# Supplementary material for: Complex genomic patterns of abasic sites in mammalian DNA revealed by a high-resolution SSiNGLe-AP method
Source: Nat Commun. 2022 Oct 5;13:5868. doi: 10.1038/s41467-022-33594-1 (PMC9534904; doi:10.1038/s41467-022-33594-1)
Supplement: Supplementary file 3 — Dataset 1 [file 41467_2022_33594_MOESM3_ESM.xlsx]

## Sheet: Sheet1
D1. Characteristics of the human K562 samples containing spike-ins
Sample ID	Spike-ins												Genomic DNA
Rename	Type of spike-ins	Treatment	No. of raw reads	No. of selected reads (read pairs starting with T11-13 & G9-11)	% of selected reads	Uniquely mapping reads	% of uniquely mapping reads	No. of AP candidates (outside of 4 bases from the 3' ends)	Background from the free 3'OH termini	% of AP candidates	Artificial AP sites produced by PCR	Background of unblocked 3’ ends and artificial AP sites	No. of quality reads	No. of selected reads (read pairs starting with T11-13 & G9-11)	No. of uniquely mapping reads	No. of uniquely mapping reads after removal of PCR duplicates	No. of reads of AP sites outside of polyA-stretches
Unblocked control	Positive	unblocked control	3918259	3140757	0.80157	3014	0.000769219	261
N-A-1	Negative	without UDG, with APE1	4550161	3749282	0.823989	428	9.40626e-05	399		8.76892e-05			1042839	863824	758480	447567	317107
N-A-2	Negative	without UDG, with APE1	3640076	3094295	0.850063	215	5.90647e-05	201		5.52186e-05			1332190	1076117	679242	444332	314493
N-A-3	Negative	without UDG, with APE1	3887797	3320554	0.854097	172	4.4241e-05	157		4.03828e-05			1314019	1081015	645099	430837	307755
P-A-1	Positive	with UDG & APE1	3268867	2690401	0.823038	2757	0.000843411	2732	0.00906783	0.000835764	0.104921	0.111526	747675	615344	551210	318500	222649
P-A-2	Positive	with UDG & APE1	7577813	6531314	0.8619	2351	0.000310248	2303	0.0204168	0.000303914	0.181692	0.190379	2633612	2205257	1246367	756520	538431
P-A-3	Positive	with UDG & APE1	4242493	3651215	0.86063	1513	0.00035663	1496	0.011236	0.000352623	0.114521	0.124053	1582098	1321909	805552	543751	386771
