# Supplementary material for: Complex genomic patterns of abasic sites in mammalian DNA revealed by a high-resolution SSiNGLe-AP method
Source: Nat Commun. 2022 Oct 5;13:5868. doi: 10.1038/s41467-022-33594-1 (PMC9534904; doi:10.1038/s41467-022-33594-1)
Supplement: Supplementary file 4 — Dataset 2 [file 41467_2022_33594_MOESM4_ESM.xlsx]

## Sheet: Sheet1
D2. Relative depths of mapped AP sites along the length of sequences from the 3 combined spike-ins
Position (nt)	Unblocked control		P-A (combined 3 replicas)
	Number of reads of each position	Relative depth	Number of reads of each position	Relative depth
0	885	0.29363	20	0.00302
1	249	0.08261	34	0.00514
2	40	0.01327	3	0.000453104
3	13	0.00431	0	0
4	2	0.00066357	0	0
5	1	0.000331785	3	0.000453104
6	4	0.00133	3	0.000453104
7	0	0	4	0.000604138
8	0	0	1	0.000151035
9	7	0.00232	0	0
10	2	0.00066357	1	0.000151035
11	2	0.00066357	3	0.000453104
12	2	0.00066357	7	0.00106
13	0	0	2	0.000302069
14	4	0.00133	5	0.000755173
15	0	0	5	0.000755173
16	0	0	6	0.000906208
17	1	0.000331785	8	0.00121
18	0	0	0	0
19	1	0.000331785	3	0.000453104
20	1	0.000331785	8	0.00121
21	4	0.00133	9	0.00136
22	0	0	4	0.000604138
23	0	0	0	0
24	0	0	1	0.000151035
25	0	0	11	0.00166
26	1	0.000331785	3	0.000453104
27	0	0	7	0.00106
28	0	0	1	0.000151035
29	0	0	3	0.000453104
30	0	0	1	0.000151035
31	0	0	1	0.000151035
32	0	0	1	0.000151035
33	0	0	4	0.000604138
34	1	0.000331785	4	0.000604138
35	0	0	4	0.000604138
36	0	0	4	0.000604138
37	0	0	5	0.000755173
38	0	0	1	0.000151035
39	0	0	3	0.000453104
40	0	0	4	0.000604138
41	0	0	2	0.000302069
42	0	0	8	0.00121
43	1	0.000331785	0	0
44	0	0	1	0.000151035
45	0	0	3	0.000453104
46	0	0	0	0
47	1	0.000331785	1	0.000151035
48	0	0	4	0.000604138
49	0	0	0	0
50	2	0.00066357	0	0
51	12	0.00398	33	0.00498
52	0	0	4	0.000604138
53	0	0	1	0.000151035
54	0	0	0	0
55	0	0	1	0.000151035
56	0	0	0	0
57	0	0	3	0.000453104
58	0	0	5	0.000755173
59	0	0	0	0
60	0	0	5	0.000755173
61	0	0	4	0.000604138
62	2	0.00066357	6	0.000906208
63	0	0	13	0.00196
64	0	0	0	0
65	0	0	1	0.000151035
66	0	0	3	0.000453104
67	0	0	11	0.00166
68	0	0	3	0.000453104
69	0	0	1	0.000151035
70	0	0	1	0.000151035
71	0	0	3	0.000453104
72	1	0.000331785	2	0.000302069
73	0	0	2	0.000302069
74	0	0	3	0.000453104
75	0	0	13	0.00196
76	0	0	5	0.000755173
77	0	0	2	0.000302069
78	0	0	5	0.000755173
79	0	0	1	0.000151035
80	0	0	1	0.000151035
81	0	0	0	0
82	0	0	6	0.000906208
83	0	0	2	0.000302069
84	0	0	0	0
85	0	0	1	0.000151035
86	0	0	0	0
87	0	0	7	0.00106
88	0	0	6	0.000906208
89	0	0	2	0.000302069
90	0	0	6	0.000906208
91	0	0	2	0.000302069
92	1	0.000331785	3	0.000453104
93	1	0.000331785	4	0.000604138
94	0	0	3	0.000453104
95	0	0	4	0.000604138
96	0	0	15	0.00227
97	3	0.000995355	2	0.000302069
98	0	0	2	0.000302069
99	0	0	2	0.000302069
100	0	0	0	0
101	0	0	0	0
102	0	0	1	0.000151035
103	0	0	1	0.000151035
104	0	0	3	0.000453104
105	0	0	2	0.000302069
106	0	0	2	0.000302069
107	0	0	0	0
108	1	0.000331785	9	0.00136
109	2	0.00066357	11	0.00166
110	0	0	1	0.000151035
111	0	0	13	0.00196
112	0	0	3	0.000453104
113	0	0	3	0.000453104
114	0	0	3	0.000453104
115	0	0	2	0.000302069
116	2	0.00066357	0	0
117	0	0	3	0.000453104
118	0	0	3	0.000453104
119	0	0	2	0.000302069
120	0	0	15	0.00227
121	0	0	8	0.00121
122	2	0.00066357	0	0
123	0	0	6	0.000906208
124	0	0	4	0.000604138
125	0	0	2	0.000302069
126	0	0	2	0.000302069
127	0	0	7	0.00106
128	0	0	8	0.00121
129	0	0	12	0.00181
130	0	0	10	0.00151
131	0	0	1	0.000151035
132	0	0	12	0.00181
133	0	0	7	0.00106
134	0	0	3	0.000453104
135	0	0	9	0.00136
136	3	0.000995355	9	0.00136
137	0	0	3	0.000453104
138	0	0	9	0.00136
139	0	0	8	0.00121
140	0	0	4	0.000604138
141	0	0	16	0.00242
142	0	0	7	0.00106
143	0	0	1	0.000151035
144	0	0	1	0.000151035
145	0	0	1	0.000151035
146	0	0	0	0
147	0	0	0	0
148	0	0	10	0.00151
149	0	0	11	0.00166
150	3	0.000995355	7	0.00106
151	0	0	7	0.00106
152	0	0	0	0
153	0	0	1	0.000151035
154	0	0	6	0.000906208
155	0	0	11	0.00166
156	0	0	11	0.00166
157	0	0	7	0.00106
158	0	0	2	0.000302069
159	0	0	11	0.00166
160	0	0	11	0.00166
161	0	0	4	0.000604138
162	0	0	9	0.00136
163	0	0	55	0.00831
164	1	0.000331785	62	0.00936
165	0	0	32	0.00483
166	1	0.000331785	18	0.00272
167	0	0	31	0.00468
168	0	0	102	0.01541
169	1	0.000331785	60	0.00906
170	0	0	27	0.00408
171	1	0.000331785	24	0.00362
172	0	0	11	0.00166
173	0	0	2	0.000302069
174	0	0	20	0.00302
175	0	0	4	0.000604138
176	0	0	19	0.00287
177	0	0	48	0.00725
178	0	0	15	0.00227
179	2	0.00066357	8	0.00121
180	0	0	14	0.00211
181	0	0	5	0.000755173
182	0	0	9	0.00136
183	0	0	4	0.000604138
184	0	0	7	0.00106
185	0	0	6	0.000906208
186	0	0	48	0.00725
187	0	0	16	0.00242
188	2	0.00066357	19	0.00287
189	0	0	12	0.00181
190	1	0.000331785	15	0.00227
191	0	0	7	0.00106
192	0	0	21	0.00317
193	0	0	9	0.00136
194	0	0	17	0.00257
195	0	0	3	0.000453104
196	0	0	6	0.000906208
197	0	0	5	0.000755173
198	1	0.000331785	10	0.00151
199	1	0.000331785	1	0.000151035
200	1	0.000331785	14	0.00211
201	2	0.00066357	20	0.00302
202	0	0	7	0.00106
203	0	0	8	0.00121
204	1	0.000331785	74	0.01118
205	0	0	34	0.00514
206	0	0	4	0.000604138
207	0	0	1	0.000151035
208	0	0	2	0.000302069
209	0	0	4	0.000604138
210	0	0	27	0.00408
211	0	0	10	0.00151
212	0	0	6	0.000906208
213	3	0.000995355	4	0.000604138
214	0	0	7	0.00106
215	2	0.00066357	24	0.00362
216	0	0	75	0.01133
217	0	0	28	0.00423
218	0	0	3	0.000453104
219	0	0	4	0.000604138
220	0	0	8	0.00121
221	1	0.000331785	11	0.00166
222	0	0	2	0.000302069
223	0	0	11	0.00166
224	0	0	4	0.000604138
225	0	0	6	0.000906208
226	0	0	5	0.000755173
227	0	0	2	0.000302069
228	0	0	15	0.00227
229	1	0.000331785	12	0.00181
230	0	0	8	0.00121
231	0	0	2	0.000302069
232	0	0	0	0
233	0	0	8	0.00121
234	1	0.000331785	25	0.00378
235	0	0	12	0.00181
236	2	0.00066357	6	0.000906208
237	0	0	4	0.000604138
238	0	0	4	0.000604138
239	8	0.00265	12	0.00181
240	0	0	26	0.00393
241	0	0	10	0.00151
242	0	0	7	0.00106
243	0	0	12	0.00181
244	0	0	12	0.00181
245	0	0	35	0.00529
246	4	0.00133	35	0.00529
247	0	0	6	0.000906208
248	0	0	25	0.00378
249	0	0	36	0.00544
250	1	0.000331785	5	0.000755173
251	2	0.00066357	12	0.00181
252	0	0	17	0.00257
253	0	0	12	0.00181
254	1	0.000331785	7	0.00106
255	0	0	3	0.000453104
256	0	0	6	0.000906208
257	0	0	12	0.00181
258	1	0.000331785	48	0.00725
259	0	0	20	0.00302
260	2	0.00066357	11	0.00166
261	0	0	4	0.000604138
262	1	0.000331785	3	0.000453104
263	0	0	1	0.000151035
264	0	0	10	0.00151
265	0	0	0	0
266	0	0	5	0.000755173
267	0	0	18	0.00272
268	0	0	10	0.00151
269	1	0.000331785	6	0.000906208
270	0	0	9	0.00136
271	0	0	10	0.00151
272	0	0	17	0.00257
273	0	0	17	0.00257
274	0	0	5	0.000755173
275	0	0	6	0.000906208
276	0	0	96	0.0145
277	1	0.000331785	30	0.00453
278	0	0	68	0.01027
279	11	0.00365	262	0.03957
280	0	0	95	0.01435
281	0	0	151	0.02281
282	0	0	151	0.02281
283	0	0	58	0.00876
284	2	0.00066357	15	0.00227
285	1	0.000331785	48	0.00725
286	0	0	33	0.00498
287	0	0	4	0.000604138
288	1	0.000331785	38	0.00574
289	0	0	23	0.00347
290	0	0	5	0.000755173
291	0	0	5	0.000755173
292	0	0	2	0.000302069
293	1	0.000331785	9	0.00136
294	1	0.000331785	15	0.00227
295	0	0	21	0.00317
296	2	0.00066357	20	0.00302
297	0	0	15	0.00227
298	1	0.000331785	5	0.000755173
299	1	0.000331785	6	0.000906208
300	1	0.000331785	21	0.00317
301	1	0.000331785	17	0.00257
302	0	0	20	0.00302
303	1	0.000331785	13	0.00196
304	1	0.000331785	23	0.00347
305	1	0.000331785	41	0.00619
306	1	0.000331785	70	0.01057
307	1	0.000331785	22	0.00332
308	3	0.000995355	11	0.00166
309	0	0	2	0.000302069
310	0	0	2	0.000302069
311	1	0.000331785	11	0.00166
312	0	0	6	0.000906208
313	0	0	0	0
314	0	0	4	0.000604138
315	0	0	11	0.00166
316	0	0	5	0.000755173
317	2	0.00066357	13	0.00196
318	0	0	6	0.000906208
319	0	0	3	0.000453104
320	0	0	33	0.00498
321	0	0	38	0.00574
322	1	0.000331785	4	0.000604138
323	0	0	5	0.000755173
324	2	0.00066357	24	0.00362
325	0	0	17	0.00257
326	0	0	2	0.000302069
327	1	0.000331785	3	0.000453104
328	0	0	1	0.000151035
329	1	0.000331785	0	0
330	1	0.000331785	2	0.000302069
331	0	0	2	0.000302069
332	3	0.000995355	3	0.000453104
333	0	0	11	0.00166
334	0	0	9	0.00136
335	0	0	1	0.000151035
336	0	0	9	0.00136
337	1	0.000331785	41	0.00619
338	0	0	74	0.01118
339	0	0	2	0.000302069
340	0	0	6	0.000906208
341	0	0	35	0.00529
342	1	0.000331785	21	0.00317
343	0	0	3	0.000453104
344	0	0	3	0.000453104
345	2	0.00066357	5	0.000755173
346	0	0	6	0.000906208
347	1	0.000331785	1	0.000151035
348	0	0	7	0.00106
349	0	0	7	0.00106
350	0	0	3	0.000453104
351	0	0	13	0.00196
352	0	0	12	0.00181
353	1	0.000331785	3	0.000453104
354	2	0.00066357	5	0.000755173
355	1	0.000331785	20	0.00302
356	0	0	7	0.00106
357	2	0.00066357	1	0.000151035
358	0	0	10	0.00151
359	0	0	6	0.000906208
360	0	0	7	0.00106
361	1	0.000331785	4	0.000604138
362	0	0	2	0.000302069
363	1	0.000331785	18	0.00272
364	0	0	3	0.000453104
365	0	0	4	0.000604138
366	3	0.000995355	27	0.00408
367	0	0	16	0.00242
368	0	0	8	0.00121
369	0	0	2	0.000302069
370	0	0	1	0.000151035
371	0	0	0	0
372	1	0.000331785	8	0.00121
373	1	0.000331785	14	0.00211
374	0	0	5	0.000755173
375	0	0	5	0.000755173
376	0	0	0	0
377	0	0	1	0.000151035
378	0	0	2	0.000302069
379	0	0	2	0.000302069
380	0	0	1	0.000151035
381	0	0	1	0.000151035
382	0	0	9	0.00136
383	0	0	31	0.00468
384	1	0.000331785	67	0.01012
385	0	0	26	0.00393
386	0	0	8	0.00121
387	0	0	14	0.00211
388	0	0	5	0.000755173
389	0	0	1	0.000151035
390	0	0	1	0.000151035
391	0	0	2	0.000302069
392	0	0	11	0.00166
393	0	0	73	0.01103
394	0	0	19	0.00287
395	0	0	8	0.00121
396	0	0	6	0.000906208
397	0	0	2	0.000302069
398	0	0	1	0.000151035
399	0	0	16	0.00242
400	0	0	80	0.01208
401	1	0.000331785	54	0.00816
402	0	0	29	0.00438
403	0	0	2	0.000302069
404	0	0	0	0
405	1	0.000331785	11	0.00166
406	1	0.000331785	24	0.00362
407	0	0	32	0.00483
408	0	0	14	0.00211
409	0	0	11	0.00166
410	2	0.00066357	4	0.000604138
411	0	0	2	0.000302069
412	0	0	31	0.00468
413	0	0	9	0.00136
414	1	0.000331785	19	0.00287
415	0	0	36	0.00544
416	1	0.000331785	10	0.00151
417	0	0	10	0.00151
418	3	0.000995355	3	0.000453104
419	0	0	1	0.000151035
420	0	0	6	0.000906208
421	0	0	13	0.00196
422	0	0	23	0.00347
423	1	0.000331785	32	0.00483
424	0	0	14	0.00211
425	0	0	6	0.000906208
426	0	0	9	0.00136
427	0	0	9	0.00136
428	0	0	3	0.000453104
429	0	0	7	0.00106
430	1	0.000331785	46	0.00695
431	0	0	60	0.00906
432	0	0	136	0.02054
433	0	0	100	0.0151
434	0	0	45	0.0068
435	0	0	52	0.00785
436	0	0	27	0.00408
437	0	0	21	0.00317
438	0	0	36	0.00544
439	0	0	7	0.00106
440	0	0	4	0.000604138
441	0	0	3	0.000453104
442	0	0	0	0
443	0	0	0	0
444	0	0	4	0.000604138
445	0	0	1	0.000151035
446	0	0	17	0.00257
447	0	0	19	0.00287
448	0	0	12	0.00181
449	0	0	4	0.000604138
450	0	0	1	0.000151035
451	0	0	12	0.00181
452	0	0	12	0.00181
453	0	0	7	0.00106
454	0	0	15	0.00227
455	0	0	20	0.00302
456	0	0	30	0.00453
457	0	0	21	0.00317
458	0	0	45	0.0068
459	0	0	60	0.00906
460	0	0	29	0.00438
461	0	0	4	0.000604138
462	0	0	28	0.00423
463	0	0	61	0.00921
464	0	0	60	0.00906
465	0	0	40	0.00604
466	0	0	2	0.000302069
467	0	0	0	0
468	1	0.000331785	1	0.000151035
469	7	0.00232	12	0.00181
470	9	0.00299	8	0.00121
471	1	0.000331785	7	0.00106
472	0	0	13	0.00196
473	0	0	10	0.00151
474	0	0	2	0.000302069
475	0	0	9	0.00136
476	1	0.000331785	32	0.00483
477	0	0	4	0.000604138
478	0	0	3	0.000453104
479	0	0	0	0
480	0	0	1	0.000151035
481	0	0	0	0
482	3	0.000995355	2	0.000302069
483	0	0	2	0.000302069
484	0	0	2	0.000302069
485	1	0.000331785	0	0
486	0	0	2	0.000302069
487	1	0.000331785	9	0.00136
488	0	0	4	0.000604138
489	1	0.000331785	16	0.00242
490	1	0.000331785	13	0.00196
491	0	0	4	0.000604138
492	4	0.00133	3	0.000453104
493	12	0.00398	7	0.00106
494	13	0.00431	7	0.00106
495	9	0.00299	1	0.000151035
496	3	0.000995355	2	0.000302069
497	3	0.000995355	2	0.000302069
498	8	0.00265	2	0.000302069
499	121	0.04015	4	0.000604138
500	454	0.15063	9	0.00136
501	983	0.32614	18	0.00272
