# Supplementary material for: Complex genomic patterns of abasic sites in mammalian DNA revealed by a high-resolution SSiNGLe-AP method
Source: Nat Commun. 2022 Oct 5;13:5868. doi: 10.1038/s41467-022-33594-1 (PMC9534904; doi:10.1038/s41467-022-33594-1)
Supplement: Supplementary file 5 — Dataset 3 [file 41467_2022_33594_MOESM5_ESM.xlsx]

## Sheet: Sheet1
D3. Nucleotide distribution of all AP sites and hotspots in the spike-ins
Sample ID	Spike-in sequences				All AP sites									Hotspots (Relative depth ≥ 0.001)									Hotspots (Relative depth ≥ 0.002)									Hotspots (Relative depth ≥ 0.005)
	% of T	% of A	% of G	% of C	All	No. of T	% of T	No. of A	% of A	No. of G	% of G	No. of C	% of C	All	No. of T	% of T	No. of A	% of A	No. of G	% of G	No. of C	% of C	All	No. of T	% of T	No. of A	% of A	No. of G	% of G	No. of C	% of C	All	No. of T	% of T	No. of A	% of A	No. of G	% of G	No. of C	% of C
P-A-1	0.26	0.26	0.24	0.24	630	203	0.322222	176	0.279365	125	0.198413	126	0.2	153	76	0.496732	46	0.300654	13	0.0849673	18	0.117647	63	42	0.666667	12	0.190476	5	0.0793651	4	0.0634921	27	21	0.777778	4	0.148148	0	0	2	0.0740741
P-A-2					583	205	0.35163	147	0.252144	131	0.2247	100	0.171527	144	70	0.486111	45	0.3125	18	0.125	11	0.0763889	70	41	0.585714	13	0.185714	9	0.128571	7	0.1	27	18	0.666667	3	0.111111	4	0.148148	2	0.0740741
P-A-3					462	176	0.380952	110	0.238095	100	0.21645	76	0.164502	169	76	0.449704	53	0.313609	30	0.177515	10	0.0591716	102	55	0.539216	22	0.215686	20	0.196078	5	0.0490196	30	18	0.6	6	0.2	3	0.1	3	0.1
Average							0.351601		0.256535		0.213188		0.178676			0.477516		0.308921		0.129161		0.0844025			0.597199		0.197292		0.134672		0.0708372			0.681481		0.153086		0.082716		0.082716
