# Supplementary material for: Complex genomic patterns of abasic sites in mammalian DNA revealed by a high-resolution SSiNGLe-AP method
Source: Nat Commun. 2022 Oct 5;13:5868. doi: 10.1038/s41467-022-33594-1 (PMC9534904; doi:10.1038/s41467-022-33594-1)
Supplement: Supplementary file 6 — Dataset 4 [file 41467_2022_33594_MOESM6_ESM.xlsx]

## Sheet: Sheet1
D4. Normalized relative depths of AP sites on "+" strand of the spike-in #1 shown in Fig. 2e from 3 independent libraries containing either positive (“P-A”) and negative (“N-A”) spike-ins
Position	Base	P-A-1					P-A-2					P-A-3					N-A-1					N-A-2					N-A-3
		Depth	No. of raw reads	Normalized depth	Sum of normalized depth of the library pair	Normalized relative depth	Depth	No. of raw reads	Normalized depth	Sum of normalized depth of the library pair	Normalized relative depth	Depth	No. of raw reads	Normalized depth	Sum of normalized depth of the library pair	Normalized relative depth	Depth	No. of raw reads	Normalized depth	Sum of normalized depth of the library pair	Normalized relative depth	Depth	No. of raw reads	Normalized depth	Sum of normalized depth of the library pair	Normalized relative depth	Depth	No. of raw reads	Normalized depth	Sum of normalized depth of the library pair	Normalized relative depth
1	C	0	3268867	0	0.000378651	0	0	7577813	0	9.69465e-05	0	0	4242493	0	0.000107831	0	0	4550161	0	0.000378651	0	0	3640076	0	9.69465e-05	0	0	3887797	0	0.000107831	0
2	C	0	3268867	0	0.000378651	0	0	7577813	0	9.69465e-05	0	0	4242493	0	0.000107831	0	0	4550161	0	0.000378651	0	0	3640076	0	9.69465e-05	0	0	3887797	0	0.000107831	0
3	T	0	3268867	0	0.000378651	0	0	7577813	0	9.69465e-05	0	0	4242493	0	0.000107831	0	0	4550161	0	0.000378651	0	0	3640076	0	9.69465e-05	0	0	3887797	0	0.000107831	0
4	G	0	3268867	0	0.000378651	0	0	7577813	0	9.69465e-05	0	0	4242493	0	0.000107831	0	0	4550161	0	0.000378651	0	0	3640076	0	9.69465e-05	0	0	3887797	0	0.000107831	0
5	A	0	3268867	0	0.000378651	0	0	7577813	0	9.69465e-05	0	0	4242493	0	0.000107831	0	0	4550161	0	0.000378651	0	0	3640076	0	9.69465e-05	0	0	3887797	0	0.000107831	0
6	T	0	3268867	0	0.000378651	0	0	7577813	0	9.69465e-05	0	0	4242493	0	0.000107831	0	0	4550161	0	0.000378651	0	0	3640076	0	9.69465e-05	0	0	3887797	0	0.000107831	0
7	C	0	3268867	0	0.000378651	0	0	7577813	0	9.69465e-05	0	0	4242493	0	0.000107831	0	0	4550161	0	0.000378651	0	0	3640076	0	9.69465e-05	0	0	3887797	0	0.000107831	0
8	G	0	3268867	0	0.000378651	0	0	7577813	0	9.69465e-05	0	0	4242493	0	0.000107831	0	0	4550161	0	0.000378651	0	0	3640076	0	9.69465e-05	0	0	3887797	0	0.000107831	0
9	A	0	3268867	0	0.000378651	0	0	7577813	0	9.69465e-05	0	0	4242493	0	0.000107831	0	0	4550161	0	0.000378651	0	0	3640076	0	9.69465e-05	0	0	3887797	0	0.000107831	0
10	G	0	3268867	0	0.000378651	0	0	7577813	0	9.69465e-05	0	0	4242493	0	0.000107831	0	0	4550161	0	0.000378651	0	0	3640076	0	9.69465e-05	0	0	3887797	0	0.000107831	0
11	A	0	3268867	0	0.000378651	0	0	7577813	0	9.69465e-05	0	0	4242493	0	0.000107831	0	0	4550161	0	0.000378651	0	0	3640076	0	9.69465e-05	0	0	3887797	0	0.000107831	0
12	A	0	3268867	0	0.000378651	0	0	7577813	0	9.69465e-05	0	0	4242493	0	0.000107831	0	0	4550161	0	0.000378651	0	0	3640076	0	9.69465e-05	0	0	3887797	0	0.000107831	0
13	C	0	3268867	0	0.000378651	0	0	7577813	0	9.69465e-05	0	0	4242493	0	0.000107831	0	0	4550161	0	0.000378651	0	0	3640076	0	9.69465e-05	0	0	3887797	0	0.000107831	0
14	A	0	3268867	0	0.000378651	0	0	7577813	0	9.69465e-05	0	0	4242493	0	0.000107831	0	0	4550161	0	0.000378651	0	0	3640076	0	9.69465e-05	0	0	3887797	0	0.000107831	0
15	G	0	3268867	0	0.000378651	0	0	7577813	0	9.69465e-05	0	0	4242493	0	0.000107831	0	0	4550161	0	0.000378651	0	0	3640076	0	9.69465e-05	0	0	3887797	0	0.000107831	0
16	C	0	3268867	0	0.000378651	0	0	7577813	0	9.69465e-05	0	0	4242493	0	0.000107831	0	0	4550161	0	0.000378651	0	0	3640076	0	9.69465e-05	0	0	3887797	0	0.000107831	0
17	A	0	3268867	0	0.000378651	0	0	7577813	0	9.69465e-05	0	0	4242493	0	0.000107831	0	0	4550161	0	0.000378651	0	0	3640076	0	9.69465e-05	0	0	3887797	0	0.000107831	0
18	A	0	3268867	0	0.000378651	0	0	7577813	0	9.69465e-05	0	0	4242493	0	0.000107831	0	0	4550161	0	0.000378651	0	0	3640076	0	9.69465e-05	0	0	3887797	0	0.000107831	0
19	G	0	3268867	0	0.000378651	0	0	7577813	0	9.69465e-05	0	0	4242493	0	0.000107831	0	0	4550161	0	0.000378651	0	0	3640076	0	9.69465e-05	0	0	3887797	0	0.000107831	0
20	A	0	3268867	0	0.000378651	0	0	7577813	0	9.69465e-05	0	0	4242493	0	0.000107831	0	0	4550161	0	0.000378651	0	0	3640076	0	9.69465e-05	0	0	3887797	0	0.000107831	0
21	A	0	3268867	0	0.000378651	0	0	7577813	0	9.69465e-05	0	0	4242493	0	0.000107831	0	0	4550161	0	0.000378651	0	0	3640076	0	9.69465e-05	0	0	3887797	0	0.000107831	0
22	G	0	3268867	0	0.000378651	0	0	7577813	0	9.69465e-05	0	0	4242493	0	0.000107831	0	0	4550161	0	0.000378651	0	0	3640076	0	9.69465e-05	0	0	3887797	0	0.000107831	0
23	C	0	3268867	0	0.000378651	0	0	7577813	0	9.69465e-05	0	0	4242493	0	0.000107831	0	0	4550161	0	0.000378651	0	0	3640076	0	9.69465e-05	0	0	3887797	0	0.000107831	0
24	A	0	3268867	0	0.000378651	0	0	7577813	0	9.69465e-05	0	0	4242493	0	0.000107831	0	0	4550161	0	0.000378651	0	0	3640076	0	9.69465e-05	0	0	3887797	0	0.000107831	0
25	C	0	3268867	0	0.000378651	0	0	7577813	0	9.69465e-05	0	0	4242493	0	0.000107831	0	0	4550161	0	0.000378651	0	0	3640076	0	9.69465e-05	0	0	3887797	0	0.000107831	0
26	G	0	3268867	0	0.000378651	0	0	7577813	0	9.69465e-05	0	0	4242493	0	0.000107831	0	0	4550161	0	0.000378651	0	0	3640076	0	9.69465e-05	0	0	3887797	0	0.000107831	0
27	A	0	3268867	0	0.000378651	0	0	7577813	0	9.69465e-05	0	0	4242493	0	0.000107831	0	0	4550161	0	0.000378651	0	0	3640076	0	9.69465e-05	0	0	3887797	0	0.000107831	0
28	G	0	3268867	0	0.000378651	0	0	7577813	0	9.69465e-05	0	0	4242493	0	0.000107831	0	0	4550161	0	0.000378651	0	0	3640076	0	9.69465e-05	0	0	3887797	0	0.000107831	0
29	A	0	3268867	0	0.000378651	0	0	7577813	0	9.69465e-05	0	0	4242493	0	0.000107831	0	0	4550161	0	0.000378651	0	0	3640076	0	9.69465e-05	0	0	3887797	0	0.000107831	0
30	A	0	3268867	0	0.000378651	0	0	7577813	0	9.69465e-05	0	0	4242493	0	0.000107831	0	0	4550161	0	0.000378651	0	0	3640076	0	9.69465e-05	0	0	3887797	0	0.000107831	0
31	G	0	3268867	0	0.000378651	0	0	7577813	0	9.69465e-05	0	0	4242493	0	0.000107831	0	0	4550161	0	0.000378651	0	0	3640076	0	9.69465e-05	0	0	3887797	0	0.000107831	0
32	T	0	3268867	0	0.000378651	0	0	7577813	0	9.69465e-05	0	0	4242493	0	0.000107831	0	0	4550161	0	0.000378651	0	0	3640076	0	9.69465e-05	0	0	3887797	0	0.000107831	0
33	A	0	3268867	0	0.000378651	0	0	7577813	0	9.69465e-05	0	0	4242493	0	0.000107831	0	0	4550161	0	0.000378651	0	0	3640076	0	9.69465e-05	0	0	3887797	0	0.000107831	0
34	C	0	3268867	0	0.000378651	0	0	7577813	0	9.69465e-05	0	0	4242493	0	0.000107831	0	0	4550161	0	0.000378651	0	0	3640076	0	9.69465e-05	0	0	3887797	0	0.000107831	0
35	A	0	3268867	0	0.000378651	0	0	7577813	0	9.69465e-05	0	0	4242493	0	0.000107831	0	0	4550161	0	0.000378651	0	0	3640076	0	9.69465e-05	0	0	3887797	0	0.000107831	0
36	A	0	3268867	0	0.000378651	0	0	7577813	0	9.69465e-05	0	0	4242493	0	0.000107831	0	0	4550161	0	0.000378651	0	0	3640076	0	9.69465e-05	0	0	3887797	0	0.000107831	0
37	G	0	3268867	0	0.000378651	0	0	7577813	0	9.69465e-05	0	0	4242493	0	0.000107831	0	0	4550161	0	0.000378651	0	0	3640076	0	9.69465e-05	0	0	3887797	0	0.000107831	0
38	A	0	3268867	0	0.000378651	0	0	7577813	0	9.69465e-05	0	0	4242493	0	0.000107831	0	0	4550161	0	0.000378651	0	0	3640076	0	9.69465e-05	0	0	3887797	0	0.000107831	0
39	T	0	3268867	0	0.000378651	0	0	7577813	0	9.69465e-05	0	0	4242493	0	0.000107831	0	0	4550161	0	0.000378651	0	0	3640076	0	9.69465e-05	0	0	3887797	0	0.000107831	0
40	C	0	3268867	0	0.000378651	0	0	7577813	0	9.69465e-05	0	0	4242493	0	0.000107831	0	0	4550161	0	0.000378651	0	0	3640076	0	9.69465e-05	0	0	3887797	0	0.000107831	0
41	C	0	3268867	0	0.000378651	0	0	7577813	0	9.69465e-05	0	0	4242493	0	0.000107831	0	0	4550161	0	0.000378651	0	0	3640076	0	9.69465e-05	0	0	3887797	0	0.000107831	0
42	G	0	3268867	0	0.000378651	0	0	7577813	0	9.69465e-05	0	0	4242493	0	0.000107831	0	0	4550161	0	0.000378651	0	0	3640076	0	9.69465e-05	0	0	3887797	0	0.000107831	0
43	C	0	3268867	0	0.000378651	0	0	7577813	0	9.69465e-05	0	0	4242493	0	0.000107831	0	0	4550161	0	0.000378651	0	0	3640076	0	9.69465e-05	0	0	3887797	0	0.000107831	0
44	G	0	3268867	0	0.000378651	0	0	7577813	0	9.69465e-05	0	0	4242493	0	0.000107831	0	0	4550161	0	0.000378651	0	0	3640076	0	9.69465e-05	0	0	3887797	0	0.000107831	0
45	A	0	3268867	0	0.000378651	0	0	7577813	0	9.69465e-05	0	0	4242493	0	0.000107831	0	0	4550161	0	0.000378651	0	0	3640076	0	9.69465e-05	0	0	3887797	0	0.000107831	0
46	G	0	3268867	0	0.000378651	0	0	7577813	0	9.69465e-05	0	0	4242493	0	0.000107831	0	0	4550161	0	0.000378651	0	0	3640076	0	9.69465e-05	0	0	3887797	0	0.000107831	0
47	T	0	3268867	0	0.000378651	0	0	7577813	0	9.69465e-05	0	0	4242493	0	0.000107831	0	0	4550161	0	0.000378651	0	0	3640076	0	9.69465e-05	0	0	3887797	0	0.000107831	0
48	A	0	3268867	0	0.000378651	0	0	7577813	0	9.69465e-05	0	0	4242493	0	0.000107831	0	0	4550161	0	0.000378651	0	0	3640076	0	9.69465e-05	0	0	3887797	0	0.000107831	0
49	C	0	3268867	0	0.000378651	0	0	7577813	0	9.69465e-05	0	0	4242493	0	0.000107831	0	0	4550161	0	0.000378651	0	0	3640076	0	9.69465e-05	0	0	3887797	0	0.000107831	0
50	T	0	3268867	0	0.000378651	0	0	7577813	0	9.69465e-05	0	0	4242493	0	0.000107831	0	0	4550161	0	0.000378651	0	0	3640076	0	9.69465e-05	0	0	3887797	0	0.000107831	0
51	A	0	3268867	0	0.000378651	0	0	7577813	0	9.69465e-05	0	0	4242493	0	0.000107831	0	0	4550161	0	0.000378651	0	0	3640076	0	9.69465e-05	0	0	3887797	0	0.000107831	0
52	T	0	3268867	0	0.000378651	0	0	7577813	0	9.69465e-05	0	0	4242493	0	0.000107831	0	0	4550161	0	0.000378651	0	0	3640076	0	9.69465e-05	0	0	3887797	0	0.000107831	0
53	C	0	3268867	0	0.000378651	0	0	7577813	0	9.69465e-05	0	0	4242493	0	0.000107831	0	0	4550161	0	0.000378651	0	0	3640076	0	9.69465e-05	0	0	3887797	0	0.000107831	0
54	A	0	3268867	0	0.000378651	0	0	7577813	0	9.69465e-05	0	0	4242493	0	0.000107831	0	0	4550161	0	0.000378651	0	0	3640076	0	9.69465e-05	0	0	3887797	0	0.000107831	0
55	C	0	3268867	0	0.000378651	0	0	7577813	0	9.69465e-05	0	0	4242493	0	0.000107831	0	0	4550161	0	0.000378651	0	0	3640076	0	9.69465e-05	0	0	3887797	0	0.000107831	0
56	A	0	3268867	0	0.000378651	0	0	7577813	0	9.69465e-05	0	0	4242493	0	0.000107831	0	0	4550161	0	0.000378651	0	0	3640076	0	9.69465e-05	0	0	3887797	0	0.000107831	0
57	A	0	3268867	0	0.000378651	0	0	7577813	0	9.69465e-05	0	0	4242493	0	0.000107831	0	0	4550161	0	0.000378651	0	0	3640076	0	9.69465e-05	0	0	3887797	0	0.000107831	0
58	G	0	3268867	0	0.000378651	0	0	7577813	0	9.69465e-05	0	0	4242493	0	0.000107831	0	0	4550161	0	0.000378651	0	0	3640076	0	9.69465e-05	0	0	3887797	0	0.000107831	0
59	A	0	3268867	0	0.000378651	0	0	7577813	0	9.69465e-05	0	0	4242493	0	0.000107831	0	0	4550161	0	0.000378651	0	0	3640076	0	9.69465e-05	0	0	3887797	0	0.000107831	0
60	T	0	3268867	0	0.000378651	0	0	7577813	0	9.69465e-05	0	0	4242493	0	0.000107831	0	0	4550161	0	0.000378651	0	0	3640076	0	9.69465e-05	0	0	3887797	0	0.000107831	0
61	C	0	3268867	0	0.000378651	0	0	7577813	0	9.69465e-05	0	0	4242493	0	0.000107831	0	0	4550161	0	0.000378651	0	0	3640076	0	9.69465e-05	0	0	3887797	0	0.000107831	0
62	A	0	3268867	0	0.000378651	0	0	7577813	0	9.69465e-05	0	0	4242493	0	0.000107831	0	0	4550161	0	0.000378651	0	0	3640076	0	9.69465e-05	0	0	3887797	0	0.000107831	0
63	T	0	3268867	0	0.000378651	0	0	7577813	0	9.69465e-05	0	0	4242493	0	0.000107831	0	0	4550161	0	0.000378651	0	0	3640076	0	9.69465e-05	0	0	3887797	0	0.000107831	0
64	C	0	3268867	0	0.000378651	0	0	7577813	0	9.69465e-05	0	0	4242493	0	0.000107831	0	0	4550161	0	0.000378651	0	0	3640076	0	9.69465e-05	0	0	3887797	0	0.000107831	0
65	G	0	3268867	0	0.000378651	0	0	7577813	0	9.69465e-05	0	0	4242493	0	0.000107831	0	0	4550161	0	0.000378651	0	0	3640076	0	9.69465e-05	0	0	3887797	0	0.000107831	0
66	G	0	3268867	0	0.000378651	0	0	7577813	0	9.69465e-05	0	0	4242493	0	0.000107831	0	0	4550161	0	0.000378651	0	0	3640076	0	9.69465e-05	0	0	3887797	0	0.000107831	0
67	C	0	3268867	0	0.000378651	0	0	7577813	0	9.69465e-05	0	0	4242493	0	0.000107831	0	0	4550161	0	0.000378651	0	0	3640076	0	9.69465e-05	0	0	3887797	0	0.000107831	0
68	C	0	3268867	0	0.000378651	0	0	7577813	0	9.69465e-05	0	0	4242493	0	0.000107831	0	0	4550161	0	0.000378651	0	0	3640076	0	9.69465e-05	0	0	3887797	0	0.000107831	0
69	G	1	3268867	3.05916e-07	0.000378651	0.00080791	0	7577813	0	9.69465e-05	0	0	4242493	0	0.000107831	0	0	4550161	0	0.000378651	0	0	3640076	0	9.69465e-05	0	0	3887797	0	0.000107831	0
70	G	0	3268867	0	0.000378651	0	0	7577813	0	9.69465e-05	0	0	4242493	0	0.000107831	0	0	4550161	0	0.000378651	0	0	3640076	0	9.69465e-05	0	0	3887797	0	0.000107831	0
71	A	0	3268867	0	0.000378651	0	0	7577813	0	9.69465e-05	0	0	4242493	0	0.000107831	0	0	4550161	0	0.000378651	0	0	3640076	0	9.69465e-05	0	0	3887797	0	0.000107831	0
72	A	0	3268867	0	0.000378651	0	0	7577813	0	9.69465e-05	0	0	4242493	0	0.000107831	0	0	4550161	0	0.000378651	0	0	3640076	0	9.69465e-05	0	0	3887797	0	0.000107831	0
73	G	0	3268867	0	0.000378651	0	0	7577813	0	9.69465e-05	0	0	4242493	0	0.000107831	0	0	4550161	0	0.000378651	0	0	3640076	0	9.69465e-05	0	0	3887797	0	0.000107831	0
74	A	0	3268867	0	0.000378651	0	0	7577813	0	9.69465e-05	0	0	4242493	0	0.000107831	0	0	4550161	0	0.000378651	0	0	3640076	0	9.69465e-05	0	0	3887797	0	0.000107831	0
75	A	0	3268867	0	0.000378651	0	0	7577813	0	9.69465e-05	0	0	4242493	0	0.000107831	0	0	4550161	0	0.000378651	0	0	3640076	0	9.69465e-05	0	0	3887797	0	0.000107831	0
76	C	0	3268867	0	0.000378651	0	0	7577813	0	9.69465e-05	0	0	4242493	0	0.000107831	0	0	4550161	0	0.000378651	0	0	3640076	0	9.69465e-05	0	0	3887797	0	0.000107831	0
77	G	0	3268867	0	0.000378651	0	0	7577813	0	9.69465e-05	0	0	4242493	0	0.000107831	0	0	4550161	0	0.000378651	0	0	3640076	0	9.69465e-05	0	0	3887797	0	0.000107831	0
78	A	0	3268867	0	0.000378651	0	0	7577813	0	9.69465e-05	0	0	4242493	0	0.000107831	0	0	4550161	0	0.000378651	0	0	3640076	0	9.69465e-05	0	0	3887797	0	0.000107831	0
79	C	0	3268867	0	0.000378651	0	0	7577813	0	9.69465e-05	0	0	4242493	0	0.000107831	0	0	4550161	0	0.000378651	0	0	3640076	0	9.69465e-05	0	0	3887797	0	0.000107831	0
80	A	0	3268867	0	0.000378651	0	0	7577813	0	9.69465e-05	0	0	4242493	0	0.000107831	0	0	4550161	0	0.000378651	0	0	3640076	0	9.69465e-05	0	0	3887797	0	0.000107831	0
81	A	0	3268867	0	0.000378651	0	0	7577813	0	9.69465e-05	0	0	4242493	0	0.000107831	0	0	4550161	0	0.000378651	0	0	3640076	0	9.69465e-05	0	0	3887797	0	0.000107831	0
82	A	0	3268867	0	0.000378651	0	0	7577813	0	9.69465e-05	0	0	4242493	0	0.000107831	0	0	4550161	0	0.000378651	0	0	3640076	0	9.69465e-05	0	0	3887797	0	0.000107831	0
83	G	0	3268867	0	0.000378651	0	0	7577813	0	9.69465e-05	0	0	4242493	0	0.000107831	0	0	4550161	0	0.000378651	0	0	3640076	0	9.69465e-05	0	0	3887797	0	0.000107831	0
84	A	0	3268867	0	0.000378651	0	0	7577813	0	9.69465e-05	0	0	4242493	0	0.000107831	0	0	4550161	0	0.000378651	0	0	3640076	0	9.69465e-05	0	0	3887797	0	0.000107831	0
85	G	0	3268867	0	0.000378651	0	0	7577813	0	9.69465e-05	0	0	4242493	0	0.000107831	0	0	4550161	0	0.000378651	0	0	3640076	0	9.69465e-05	0	0	3887797	0	0.000107831	0
86	A	0	3268867	0	0.000378651	0	0	7577813	0	9.69465e-05	0	0	4242493	0	0.000107831	0	0	4550161	0	0.000378651	0	0	3640076	0	9.69465e-05	0	0	3887797	0	0.000107831	0
87	A	0	3268867	0	0.000378651	0	0	7577813	0	9.69465e-05	0	0	4242493	0	0.000107831	0	0	4550161	0	0.000378651	0	0	3640076	0	9.69465e-05	0	0	3887797	0	0.000107831	0
88	C	0	3268867	0	0.000378651	0	0	7577813	0	9.69465e-05	0	0	4242493	0	0.000107831	0	0	4550161	0	0.000378651	0	0	3640076	0	9.69465e-05	0	0	3887797	0	0.000107831	0
89	T	0	3268867	0	0.000378651	0	0	7577813	0	9.69465e-05	0	0	4242493	0	0.000107831	0	0	4550161	0	0.000378651	0	0	3640076	0	9.69465e-05	0	0	3887797	0	0.000107831	0
90	T	0	3268867	0	0.000378651	0	0	7577813	0	9.69465e-05	0	0	4242493	0	0.000107831	0	0	4550161	0	0.000378651	0	0	3640076	0	9.69465e-05	0	0	3887797	0	0.000107831	0
91	C	0	3268867	0	0.000378651	0	0	7577813	0	9.69465e-05	0	0	4242493	0	0.000107831	0	0	4550161	0	0.000378651	0	0	3640076	0	9.69465e-05	0	0	3887797	0	0.000107831	0
92	G	0	3268867	0	0.000378651	0	0	7577813	0	9.69465e-05	0	0	4242493	0	0.000107831	0	0	4550161	0	0.000378651	0	0	3640076	0	9.69465e-05	0	0	3887797	0	0.000107831	0
93	C	0	3268867	0	0.000378651	0	0	7577813	0	9.69465e-05	0	0	4242493	0	0.000107831	0	0	4550161	0	0.000378651	0	0	3640076	0	9.69465e-05	0	0	3887797	0	0.000107831	0
94	C	1	3268867	3.05916e-07	0.000378651	0.00080791	0	7577813	0	9.69465e-05	0	0	4242493	0	0.000107831	0	0	4550161	0	0.000378651	0	0	3640076	0	9.69465e-05	0	0	3887797	0	0.000107831	0
95	A	0	3268867	0	0.000378651	0	0	7577813	0	9.69465e-05	0	0	4242493	0	0.000107831	0	2	4550161	4.39545e-07	0.000378651	0.00116082	0	3640076	0	9.69465e-05	0	0	3887797	0	0.000107831	0
96	A	1	3268867	3.05916e-07	0.000378651	0.00080791	0	7577813	0	9.69465e-05	0	0	4242493	0	0.000107831	0	0	4550161	0	0.000378651	0	0	3640076	0	9.69465e-05	0	0	3887797	0	0.000107831	0
97	G	0	3268867	0	0.000378651	0	0	7577813	0	9.69465e-05	0	0	4242493	0	0.000107831	0	0	4550161	0	0.000378651	0	0	3640076	0	9.69465e-05	0	0	3887797	0	0.000107831	0
98	A	0	3268867	0	0.000378651	0	0	7577813	0	9.69465e-05	0	0	4242493	0	0.000107831	0	0	4550161	0	0.000378651	0	0	3640076	0	9.69465e-05	0	0	3887797	0	0.000107831	0
99	T	0	3268867	0	0.000378651	0	0	7577813	0	9.69465e-05	0	0	4242493	0	0.000107831	0	0	4550161	0	0.000378651	0	0	3640076	0	9.69465e-05	0	0	3887797	0	0.000107831	0
100	T	0	3268867	0	0.000378651	0	0	7577813	0	9.69465e-05	0	0	4242493	0	0.000107831	0	0	4550161	0	0.000378651	0	0	3640076	0	9.69465e-05	0	0	3887797	0	0.000107831	0
101	A	0	3268867	0	0.000378651	0	0	7577813	0	9.69465e-05	0	0	4242493	0	0.000107831	0	0	4550161	0	0.000378651	0	0	3640076	0	9.69465e-05	0	0	3887797	0	0.000107831	0
102	T	0	3268867	0	0.000378651	0	0	7577813	0	9.69465e-05	0	0	4242493	0	0.000107831	0	0	4550161	0	0.000378651	0	0	3640076	0	9.69465e-05	0	0	3887797	0	0.000107831	0
103	C	0	3268867	0	0.000378651	0	0	7577813	0	9.69465e-05	0	0	4242493	0	0.000107831	0	0	4550161	0	0.000378651	0	0	3640076	0	9.69465e-05	0	0	3887797	0	0.000107831	0
104	T	0	3268867	0	0.000378651	0	0	7577813	0	9.69465e-05	0	0	4242493	0	0.000107831	0	0	4550161	0	0.000378651	0	0	3640076	0	9.69465e-05	0	0	3887797	0	0.000107831	0
105	A	0	3268867	0	0.000378651	0	0	7577813	0	9.69465e-05	0	0	4242493	0	0.000107831	0	0	4550161	0	0.000378651	0	0	3640076	0	9.69465e-05	0	0	3887797	0	0.000107831	0
106	C	0	3268867	0	0.000378651	0	0	7577813	0	9.69465e-05	0	0	4242493	0	0.000107831	0	0	4550161	0	0.000378651	0	0	3640076	0	9.69465e-05	0	0	3887797	0	0.000107831	0
107	G	0	3268867	0	0.000378651	0	0	7577813	0	9.69465e-05	0	0	4242493	0	0.000107831	0	0	4550161	0	0.000378651	0	0	3640076	0	9.69465e-05	0	0	3887797	0	0.000107831	0
108	A	3	3268867	9.17749e-07	0.000378651	0.00242373	0	7577813	0	9.69465e-05	0	0	4242493	0	0.000107831	0	0	4550161	0	0.000378651	0	0	3640076	0	9.69465e-05	0	0	3887797	0	0.000107831	0
109	A	0	3268867	0	0.000378651	0	0	7577813	0	9.69465e-05	0	0	4242493	0	0.000107831	0	0	4550161	0	0.000378651	0	0	3640076	0	9.69465e-05	0	0	3887797	0	0.000107831	0
110	G	0	3268867	0	0.000378651	0	0	7577813	0	9.69465e-05	0	0	4242493	0	0.000107831	0	0	4550161	0	0.000378651	0	0	3640076	0	9.69465e-05	0	0	3887797	0	0.000107831	0
111	A	0	3268867	0	0.000378651	0	0	7577813	0	9.69465e-05	0	0	4242493	0	0.000107831	0	0	4550161	0	0.000378651	0	0	3640076	0	9.69465e-05	0	0	3887797	0	0.000107831	0
112	G	0	3268867	0	0.000378651	0	0	7577813	0	9.69465e-05	0	0	4242493	0	0.000107831	0	0	4550161	0	0.000378651	0	0	3640076	0	9.69465e-05	0	0	3887797	0	0.000107831	0
113	A	0	3268867	0	0.000378651	0	0	7577813	0	9.69465e-05	0	0	4242493	0	0.000107831	0	0	4550161	0	0.000378651	0	0	3640076	0	9.69465e-05	0	0	3887797	0	0.000107831	0
114	T	0	3268867	0	0.000378651	0	0	7577813	0	9.69465e-05	0	0	4242493	0	0.000107831	0	0	4550161	0	0.000378651	0	0	3640076	0	9.69465e-05	0	0	3887797	0	0.000107831	0
115	C	0	3268867	0	0.000378651	0	0	7577813	0	9.69465e-05	0	0	4242493	0	0.000107831	0	0	4550161	0	0.000378651	0	0	3640076	0	9.69465e-05	0	0	3887797	0	0.000107831	0
116	C	0	3268867	0	0.000378651	0	0	7577813	0	9.69465e-05	0	0	4242493	0	0.000107831	0	0	4550161	0	0.000378651	0	0	3640076	0	9.69465e-05	0	0	3887797	0	0.000107831	0
117	A	0	3268867	0	0.000378651	0	0	7577813	0	9.69465e-05	0	0	4242493	0	0.000107831	0	0	4550161	0	0.000378651	0	0	3640076	0	9.69465e-05	0	0	3887797	0	0.000107831	0
118	G	0	3268867	0	0.000378651	0	0	7577813	0	9.69465e-05	0	0	4242493	0	0.000107831	0	0	4550161	0	0.000378651	0	0	3640076	0	9.69465e-05	0	0	3887797	0	0.000107831	0
119	A	0	3268867	0	0.000378651	0	0	7577813	0	9.69465e-05	0	0	4242493	0	0.000107831	0	0	4550161	0	0.000378651	0	0	3640076	0	9.69465e-05	0	0	3887797	0	0.000107831	0
120	A	0	3268867	0	0.000378651	0	0	7577813	0	9.69465e-05	0	0	4242493	0	0.000107831	0	0	4550161	0	0.000378651	0	0	3640076	0	9.69465e-05	0	0	3887797	0	0.000107831	0
121	C	0	3268867	0	0.000378651	0	0	7577813	0	9.69465e-05	0	0	4242493	0	0.000107831	0	0	4550161	0	0.000378651	0	0	3640076	0	9.69465e-05	0	0	3887797	0	0.000107831	0
122	G	0	3268867	0	0.000378651	0	0	7577813	0	9.69465e-05	0	0	4242493	0	0.000107831	0	0	4550161	0	0.000378651	0	0	3640076	0	9.69465e-05	0	0	3887797	0	0.000107831	0
123	T	0	3268867	0	0.000378651	0	0	7577813	0	9.69465e-05	0	0	4242493	0	0.000107831	0	0	4550161	0	0.000378651	0	0	3640076	0	9.69465e-05	0	0	3887797	0	0.000107831	0
124	G	0	3268867	0	0.000378651	0	0	7577813	0	9.69465e-05	0	0	4242493	0	0.000107831	0	0	4550161	0	0.000378651	0	0	3640076	0	9.69465e-05	0	0	3887797	0	0.000107831	0
125	A	0	3268867	0	0.000378651	0	0	7577813	0	9.69465e-05	0	0	4242493	0	0.000107831	0	0	4550161	0	0.000378651	0	0	3640076	0	9.69465e-05	0	0	3887797	0	0.000107831	0
126	A	0	3268867	0	0.000378651	0	0	7577813	0	9.69465e-05	0	0	4242493	0	0.000107831	0	0	4550161	0	0.000378651	0	0	3640076	0	9.69465e-05	0	0	3887797	0	0.000107831	0
127	C	0	3268867	0	0.000378651	0	0	7577813	0	9.69465e-05	0	0	4242493	0	0.000107831	0	0	4550161	0	0.000378651	0	0	3640076	0	9.69465e-05	0	0	3887797	0	0.000107831	0
128	A	0	3268867	0	0.000378651	0	0	7577813	0	9.69465e-05	0	0	4242493	0	0.000107831	0	0	4550161	0	0.000378651	0	0	3640076	0	9.69465e-05	0	0	3887797	0	0.000107831	0
129	A	0	3268867	0	0.000378651	0	0	7577813	0	9.69465e-05	0	0	4242493	0	0.000107831	0	0	4550161	0	0.000378651	0	0	3640076	0	9.69465e-05	0	0	3887797	0	0.000107831	0
130	C	0	3268867	0	0.000378651	0	0	7577813	0	9.69465e-05	0	0	4242493	0	0.000107831	0	0	4550161	0	0.000378651	0	0	3640076	0	9.69465e-05	0	0	3887797	0	0.000107831	0
131	A	0	3268867	0	0.000378651	0	0	7577813	0	9.69465e-05	0	0	4242493	0	0.000107831	0	0	4550161	0	0.000378651	0	0	3640076	0	9.69465e-05	0	0	3887797	0	0.000107831	0
132	T	0	3268867	0	0.000378651	0	0	7577813	0	9.69465e-05	0	0	4242493	0	0.000107831	0	0	4550161	0	0.000378651	0	0	3640076	0	9.69465e-05	0	0	3887797	0	0.000107831	0
133	C	0	3268867	0	0.000378651	0	0	7577813	0	9.69465e-05	0	0	4242493	0	0.000107831	0	1	4550161	2.19772e-07	0.000378651	0.000580408	0	3640076	0	9.69465e-05	0	0	3887797	0	0.000107831	0
134	A	0	3268867	0	0.000378651	0	0	7577813	0	9.69465e-05	0	0	4242493	0	0.000107831	0	0	4550161	0	0.000378651	0	0	3640076	0	9.69465e-05	0	0	3887797	0	0.000107831	0
135	A	0	3268867	0	0.000378651	0	1	7577813	1.31964e-07	9.69465e-05	0.00136121	0	4242493	0	0.000107831	0	0	4550161	0	0.000378651	0	0	3640076	0	9.69465e-05	0	0	3887797	0	0.000107831	0
136	A	0	3268867	0	0.000378651	0	0	7577813	0	9.69465e-05	0	0	4242493	0	0.000107831	0	0	4550161	0	0.000378651	0	0	3640076	0	9.69465e-05	0	0	3887797	0	0.000107831	0
137	G	0	3268867	0	0.000378651	0	0	7577813	0	9.69465e-05	0	0	4242493	0	0.000107831	0	0	4550161	0	0.000378651	0	0	3640076	0	9.69465e-05	0	0	3887797	0	0.000107831	0
138	A	0	3268867	0	0.000378651	0	0	7577813	0	9.69465e-05	0	0	4242493	0	0.000107831	0	0	4550161	0	0.000378651	0	0	3640076	0	9.69465e-05	0	0	3887797	0	0.000107831	0
139	G	0	3268867	0	0.000378651	0	0	7577813	0	9.69465e-05	0	0	4242493	0	0.000107831	0	0	4550161	0	0.000378651	0	0	3640076	0	9.69465e-05	0	0	3887797	0	0.000107831	0
140	C	1	3268867	3.05916e-07	0.000378651	0.00080791	0	7577813	0	9.69465e-05	0	0	4242493	0	0.000107831	0	0	4550161	0	0.000378651	0	0	3640076	0	9.69465e-05	0	0	3887797	0	0.000107831	0
141	T	11	3268867	3.36508e-06	0.000378651	0.00888701	0	7577813	0	9.69465e-05	0	3	4242493	7.07131e-07	0.000107831	0.0065578	0	4550161	0	0.000378651	0	0	3640076	0	9.69465e-05	0	0	3887797	0	0.000107831	0
142	G	3	3268867	9.17749e-07	0.000378651	0.00242373	0	7577813	0	9.69465e-05	0	1	4242493	2.3571e-07	0.000107831	0.00218593	1	4550161	2.19772e-07	0.000378651	0.000580408	0	3640076	0	9.69465e-05	0	0	3887797	0	0.000107831	0
143	A	1	3268867	3.05916e-07	0.000378651	0.00080791	0	7577813	0	9.69465e-05	0	0	4242493	0	0.000107831	0	0	4550161	0	0.000378651	0	0	3640076	0	9.69465e-05	0	0	3887797	0	0.000107831	0
144	T	0	3268867	0	0.000378651	0	0	7577813	0	9.69465e-05	0	0	4242493	0	0.000107831	0	0	4550161	0	0.000378651	0	0	3640076	0	9.69465e-05	0	0	3887797	0	0.000107831	0
145	T	0	3268867	0	0.000378651	0	0	7577813	0	9.69465e-05	0	0	4242493	0	0.000107831	0	0	4550161	0	0.000378651	0	0	3640076	0	9.69465e-05	0	0	3887797	0	0.000107831	0
146	G	0	3268867	0	0.000378651	0	0	7577813	0	9.69465e-05	0	0	4242493	0	0.000107831	0	0	4550161	0	0.000378651	0	0	3640076	0	9.69465e-05	0	0	3887797	0	0.000107831	0
147	A	0	3268867	0	0.000378651	0	0	7577813	0	9.69465e-05	0	0	4242493	0	0.000107831	0	0	4550161	0	0.000378651	0	0	3640076	0	9.69465e-05	0	0	3887797	0	0.000107831	0
148	G	0	3268867	0	0.000378651	0	0	7577813	0	9.69465e-05	0	0	4242493	0	0.000107831	0	0	4550161	0	0.000378651	0	0	3640076	0	9.69465e-05	0	0	3887797	0	0.000107831	0
149	A	0	3268867	0	0.000378651	0	0	7577813	0	9.69465e-05	0	0	4242493	0	0.000107831	0	0	4550161	0	0.000378651	0	0	3640076	0	9.69465e-05	0	0	3887797	0	0.000107831	0
150	A	0	3268867	0	0.000378651	0	0	7577813	0	9.69465e-05	0	0	4242493	0	0.000107831	0	0	4550161	0	0.000378651	0	0	3640076	0	9.69465e-05	0	0	3887797	0	0.000107831	0
151	G	0	3268867	0	0.000378651	0	0	7577813	0	9.69465e-05	0	0	4242493	0	0.000107831	0	0	4550161	0	0.000378651	0	0	3640076	0	9.69465e-05	0	0	3887797	0	0.000107831	0
152	A	0	3268867	0	0.000378651	0	0	7577813	0	9.69465e-05	0	0	4242493	0	0.000107831	0	0	4550161	0	0.000378651	0	0	3640076	0	9.69465e-05	0	0	3887797	0	0.000107831	0
153	T	0	3268867	0	0.000378651	0	0	7577813	0	9.69465e-05	0	0	4242493	0	0.000107831	0	0	4550161	0	0.000378651	0	0	3640076	0	9.69465e-05	0	0	3887797	0	0.000107831	0
154	C	0	3268867	0	0.000378651	0	0	7577813	0	9.69465e-05	0	0	4242493	0	0.000107831	0	0	4550161	0	0.000378651	0	0	3640076	0	9.69465e-05	0	0	3887797	0	0.000107831	0
155	C	0	3268867	0	0.000378651	0	0	7577813	0	9.69465e-05	0	0	4242493	0	0.000107831	0	0	4550161	0	0.000378651	0	0	3640076	0	9.69465e-05	0	0	3887797	0	0.000107831	0
156	C	0	3268867	0	0.000378651	0	0	7577813	0	9.69465e-05	0	0	4242493	0	0.000107831	0	0	4550161	0	0.000378651	0	0	3640076	0	9.69465e-05	0	0	3887797	0	0.000107831	0
157	C	1	3268867	3.05916e-07	0.000378651	0.00080791	0	7577813	0	9.69465e-05	0	0	4242493	0	0.000107831	0	0	4550161	0	0.000378651	0	0	3640076	0	9.69465e-05	0	0	3887797	0	0.000107831	0
158	G	0	3268867	0	0.000378651	0	0	7577813	0	9.69465e-05	0	0	4242493	0	0.000107831	0	0	4550161	0	0.000378651	0	0	3640076	0	9.69465e-05	0	0	3887797	0	0.000107831	0
159	A	1	3268867	3.05916e-07	0.000378651	0.00080791	0	7577813	0	9.69465e-05	0	0	4242493	0	0.000107831	0	0	4550161	0	0.000378651	0	0	3640076	0	9.69465e-05	0	0	3887797	0	0.000107831	0
160	C	0	3268867	0	0.000378651	0	0	7577813	0	9.69465e-05	0	0	4242493	0	0.000107831	0	0	4550161	0	0.000378651	0	0	3640076	0	9.69465e-05	0	0	3887797	0	0.000107831	0
161	A	0	3268867	0	0.000378651	0	0	7577813	0	9.69465e-05	0	0	4242493	0	0.000107831	0	0	4550161	0	0.000378651	0	1	3640076	2.7472e-07	9.69465e-05	0.00283372	0	3887797	0	0.000107831	0
162	T	0	3268867	0	0.000378651	0	0	7577813	0	9.69465e-05	0	0	4242493	0	0.000107831	0	0	4550161	0	0.000378651	0	0	3640076	0	9.69465e-05	0	0	3887797	0	0.000107831	0
163	G	2	3268867	6.11833e-07	0.000378651	0.00161582	0	7577813	0	9.69465e-05	0	0	4242493	0	0.000107831	0	0	4550161	0	0.000378651	0	0	3640076	0	9.69465e-05	0	0	3887797	0	0.000107831	0
164	T	0	3268867	0	0.000378651	0	1	7577813	1.31964e-07	9.69465e-05	0.00136121	0	4242493	0	0.000107831	0	0	4550161	0	0.000378651	0	0	3640076	0	9.69465e-05	0	0	3887797	0	0.000107831	0
165	C	2	3268867	6.11833e-07	0.000378651	0.00161582	0	7577813	0	9.69465e-05	0	0	4242493	0	0.000107831	0	0	4550161	0	0.000378651	0	0	3640076	0	9.69465e-05	0	0	3887797	0	0.000107831	0
166	T	7	3268867	2.14141e-06	0.000378651	0.00565537	1	7577813	1.31964e-07	9.69465e-05	0.00136121	0	4242493	0	0.000107831	0	0	4550161	0	0.000378651	0	0	3640076	0	9.69465e-05	0	0	3887797	0	0.000107831	0
167	G	0	3268867	0	0.000378651	0	0	7577813	0	9.69465e-05	0	0	4242493	0	0.000107831	0	0	4550161	0	0.000378651	0	0	3640076	0	9.69465e-05	0	0	3887797	0	0.000107831	0
168	A	2	3268867	6.11833e-07	0.000378651	0.00161582	0	7577813	0	9.69465e-05	0	0	4242493	0	0.000107831	0	0	4550161	0	0.000378651	0	0	3640076	0	9.69465e-05	0	1	3887797	2.57215e-07	0.000107831	0.00238536
169	G	0	3268867	0	0.000378651	0	0	7577813	0	9.69465e-05	0	0	4242493	0	0.000107831	0	2	4550161	4.39545e-07	0.000378651	0.00116082	0	3640076	0	9.69465e-05	0	0	3887797	0	0.000107831	0
170	C	2	3268867	6.11833e-07	0.000378651	0.00161582	0	7577813	0	9.69465e-05	0	0	4242493	0	0.000107831	0	0	4550161	0	0.000378651	0	0	3640076	0	9.69465e-05	0	0	3887797	0	0.000107831	0
171	T	17	3268867	5.20058e-06	0.000378651	0.0137345	1	7577813	1.31964e-07	9.69465e-05	0.00136121	4	4242493	9.42842e-07	0.000107831	0.00874373	0	4550161	0	0.000378651	0	0	3640076	0	9.69465e-05	0	0	3887797	0	0.000107831	0
172	G	2	3268867	6.11833e-07	0.000378651	0.00161582	3	7577813	3.95893e-07	9.69465e-05	0.00408362	0	4242493	0	0.000107831	0	0	4550161	0	0.000378651	0	0	3640076	0	9.69465e-05	0	0	3887797	0	0.000107831	0
173	A	1	3268867	3.05916e-07	0.000378651	0.00080791	0	7577813	0	9.69465e-05	0	0	4242493	0	0.000107831	0	1	4550161	2.19772e-07	0.000378651	0.000580408	0	3640076	0	9.69465e-05	0	1	3887797	2.57215e-07	0.000107831	0.00238536
174	A	0	3268867	0	0.000378651	0	0	7577813	0	9.69465e-05	0	0	4242493	0	0.000107831	0	0	4550161	0	0.000378651	0	0	3640076	0	9.69465e-05	0	0	3887797	0	0.000107831	0
175	G	0	3268867	0	0.000378651	0	0	7577813	0	9.69465e-05	0	0	4242493	0	0.000107831	0	0	4550161	0	0.000378651	0	0	3640076	0	9.69465e-05	0	0	3887797	0	0.000107831	0
176	A	0	3268867	0	0.000378651	0	0	7577813	0	9.69465e-05	0	0	4242493	0	0.000107831	0	0	4550161	0	0.000378651	0	0	3640076	0	9.69465e-05	0	0	3887797	0	0.000107831	0
177	A	0	3268867	0	0.000378651	0	0	7577813	0	9.69465e-05	0	0	4242493	0	0.000107831	0	0	4550161	0	0.000378651	0	0	3640076	0	9.69465e-05	0	0	3887797	0	0.000107831	0
178	A	0	3268867	0	0.000378651	0	0	7577813	0	9.69465e-05	0	0	4242493	0	0.000107831	0	0	4550161	0	0.000378651	0	0	3640076	0	9.69465e-05	0	0	3887797	0	0.000107831	0
179	A	0	3268867	0	0.000378651	0	0	7577813	0	9.69465e-05	0	0	4242493	0	0.000107831	0	0	4550161	0	0.000378651	0	0	3640076	0	9.69465e-05	0	0	3887797	0	0.000107831	0
180	G	0	3268867	0	0.000378651	0	0	7577813	0	9.69465e-05	0	0	4242493	0	0.000107831	0	0	4550161	0	0.000378651	0	0	3640076	0	9.69465e-05	0	0	3887797	0	0.000107831	0
181	C	0	3268867	0	0.000378651	0	0	7577813	0	9.69465e-05	0	0	4242493	0	0.000107831	0	0	4550161	0	0.000378651	0	0	3640076	0	9.69465e-05	0	0	3887797	0	0.000107831	0
182	C	2	3268867	6.11833e-07	0.000378651	0.00161582	0	7577813	0	9.69465e-05	0	0	4242493	0	0.000107831	0	0	4550161	0	0.000378651	0	0	3640076	0	9.69465e-05	0	0	3887797	0	0.000107831	0
183	A	0	3268867	0	0.000378651	0	0	7577813	0	9.69465e-05	0	0	4242493	0	0.000107831	0	5	4550161	1.09886e-06	0.000378651	0.00290204	0	3640076	0	9.69465e-05	0	0	3887797	0	0.000107831	0
184	G	1	3268867	3.05916e-07	0.000378651	0.00080791	0	7577813	0	9.69465e-05	0	1	4242493	2.3571e-07	0.000107831	0.00218593	1	4550161	2.19772e-07	0.000378651	0.000580408	0	3640076	0	9.69465e-05	0	1	3887797	2.57215e-07	0.000107831	0.00238536
185	G	4	3268867	1.22367e-06	0.000378651	0.00323164	1	7577813	1.31964e-07	9.69465e-05	0.00136121	1	4242493	2.3571e-07	0.000107831	0.00218593	0	4550161	0	0.000378651	0	0	3640076	0	9.69465e-05	0	0	3887797	0	0.000107831	0
186	T	25	3268867	7.64791e-06	0.000378651	0.0201978	3	7577813	3.95893e-07	9.69465e-05	0.00408362	5	4242493	1.17855e-06	0.000107831	0.0109297	2	4550161	4.39545e-07	0.000378651	0.00116082	0	3640076	0	9.69465e-05	0	0	3887797	0	0.000107831	0
187	G	12	3268867	3.671e-06	0.000378651	0.00969492	2	7577813	2.63928e-07	9.69465e-05	0.00272241	1	4242493	2.3571e-07	0.000107831	0.00218593	1	4550161	2.19772e-07	0.000378651	0.000580408	0	3640076	0	9.69465e-05	0	0	3887797	0	0.000107831	0
188	T	11	3268867	3.36508e-06	0.000378651	0.00888701	2	7577813	2.63928e-07	9.69465e-05	0.00272241	6	4242493	1.41426e-06	0.000107831	0.0131156	2	4550161	4.39545e-07	0.000378651	0.00116082	0	3640076	0	9.69465e-05	0	0	3887797	0	0.000107831	0
189	T	8	3268867	2.44733e-06	0.000378651	0.00646328	2	7577813	2.63928e-07	9.69465e-05	0.00272241	0	4242493	0	0.000107831	0	0	4550161	0	0.000378651	0	0	3640076	0	9.69465e-05	0	0	3887797	0	0.000107831	0
190	C	1	3268867	3.05916e-07	0.000378651	0.00080791	0	7577813	0	9.69465e-05	0	0	4242493	0	0.000107831	0	0	4550161	0	0.000378651	0	0	3640076	0	9.69465e-05	0	0	3887797	0	0.000107831	0
191	T	0	3268867	0	0.000378651	0	2	7577813	2.63928e-07	9.69465e-05	0.00272241	2	4242493	4.71421e-07	0.000107831	0.00437187	0	4550161	0	0.000378651	0	0	3640076	0	9.69465e-05	0	0	3887797	0	0.000107831	0
192	A	0	3268867	0	0.000378651	0	0	7577813	0	9.69465e-05	0	0	4242493	0	0.000107831	0	2	4550161	4.39545e-07	0.000378651	0.00116082	0	3640076	0	9.69465e-05	0	0	3887797	0	0.000107831	0
193	C	0	3268867	0	0.000378651	0	0	7577813	0	9.69465e-05	0	0	4242493	0	0.000107831	0	0	4550161	0	0.000378651	0	0	3640076	0	9.69465e-05	0	0	3887797	0	0.000107831	0
194	A	0	3268867	0	0.000378651	0	0	7577813	0	9.69465e-05	0	0	4242493	0	0.000107831	0	0	4550161	0	0.000378651	0	0	3640076	0	9.69465e-05	0	0	3887797	0	0.000107831	0
195	A	0	3268867	0	0.000378651	0	0	7577813	0	9.69465e-05	0	0	4242493	0	0.000107831	0	0	4550161	0	0.000378651	0	0	3640076	0	9.69465e-05	0	0	3887797	0	0.000107831	0
196	G	0	3268867	0	0.000378651	0	0	7577813	0	9.69465e-05	0	0	4242493	0	0.000107831	0	0	4550161	0	0.000378651	0	0	3640076	0	9.69465e-05	0	0	3887797	0	0.000107831	0
197	T	0	3268867	0	0.000378651	0	0	7577813	0	9.69465e-05	0	0	4242493	0	0.000107831	0	0	4550161	0	0.000378651	0	0	3640076	0	9.69465e-05	0	0	3887797	0	0.000107831	0
198	A	3	3268867	9.17749e-07	0.000378651	0.00242373	2	7577813	2.63928e-07	9.69465e-05	0.00272241	0	4242493	0	0.000107831	0	1	4550161	2.19772e-07	0.000378651	0.000580408	0	3640076	0	9.69465e-05	0	0	3887797	0	0.000107831	0
199	C	0	3268867	0	0.000378651	0	0	7577813	0	9.69465e-05	0	0	4242493	0	0.000107831	0	0	4550161	0	0.000378651	0	0	3640076	0	9.69465e-05	0	0	3887797	0	0.000107831	0
200	T	2	3268867	6.11833e-07	0.000378651	0.00161582	1	7577813	1.31964e-07	9.69465e-05	0.00136121	0	4242493	0	0.000107831	0	0	4550161	0	0.000378651	0	1	3640076	2.7472e-07	9.69465e-05	0.00283372	0	3887797	0	0.000107831	0
201	A	5	3268867	1.52958e-06	0.000378651	0.00403955	3	7577813	3.95893e-07	9.69465e-05	0.00408362	1	4242493	2.3571e-07	0.000107831	0.00218593	0	4550161	0	0.000378651	0	0	3640076	0	9.69465e-05	0	0	3887797	0	0.000107831	0
202	C	0	3268867	0	0.000378651	0	0	7577813	0	9.69465e-05	0	0	4242493	0	0.000107831	0	0	4550161	0	0.000378651	0	0	3640076	0	9.69465e-05	0	0	3887797	0	0.000107831	0
203	C	3	3268867	9.17749e-07	0.000378651	0.00242373	3	7577813	3.95893e-07	9.69465e-05	0.00408362	1	4242493	2.3571e-07	0.000107831	0.00218593	0	4550161	0	0.000378651	0	0	3640076	0	9.69465e-05	0	0	3887797	0	0.000107831	0
204	T	39	3268867	1.19307e-05	0.000378651	0.0315085	18	7577813	2.37536e-06	9.69465e-05	0.0245017	13	4242493	3.06424e-06	0.000107831	0.0284171	0	4550161	0	0.000378651	0	0	3640076	0	9.69465e-05	0	0	3887797	0	0.000107831	0
205	G	13	3268867	3.97691e-06	0.000378651	0.0105028	15	7577813	1.97946e-06	9.69465e-05	0.0204181	6	4242493	1.41426e-06	0.000107831	0.0131156	1	4550161	2.19772e-07	0.000378651	0.000580408	0	3640076	0	9.69465e-05	0	0	3887797	0	0.000107831	0
206	G	1	3268867	3.05916e-07	0.000378651	0.00080791	1	7577813	1.31964e-07	9.69465e-05	0.00136121	0	4242493	0	0.000107831	0	0	4550161	0	0.000378651	0	0	3640076	0	9.69465e-05	0	0	3887797	0	0.000107831	0
207	A	0	3268867	0	0.000378651	0	0	7577813	0	9.69465e-05	0	0	4242493	0	0.000107831	0	0	4550161	0	0.000378651	0	0	3640076	0	9.69465e-05	0	0	3887797	0	0.000107831	0
208	C	0	3268867	0	0.000378651	0	0	7577813	0	9.69465e-05	0	0	4242493	0	0.000107831	0	0	4550161	0	0.000378651	0	0	3640076	0	9.69465e-05	0	0	3887797	0	0.000107831	0
209	A	2	3268867	6.11833e-07	0.000378651	0.00161582	0	7577813	0	9.69465e-05	0	0	4242493	0	0.000107831	0	0	4550161	0	0.000378651	0	0	3640076	0	9.69465e-05	0	0	3887797	0	0.000107831	0
210	A	0	3268867	0	0.000378651	0	0	7577813	0	9.69465e-05	0	0	4242493	0	0.000107831	0	0	4550161	0	0.000378651	0	0	3640076	0	9.69465e-05	0	0	3887797	0	0.000107831	0
211	A	0	3268867	0	0.000378651	0	0	7577813	0	9.69465e-05	0	0	4242493	0	0.000107831	0	0	4550161	0	0.000378651	0	0	3640076	0	9.69465e-05	0	0	3887797	0	0.000107831	0
212	G	0	3268867	0	0.000378651	0	0	7577813	0	9.69465e-05	0	0	4242493	0	0.000107831	0	0	4550161	0	0.000378651	0	0	3640076	0	9.69465e-05	0	0	3887797	0	0.000107831	0
213	A	0	3268867	0	0.000378651	0	0	7577813	0	9.69465e-05	0	0	4242493	0	0.000107831	0	0	4550161	0	0.000378651	0	0	3640076	0	9.69465e-05	0	0	3887797	0	0.000107831	0
214	G	0	3268867	0	0.000378651	0	0	7577813	0	9.69465e-05	0	0	4242493	0	0.000107831	0	0	4550161	0	0.000378651	0	0	3640076	0	9.69465e-05	0	0	3887797	0	0.000107831	0
215	G	0	3268867	0	0.000378651	0	0	7577813	0	9.69465e-05	0	0	4242493	0	0.000107831	0	0	4550161	0	0.000378651	0	0	3640076	0	9.69465e-05	0	0	3887797	0	0.000107831	0
216	A	1	3268867	3.05916e-07	0.000378651	0.00080791	1	7577813	1.31964e-07	9.69465e-05	0.00136121	0	4242493	0	0.000107831	0	4	4550161	8.7909e-07	0.000378651	0.00232163	0	3640076	0	9.69465e-05	0	0	3887797	0	0.000107831	0
217	A	0	3268867	0	0.000378651	0	0	7577813	0	9.69465e-05	0	0	4242493	0	0.000107831	0	0	4550161	0	0.000378651	0	0	3640076	0	9.69465e-05	0	0	3887797	0	0.000107831	0
218	C	0	3268867	0	0.000378651	0	0	7577813	0	9.69465e-05	0	0	4242493	0	0.000107831	0	0	4550161	0	0.000378651	0	0	3640076	0	9.69465e-05	0	0	3887797	0	0.000107831	0
219	T	0	3268867	0	0.000378651	0	1	7577813	1.31964e-07	9.69465e-05	0.00136121	0	4242493	0	0.000107831	0	0	4550161	0	0.000378651	0	0	3640076	0	9.69465e-05	0	0	3887797	0	0.000107831	0
220	G	1	3268867	3.05916e-07	0.000378651	0.00080791	3	7577813	3.95893e-07	9.69465e-05	0.00408362	1	4242493	2.3571e-07	0.000107831	0.00218593	0	4550161	0	0.000378651	0	0	3640076	0	9.69465e-05	0	0	3887797	0	0.000107831	0
221	A	5	3268867	1.52958e-06	0.000378651	0.00403955	0	7577813	0	9.69465e-05	0	0	4242493	0	0.000107831	0	0	4550161	0	0.000378651	0	0	3640076	0	9.69465e-05	0	0	3887797	0	0.000107831	0
222	A	0	3268867	0	0.000378651	0	0	7577813	0	9.69465e-05	0	0	4242493	0	0.000107831	0	0	4550161	0	0.000378651	0	0	3640076	0	9.69465e-05	0	0	3887797	0	0.000107831	0
223	C	0	3268867	0	0.000378651	0	0	7577813	0	9.69465e-05	0	0	4242493	0	0.000107831	0	0	4550161	0	0.000378651	0	0	3640076	0	9.69465e-05	0	0	3887797	0	0.000107831	0
224	G	0	3268867	0	0.000378651	0	0	7577813	0	9.69465e-05	0	0	4242493	0	0.000107831	0	0	4550161	0	0.000378651	0	0	3640076	0	9.69465e-05	0	0	3887797	0	0.000107831	0
225	A	0	3268867	0	0.000378651	0	2	7577813	2.63928e-07	9.69465e-05	0.00272241	0	4242493	0	0.000107831	0	1	4550161	2.19772e-07	0.000378651	0.000580408	0	3640076	0	9.69465e-05	0	2	3887797	5.1443e-07	0.000107831	0.00477073
226	C	1	3268867	3.05916e-07	0.000378651	0.00080791	0	7577813	0	9.69465e-05	0	0	4242493	0	0.000107831	0	0	4550161	0	0.000378651	0	0	3640076	0	9.69465e-05	0	0	3887797	0	0.000107831	0
227	A	0	3268867	0	0.000378651	0	0	7577813	0	9.69465e-05	0	0	4242493	0	0.000107831	0	0	4550161	0	0.000378651	0	0	3640076	0	9.69465e-05	0	0	3887797	0	0.000107831	0
228	A	0	3268867	0	0.000378651	0	0	7577813	0	9.69465e-05	0	1	4242493	2.3571e-07	0.000107831	0.00218593	0	4550161	0	0.000378651	0	0	3640076	0	9.69465e-05	0	0	3887797	0	0.000107831	0
229	G	0	3268867	0	0.000378651	0	0	7577813	0	9.69465e-05	0	0	4242493	0	0.000107831	0	0	4550161	0	0.000378651	0	0	3640076	0	9.69465e-05	0	0	3887797	0	0.000107831	0
230	A	1	3268867	3.05916e-07	0.000378651	0.00080791	0	7577813	0	9.69465e-05	0	1	4242493	2.3571e-07	0.000107831	0.00218593	0	4550161	0	0.000378651	0	0	3640076	0	9.69465e-05	0	0	3887797	0	0.000107831	0
231	A	0	3268867	0	0.000378651	0	0	7577813	0	9.69465e-05	0	0	4242493	0	0.000107831	0	0	4550161	0	0.000378651	0	0	3640076	0	9.69465e-05	0	0	3887797	0	0.000107831	0
232	T	0	3268867	0	0.000378651	0	0	7577813	0	9.69465e-05	0	0	4242493	0	0.000107831	0	0	4550161	0	0.000378651	0	0	3640076	0	9.69465e-05	0	0	3887797	0	0.000107831	0
233	A	0	3268867	0	0.000378651	0	0	7577813	0	9.69465e-05	0	0	4242493	0	0.000107831	0	0	4550161	0	0.000378651	0	0	3640076	0	9.69465e-05	0	0	3887797	0	0.000107831	0
234	T	0	3268867	0	0.000378651	0	0	7577813	0	9.69465e-05	0	0	4242493	0	0.000107831	0	0	4550161	0	0.000378651	0	0	3640076	0	9.69465e-05	0	0	3887797	0	0.000107831	0
235	T	0	3268867	0	0.000378651	0	0	7577813	0	9.69465e-05	0	0	4242493	0	0.000107831	0	0	4550161	0	0.000378651	0	0	3640076	0	9.69465e-05	0	0	3887797	0	0.000107831	0
236	A	0	3268867	0	0.000378651	0	0	7577813	0	9.69465e-05	0	0	4242493	0	0.000107831	0	0	4550161	0	0.000378651	0	0	3640076	0	9.69465e-05	0	0	3887797	0	0.000107831	0
237	A	0	3268867	0	0.000378651	0	0	7577813	0	9.69465e-05	0	0	4242493	0	0.000107831	0	0	4550161	0	0.000378651	0	0	3640076	0	9.69465e-05	0	0	3887797	0	0.000107831	0
238	G	0	3268867	0	0.000378651	0	0	7577813	0	9.69465e-05	0	0	4242493	0	0.000107831	0	0	4550161	0	0.000378651	0	0	3640076	0	9.69465e-05	0	0	3887797	0	0.000107831	0
239	T	0	3268867	0	0.000378651	0	0	7577813	0	9.69465e-05	0	0	4242493	0	0.000107831	0	0	4550161	0	0.000378651	0	0	3640076	0	9.69465e-05	0	0	3887797	0	0.000107831	0
240	A	1	3268867	3.05916e-07	0.000378651	0.00080791	1	7577813	1.31964e-07	9.69465e-05	0.00136121	0	4242493	0	0.000107831	0	0	4550161	0	0.000378651	0	0	3640076	0	9.69465e-05	0	0	3887797	0	0.000107831	0
241	C	0	3268867	0	0.000378651	0	0	7577813	0	9.69465e-05	0	0	4242493	0	0.000107831	0	0	4550161	0	0.000378651	0	0	3640076	0	9.69465e-05	0	0	3887797	0	0.000107831	0
242	G	0	3268867	0	0.000378651	0	0	7577813	0	9.69465e-05	0	0	4242493	0	0.000107831	0	0	4550161	0	0.000378651	0	0	3640076	0	9.69465e-05	0	1	3887797	2.57215e-07	0.000107831	0.00238536
243	C	8	3268867	2.44733e-06	0.000378651	0.00646328	2	7577813	2.63928e-07	9.69465e-05	0.00272241	0	4242493	0	0.000107831	0	1	4550161	2.19772e-07	0.000378651	0.000580408	0	3640076	0	9.69465e-05	0	1	3887797	2.57215e-07	0.000107831	0.00238536
244	C	8	3268867	2.44733e-06	0.000378651	0.00646328	2	7577813	2.63928e-07	9.69465e-05	0.00272241	0	4242493	0	0.000107831	0	0	4550161	0	0.000378651	0	0	3640076	0	9.69465e-05	0	0	3887797	0	0.000107831	0
245	T	17	3268867	5.20058e-06	0.000378651	0.0137345	16	7577813	2.11143e-06	9.69465e-05	0.0217793	2	4242493	4.71421e-07	0.000107831	0.00437187	0	4550161	0	0.000378651	0	0	3640076	0	9.69465e-05	0	0	3887797	0	0.000107831	0
246	T	10	3268867	3.05916e-06	0.000378651	0.0080791	13	7577813	1.71553e-06	9.69465e-05	0.0176957	4	4242493	9.42842e-07	0.000107831	0.00874373	0	4550161	0	0.000378651	0	0	3640076	0	9.69465e-05	0	0	3887797	0	0.000107831	0
247	C	3	3268867	9.17749e-07	0.000378651	0.00242373	1	7577813	1.31964e-07	9.69465e-05	0.00136121	1	4242493	2.3571e-07	0.000107831	0.00218593	0	4550161	0	0.000378651	0	0	3640076	0	9.69465e-05	0	0	3887797	0	0.000107831	0
248	T	6	3268867	1.8355e-06	0.000378651	0.00484746	10	7577813	1.31964e-06	9.69465e-05	0.0136121	5	4242493	1.17855e-06	0.000107831	0.0109297	0	4550161	0	0.000378651	0	0	3640076	0	9.69465e-05	0	0	3887797	0	0.000107831	0
249	G	1	3268867	3.05916e-07	0.000378651	0.00080791	3	7577813	3.95893e-07	9.69465e-05	0.00408362	2	4242493	4.71421e-07	0.000107831	0.00437187	0	4550161	0	0.000378651	0	0	3640076	0	9.69465e-05	0	0	3887797	0	0.000107831	0
250	C	2	3268867	6.11833e-07	0.000378651	0.00161582	0	7577813	0	9.69465e-05	0	0	4242493	0	0.000107831	0	1	4550161	2.19772e-07	0.000378651	0.000580408	0	3640076	0	9.69465e-05	0	1	3887797	2.57215e-07	0.000107831	0.00238536
251	C	4	3268867	1.22367e-06	0.000378651	0.00323164	2	7577813	2.63928e-07	9.69465e-05	0.00272241	1	4242493	2.3571e-07	0.000107831	0.00218593	5	4550161	1.09886e-06	0.000378651	0.00290204	2	3640076	5.49439e-07	9.69465e-05	0.00566745	1	3887797	2.57215e-07	0.000107831	0.00238536
252	A	9	3268867	2.75325e-06	0.000378651	0.00727119	3	7577813	3.95893e-07	9.69465e-05	0.00408362	1	4242493	2.3571e-07	0.000107831	0.00218593	12	4550161	2.63727e-06	0.000378651	0.0069649	7	3640076	1.92304e-06	9.69465e-05	0.0198361	0	3887797	0	0.000107831	0
253	C	1	3268867	3.05916e-07	0.000378651	0.00080791	3	7577813	3.95893e-07	9.69465e-05	0.00408362	1	4242493	2.3571e-07	0.000107831	0.00218593	5	4550161	1.09886e-06	0.000378651	0.00290204	3	3640076	8.24159e-07	9.69465e-05	0.00850117	0	3887797	0	0.000107831	0
254	T	1	3268867	3.05916e-07	0.000378651	0.00080791	4	7577813	5.27857e-07	9.69465e-05	0.00544483	1	4242493	2.3571e-07	0.000107831	0.00218593	1	4550161	2.19772e-07	0.000378651	0.000580408	0	3640076	0	9.69465e-05	0	0	3887797	0	0.000107831	0
255	T	1	3268867	3.05916e-07	0.000378651	0.00080791	0	7577813	0	9.69465e-05	0	0	4242493	0	0.000107831	0	0	4550161	0	0.000378651	0	0	3640076	0	9.69465e-05	0	0	3887797	0	0.000107831	0
256	C	0	3268867	0	0.000378651	0	2	7577813	2.63928e-07	9.69465e-05	0.00272241	2	4242493	4.71421e-07	0.000107831	0.00437187	0	4550161	0	0.000378651	0	0	3640076	0	9.69465e-05	0	0	3887797	0	0.000107831	0
257	G	4	3268867	1.22367e-06	0.000378651	0.00323164	8	7577813	1.05571e-06	9.69465e-05	0.0108897	0	4242493	0	0.000107831	0	0	4550161	0	0.000378651	0	1	3640076	2.7472e-07	9.69465e-05	0.00283372	0	3887797	0	0.000107831	0
258	T	21	3268867	6.42424e-06	0.000378651	0.0169661	20	7577813	2.63928e-06	9.69465e-05	0.0272241	4	4242493	9.42842e-07	0.000107831	0.00874373	2	4550161	4.39545e-07	0.000378651	0.00116082	2	3640076	5.49439e-07	9.69465e-05	0.00566745	1	3887797	2.57215e-07	0.000107831	0.00238536
259	G	11	3268867	3.36508e-06	0.000378651	0.00888701	3	7577813	3.95893e-07	9.69465e-05	0.00408362	4	4242493	9.42842e-07	0.000107831	0.00874373	2	4550161	4.39545e-07	0.000378651	0.00116082	1	3640076	2.7472e-07	9.69465e-05	0.00283372	0	3887797	0	0.000107831	0
260	G	0	3268867	0	0.000378651	0	1	7577813	1.31964e-07	9.69465e-05	0.00136121	4	4242493	9.42842e-07	0.000107831	0.00874373	0	4550161	0	0.000378651	0	3	3640076	8.24159e-07	9.69465e-05	0.00850117	0	3887797	0	0.000107831	0
261	A	4	3268867	1.22367e-06	0.000378651	0.00323164	0	7577813	0	9.69465e-05	0	0	4242493	0	0.000107831	0	3	4550161	6.59317e-07	0.000378651	0.00174123	1	3640076	2.7472e-07	9.69465e-05	0.00283372	0	3887797	0	0.000107831	0
262	A	0	3268867	0	0.000378651	0	0	7577813	0	9.69465e-05	0	0	4242493	0	0.000107831	0	0	4550161	0	0.000378651	0	0	3640076	0	9.69465e-05	0	0	3887797	0	0.000107831	0
263	A	0	3268867	0	0.000378651	0	0	7577813	0	9.69465e-05	0	0	4242493	0	0.000107831	0	0	4550161	0	0.000378651	0	0	3640076	0	9.69465e-05	0	0	3887797	0	0.000107831	0
264	T	0	3268867	0	0.000378651	0	0	7577813	0	9.69465e-05	0	0	4242493	0	0.000107831	0	0	4550161	0	0.000378651	0	0	3640076	0	9.69465e-05	0	0	3887797	0	0.000107831	0
265	C	0	3268867	0	0.000378651	0	0	7577813	0	9.69465e-05	0	0	4242493	0	0.000107831	0	0	4550161	0	0.000378651	0	0	3640076	0	9.69465e-05	0	0	3887797	0	0.000107831	0
266	G	0	3268867	0	0.000378651	0	0	7577813	0	9.69465e-05	0	0	4242493	0	0.000107831	0	0	4550161	0	0.000378651	0	0	3640076	0	9.69465e-05	0	0	3887797	0	0.000107831	0
267	A	1	3268867	3.05916e-07	0.000378651	0.00080791	2	7577813	2.63928e-07	9.69465e-05	0.00272241	0	4242493	0	0.000107831	0	0	4550161	0	0.000378651	0	1	3640076	2.7472e-07	9.69465e-05	0.00283372	0	3887797	0	0.000107831	0
268	G	0	3268867	0	0.000378651	0	0	7577813	0	9.69465e-05	0	0	4242493	0	0.000107831	0	1	4550161	2.19772e-07	0.000378651	0.000580408	0	3640076	0	9.69465e-05	0	0	3887797	0	0.000107831	0
269	A	0	3268867	0	0.000378651	0	4	7577813	5.27857e-07	9.69465e-05	0.00544483	0	4242493	0	0.000107831	0	0	4550161	0	0.000378651	0	0	3640076	0	9.69465e-05	0	0	3887797	0	0.000107831	0
270	T	0	3268867	0	0.000378651	0	0	7577813	0	9.69465e-05	0	0	4242493	0	0.000107831	0	0	4550161	0	0.000378651	0	0	3640076	0	9.69465e-05	0	0	3887797	0	0.000107831	0
271	G	0	3268867	0	0.000378651	0	2	7577813	2.63928e-07	9.69465e-05	0.00272241	1	4242493	2.3571e-07	0.000107831	0.00218593	0	4550161	0	0.000378651	0	0	3640076	0	9.69465e-05	0	0	3887797	0	0.000107831	0
272	T	2	3268867	6.11833e-07	0.000378651	0.00161582	9	7577813	1.18768e-06	9.69465e-05	0.0122509	2	4242493	4.71421e-07	0.000107831	0.00437187	0	4550161	0	0.000378651	0	0	3640076	0	9.69465e-05	0	0	3887797	0	0.000107831	0
273	C	1	3268867	3.05916e-07	0.000378651	0.00080791	0	7577813	0	9.69465e-05	0	0	4242493	0	0.000107831	0	0	4550161	0	0.000378651	0	0	3640076	0	9.69465e-05	0	0	3887797	0	0.000107831	0
274	C	0	3268867	0	0.000378651	0	0	7577813	0	9.69465e-05	0	0	4242493	0	0.000107831	0	0	4550161	0	0.000378651	0	0	3640076	0	9.69465e-05	0	0	3887797	0	0.000107831	0
275	C	2	3268867	6.11833e-07	0.000378651	0.00161582	0	7577813	0	9.69465e-05	0	0	4242493	0	0.000107831	0	0	4550161	0	0.000378651	0	0	3640076	0	9.69465e-05	0	0	3887797	0	0.000107831	0
276	A	39	3268867	1.19307e-05	0.000378651	0.0315085	20	7577813	2.63928e-06	9.69465e-05	0.0272241	8	4242493	1.88568e-06	0.000107831	0.0174875	8	4550161	1.75818e-06	0.000378651	0.00464327	0	3640076	0	9.69465e-05	0	1	3887797	2.57215e-07	0.000107831	0.00238536
277	G	13	3268867	3.97691e-06	0.000378651	0.0105028	3	7577813	3.95893e-07	9.69465e-05	0.00408362	3	4242493	7.07131e-07	0.000107831	0.0065578	1	4550161	2.19772e-07	0.000378651	0.000580408	0	3640076	0	9.69465e-05	0	0	3887797	0	0.000107831	0
278	C	29	3268867	8.87158e-06	0.000378651	0.0234294	19	7577813	2.50732e-06	9.69465e-05	0.0258629	17	4242493	4.00708e-06	0.000107831	0.0371609	0	4550161	0	0.000378651	0	0	3640076	0	9.69465e-05	0	0	3887797	0	0.000107831	0
279	T	145	3268867	4.43579e-05	0.000378651	0.117147	50	7577813	6.59821e-06	9.69465e-05	0.0680603	46	4242493	1.08427e-05	0.000107831	0.100553	1	4550161	2.19772e-07	0.000378651	0.000580408	0	3640076	0	9.69465e-05	0	0	3887797	0	0.000107831	0
280	G	27	3268867	8.25974e-06	0.000378651	0.0218136	14	7577813	1.8475e-06	9.69465e-05	0.0190569	12	4242493	2.82853e-06	0.000107831	0.0262312	1	4550161	2.19772e-07	0.000378651	0.000580408	0	3640076	0	9.69465e-05	0	1	3887797	2.57215e-07	0.000107831	0.00238536
281	C	22	3268867	6.73016e-06	0.000378651	0.017774	29	7577813	3.82696e-06	9.69465e-05	0.039475	28	4242493	6.59989e-06	0.000107831	0.0612061	0	4550161	0	0.000378651	0	0	3640076	0	9.69465e-05	0	1	3887797	2.57215e-07	0.000107831	0.00238536
282	T	94	3268867	2.87561e-05	0.000378651	0.0759436	28	7577813	3.695e-06	9.69465e-05	0.0381138	22	4242493	5.18563e-06	0.000107831	0.0480905	2	4550161	4.39545e-07	0.000378651	0.00116082	2	3640076	5.49439e-07	9.69465e-05	0.00566745	0	3887797	0	0.000107831	0
283	G	33	3268867	1.00952e-05	0.000378651	0.026661	16	7577813	2.11143e-06	9.69465e-05	0.0217793	7	4242493	1.64997e-06	0.000107831	0.0153015	2	4550161	4.39545e-07	0.000378651	0.00116082	2	3640076	5.49439e-07	9.69465e-05	0.00566745	0	3887797	0	0.000107831	0
284	A	4	3268867	1.22367e-06	0.000378651	0.00323164	4	7577813	5.27857e-07	9.69465e-05	0.00544483	4	4242493	9.42842e-07	0.000107831	0.00874373	1	4550161	2.19772e-07	0.000378651	0.000580408	0	3640076	0	9.69465e-05	0	0	3887797	0	0.000107831	0
285	A	0	3268867	0	0.000378651	0	0	7577813	0	9.69465e-05	0	0	4242493	0	0.000107831	0	1	4550161	2.19772e-07	0.000378651	0.000580408	0	3640076	0	9.69465e-05	0	0	3887797	0	0.000107831	0
286	A	0	3268867	0	0.000378651	0	0	7577813	0	9.69465e-05	0	0	4242493	0	0.000107831	0	0	4550161	0	0.000378651	0	0	3640076	0	9.69465e-05	0	0	3887797	0	0.000107831	0
287	A	0	3268867	0	0.000378651	0	0	7577813	0	9.69465e-05	0	0	4242493	0	0.000107831	0	0	4550161	0	0.000378651	0	0	3640076	0	9.69465e-05	0	0	3887797	0	0.000107831	0
288	A	0	3268867	0	0.000378651	0	0	7577813	0	9.69465e-05	0	0	4242493	0	0.000107831	0	0	4550161	0	0.000378651	0	0	3640076	0	9.69465e-05	0	0	3887797	0	0.000107831	0
289	C	0	3268867	0	0.000378651	0	0	7577813	0	9.69465e-05	0	0	4242493	0	0.000107831	0	0	4550161	0	0.000378651	0	0	3640076	0	9.69465e-05	0	0	3887797	0	0.000107831	0
290	T	0	3268867	0	0.000378651	0	0	7577813	0	9.69465e-05	0	0	4242493	0	0.000107831	0	0	4550161	0	0.000378651	0	0	3640076	0	9.69465e-05	0	0	3887797	0	0.000107831	0
291	A	0	3268867	0	0.000378651	0	1	7577813	1.31964e-07	9.69465e-05	0.00136121	0	4242493	0	0.000107831	0	0	4550161	0	0.000378651	0	0	3640076	0	9.69465e-05	0	0	3887797	0	0.000107831	0
292	C	0	3268867	0	0.000378651	0	0	7577813	0	9.69465e-05	0	0	4242493	0	0.000107831	0	0	4550161	0	0.000378651	0	0	3640076	0	9.69465e-05	0	0	3887797	0	0.000107831	0
293	G	0	3268867	0	0.000378651	0	1	7577813	1.31964e-07	9.69465e-05	0.00136121	0	4242493	0	0.000107831	0	0	4550161	0	0.000378651	0	0	3640076	0	9.69465e-05	0	0	3887797	0	0.000107831	0
294	T	1	3268867	3.05916e-07	0.000378651	0.00080791	0	7577813	0	9.69465e-05	0	0	4242493	0	0.000107831	0	0	4550161	0	0.000378651	0	0	3640076	0	9.69465e-05	0	0	3887797	0	0.000107831	0
295	G	0	3268867	0	0.000378651	0	0	7577813	0	9.69465e-05	0	0	4242493	0	0.000107831	0	0	4550161	0	0.000378651	0	0	3640076	0	9.69465e-05	0	0	3887797	0	0.000107831	0
296	T	0	3268867	0	0.000378651	0	0	7577813	0	9.69465e-05	0	1	4242493	2.3571e-07	0.000107831	0.00218593	0	4550161	0	0.000378651	0	0	3640076	0	9.69465e-05	0	0	3887797	0	0.000107831	0
297	A	0	3268867	0	0.000378651	0	0	7577813	0	9.69465e-05	0	0	4242493	0	0.000107831	0	0	4550161	0	0.000378651	0	0	3640076	0	9.69465e-05	0	0	3887797	0	0.000107831	0
298	C	0	3268867	0	0.000378651	0	0	7577813	0	9.69465e-05	0	0	4242493	0	0.000107831	0	0	4550161	0	0.000378651	0	0	3640076	0	9.69465e-05	0	0	3887797	0	0.000107831	0
299	A	0	3268867	0	0.000378651	0	0	7577813	0	9.69465e-05	0	1	4242493	2.3571e-07	0.000107831	0.00218593	0	4550161	0	0.000378651	0	0	3640076	0	9.69465e-05	0	0	3887797	0	0.000107831	0
300	A	1	3268867	3.05916e-07	0.000378651	0.00080791	0	7577813	0	9.69465e-05	0	0	4242493	0	0.000107831	0	0	4550161	0	0.000378651	0	0	3640076	0	9.69465e-05	0	0	3887797	0	0.000107831	0
301	G	0	3268867	0	0.000378651	0	0	7577813	0	9.69465e-05	0	0	4242493	0	0.000107831	0	0	4550161	0	0.000378651	0	0	3640076	0	9.69465e-05	0	0	3887797	0	0.000107831	0
302	C	0	3268867	0	0.000378651	0	0	7577813	0	9.69465e-05	0	0	4242493	0	0.000107831	0	0	4550161	0	0.000378651	0	3	3640076	8.24159e-07	9.69465e-05	0.00850117	0	3887797	0	0.000107831	0
303	G	3	3268867	9.17749e-07	0.000378651	0.00242373	3	7577813	3.95893e-07	9.69465e-05	0.00408362	0	4242493	0	0.000107831	0	3	4550161	6.59317e-07	0.000378651	0.00174123	0	3640076	0	9.69465e-05	0	1	3887797	2.57215e-07	0.000107831	0.00238536
304	G	8	3268867	2.44733e-06	0.000378651	0.00646328	8	7577813	1.05571e-06	9.69465e-05	0.0108897	1	4242493	2.3571e-07	0.000107831	0.00218593	7	4550161	1.53841e-06	0.000378651	0.00406286	0	3640076	0	9.69465e-05	0	0	3887797	0	0.000107831	0
305	C	23	3268867	7.03608e-06	0.000378651	0.0185819	10	7577813	1.31964e-06	9.69465e-05	0.0136121	6	4242493	1.41426e-06	0.000107831	0.0131156	2	4550161	4.39545e-07	0.000378651	0.00116082	1	3640076	2.7472e-07	9.69465e-05	0.00283372	1	3887797	2.57215e-07	0.000107831	0.00238536
306	T	35	3268867	1.07071e-05	0.000378651	0.0282769	14	7577813	1.8475e-06	9.69465e-05	0.0190569	16	4242493	3.77137e-06	0.000107831	0.0349749	0	4550161	0	0.000378651	0	0	3640076	0	9.69465e-05	0	0	3887797	0	0.000107831	0
307	G	9	3268867	2.75325e-06	0.000378651	0.00727119	4	7577813	5.27857e-07	9.69465e-05	0.00544483	2	4242493	4.71421e-07	0.000107831	0.00437187	0	4550161	0	0.000378651	0	1	3640076	2.7472e-07	9.69465e-05	0.00283372	0	3887797	0	0.000107831	0
308	A	1	3268867	3.05916e-07	0.000378651	0.00080791	0	7577813	0	9.69465e-05	0	0	4242493	0	0.000107831	0	0	4550161	0	0.000378651	0	0	3640076	0	9.69465e-05	0	3	3887797	7.71645e-07	0.000107831	0.00715609
309	G	0	3268867	0	0.000378651	0	0	7577813	0	9.69465e-05	0	0	4242493	0	0.000107831	0	0	4550161	0	0.000378651	0	0	3640076	0	9.69465e-05	0	0	3887797	0	0.000107831	0
310	C	1	3268867	3.05916e-07	0.000378651	0.00080791	0	7577813	0	9.69465e-05	0	0	4242493	0	0.000107831	0	0	4550161	0	0.000378651	0	0	3640076	0	9.69465e-05	0	0	3887797	0	0.000107831	0
311	A	1	3268867	3.05916e-07	0.000378651	0.00080791	0	7577813	0	9.69465e-05	0	0	4242493	0	0.000107831	0	4	4550161	8.7909e-07	0.000378651	0.00232163	0	3640076	0	9.69465e-05	0	0	3887797	0	0.000107831	0
312	A	0	3268867	0	0.000378651	0	0	7577813	0	9.69465e-05	0	0	4242493	0	0.000107831	0	0	4550161	0	0.000378651	0	0	3640076	0	9.69465e-05	0	0	3887797	0	0.000107831	0
313	C	0	3268867	0	0.000378651	0	0	7577813	0	9.69465e-05	0	0	4242493	0	0.000107831	0	0	4550161	0	0.000378651	0	0	3640076	0	9.69465e-05	0	0	3887797	0	0.000107831	0
314	A	1	3268867	3.05916e-07	0.000378651	0.00080791	0	7577813	0	9.69465e-05	0	0	4242493	0	0.000107831	0	0	4550161	0	0.000378651	0	0	3640076	0	9.69465e-05	0	0	3887797	0	0.000107831	0
315	T	0	3268867	0	0.000378651	0	0	7577813	0	9.69465e-05	0	0	4242493	0	0.000107831	0	0	4550161	0	0.000378651	0	0	3640076	0	9.69465e-05	0	0	3887797	0	0.000107831	0
316	C	0	3268867	0	0.000378651	0	0	7577813	0	9.69465e-05	0	0	4242493	0	0.000107831	0	0	4550161	0	0.000378651	0	0	3640076	0	9.69465e-05	0	1	3887797	2.57215e-07	0.000107831	0.00238536
317	A	0	3268867	0	0.000378651	0	0	7577813	0	9.69465e-05	0	0	4242493	0	0.000107831	0	0	4550161	0	0.000378651	0	0	3640076	0	9.69465e-05	0	0	3887797	0	0.000107831	0
318	G	0	3268867	0	0.000378651	0	0	7577813	0	9.69465e-05	0	0	4242493	0	0.000107831	0	0	4550161	0	0.000378651	0	0	3640076	0	9.69465e-05	0	0	3887797	0	0.000107831	0
319	C	2	3268867	6.11833e-07	0.000378651	0.00161582	0	7577813	0	9.69465e-05	0	0	4242493	0	0.000107831	0	1	4550161	2.19772e-07	0.000378651	0.000580408	1	3640076	2.7472e-07	9.69465e-05	0.00283372	0	3887797	0	0.000107831	0
320	A	1	3268867	3.05916e-07	0.000378651	0.00080791	0	7577813	0	9.69465e-05	0	0	4242493	0	0.000107831	0	3	4550161	6.59317e-07	0.000378651	0.00174123	0	3640076	0	9.69465e-05	0	0	3887797	0	0.000107831	0
321	A	0	3268867	0	0.000378651	0	0	7577813	0	9.69465e-05	0	0	4242493	0	0.000107831	0	0	4550161	0	0.000378651	0	0	3640076	0	9.69465e-05	0	0	3887797	0	0.000107831	0
322	C	0	3268867	0	0.000378651	0	0	7577813	0	9.69465e-05	0	0	4242493	0	0.000107831	0	0	4550161	0	0.000378651	0	0	3640076	0	9.69465e-05	0	0	3887797	0	0.000107831	0
323	G	2	3268867	6.11833e-07	0.000378651	0.00161582	2	7577813	2.63928e-07	9.69465e-05	0.00272241	1	4242493	2.3571e-07	0.000107831	0.00218593	0	4550161	0	0.000378651	0	0	3640076	0	9.69465e-05	0	0	3887797	0	0.000107831	0
324	A	5	3268867	1.52958e-06	0.000378651	0.00403955	11	7577813	1.45161e-06	9.69465e-05	0.0149733	5	4242493	1.17855e-06	0.000107831	0.0109297	0	4550161	0	0.000378651	0	0	3640076	0	9.69465e-05	0	0	3887797	0	0.000107831	0
325	T	5	3268867	1.52958e-06	0.000378651	0.00403955	2	7577813	2.63928e-07	9.69465e-05	0.00272241	0	4242493	0	0.000107831	0	1	4550161	2.19772e-07	0.000378651	0.000580408	0	3640076	0	9.69465e-05	0	0	3887797	0	0.000107831	0
326	A	0	3268867	0	0.000378651	0	0	7577813	0	9.69465e-05	0	0	4242493	0	0.000107831	0	0	4550161	0	0.000378651	0	0	3640076	0	9.69465e-05	0	0	3887797	0	0.000107831	0
327	A	0	3268867	0	0.000378651	0	0	7577813	0	9.69465e-05	0	0	4242493	0	0.000107831	0	0	4550161	0	0.000378651	0	0	3640076	0	9.69465e-05	0	0	3887797	0	0.000107831	0
328	G	0	3268867	0	0.000378651	0	0	7577813	0	9.69465e-05	0	0	4242493	0	0.000107831	0	0	4550161	0	0.000378651	0	0	3640076	0	9.69465e-05	0	0	3887797	0	0.000107831	0
329	A	0	3268867	0	0.000378651	0	0	7577813	0	9.69465e-05	0	0	4242493	0	0.000107831	0	0	4550161	0	0.000378651	0	0	3640076	0	9.69465e-05	0	0	3887797	0	0.000107831	0
330	T	0	3268867	0	0.000378651	0	0	7577813	0	9.69465e-05	0	0	4242493	0	0.000107831	0	0	4550161	0	0.000378651	0	0	3640076	0	9.69465e-05	0	0	3887797	0	0.000107831	0
331	C	0	3268867	0	0.000378651	0	0	7577813	0	9.69465e-05	0	0	4242493	0	0.000107831	0	0	4550161	0	0.000378651	0	0	3640076	0	9.69465e-05	0	0	3887797	0	0.000107831	0
332	A	0	3268867	0	0.000378651	0	0	7577813	0	9.69465e-05	0	0	4242493	0	0.000107831	0	0	4550161	0	0.000378651	0	0	3640076	0	9.69465e-05	0	0	3887797	0	0.000107831	0
333	A	0	3268867	0	0.000378651	0	0	7577813	0	9.69465e-05	0	0	4242493	0	0.000107831	0	0	4550161	0	0.000378651	0	0	3640076	0	9.69465e-05	0	0	3887797	0	0.000107831	0
334	G	0	3268867	0	0.000378651	0	0	7577813	0	9.69465e-05	0	0	4242493	0	0.000107831	0	0	4550161	0	0.000378651	0	0	3640076	0	9.69465e-05	0	0	3887797	0	0.000107831	0
335	C	0	3268867	0	0.000378651	0	0	7577813	0	9.69465e-05	0	0	4242493	0	0.000107831	0	0	4550161	0	0.000378651	0	0	3640076	0	9.69465e-05	0	0	3887797	0	0.000107831	0
336	G	1	3268867	3.05916e-07	0.000378651	0.00080791	3	7577813	3.95893e-07	9.69465e-05	0.00408362	2	4242493	4.71421e-07	0.000107831	0.00437187	0	4550161	0	0.000378651	0	0	3640076	0	9.69465e-05	0	0	3887797	0	0.000107831	0
337	G	10	3268867	3.05916e-06	0.000378651	0.0080791	14	7577813	1.8475e-06	9.69465e-05	0.0190569	9	4242493	2.12139e-06	0.000107831	0.0196734	0	4550161	0	0.000378651	0	0	3640076	0	9.69465e-05	0	0	3887797	0	0.000107831	0
338	A	32	3268867	9.78932e-06	0.000378651	0.0258531	22	7577813	2.90321e-06	9.69465e-05	0.0299465	14	4242493	3.29995e-06	0.000107831	0.0306031	1	4550161	2.19772e-07	0.000378651	0.000580408	1	3640076	2.7472e-07	9.69465e-05	0.00283372	0	3887797	0	0.000107831	0
339	T	0	3268867	0	0.000378651	0	0	7577813	0	9.69465e-05	0	0	4242493	0	0.000107831	0	0	4550161	0	0.000378651	0	0	3640076	0	9.69465e-05	0	0	3887797	0	0.000107831	0
340	C	0	3268867	0	0.000378651	0	0	7577813	0	9.69465e-05	0	2	4242493	4.71421e-07	0.000107831	0.00437187	0	4550161	0	0.000378651	0	0	3640076	0	9.69465e-05	0	0	3887797	0	0.000107831	0
341	T	12	3268867	3.671e-06	0.000378651	0.00969492	14	7577813	1.8475e-06	9.69465e-05	0.0190569	7	4242493	1.64997e-06	0.000107831	0.0153015	0	4550161	0	0.000378651	0	0	3640076	0	9.69465e-05	0	0	3887797	0	0.000107831	0
342	T	5	3268867	1.52958e-06	0.000378651	0.00403955	7	7577813	9.23749e-07	9.69465e-05	0.00952845	6	4242493	1.41426e-06	0.000107831	0.0131156	0	4550161	0	0.000378651	0	0	3640076	0	9.69465e-05	0	0	3887797	0	0.000107831	0
343	C	3	3268867	9.17749e-07	0.000378651	0.00242373	0	7577813	0	9.69465e-05	0	0	4242493	0	0.000107831	0	0	4550161	0	0.000378651	0	0	3640076	0	9.69465e-05	0	0	3887797	0	0.000107831	0
344	G	0	3268867	0	0.000378651	0	0	7577813	0	9.69465e-05	0	0	4242493	0	0.000107831	0	0	4550161	0	0.000378651	0	0	3640076	0	9.69465e-05	0	0	3887797	0	0.000107831	0
345	A	0	3268867	0	0.000378651	0	0	7577813	0	9.69465e-05	0	0	4242493	0	0.000107831	0	0	4550161	0	0.000378651	0	0	3640076	0	9.69465e-05	0	0	3887797	0	0.000107831	0
346	G	1	3268867	3.05916e-07	0.000378651	0.00080791	0	7577813	0	9.69465e-05	0	0	4242493	0	0.000107831	0	0	4550161	0	0.000378651	0	0	3640076	0	9.69465e-05	0	0	3887797	0	0.000107831	0
347	T	0	3268867	0	0.000378651	0	0	7577813	0	9.69465e-05	0	0	4242493	0	0.000107831	0	0	4550161	0	0.000378651	0	0	3640076	0	9.69465e-05	0	0	3887797	0	0.000107831	0
348	A	1	3268867	3.05916e-07	0.000378651	0.00080791	0	7577813	0	9.69465e-05	0	0	4242493	0	0.000107831	0	0	4550161	0	0.000378651	0	0	3640076	0	9.69465e-05	0	0	3887797	0	0.000107831	0
349	C	0	3268867	0	0.000378651	0	0	7577813	0	9.69465e-05	0	0	4242493	0	0.000107831	0	0	4550161	0	0.000378651	0	0	3640076	0	9.69465e-05	0	0	3887797	0	0.000107831	0
350	C	0	3268867	0	0.000378651	0	0	7577813	0	9.69465e-05	0	0	4242493	0	0.000107831	0	0	4550161	0	0.000378651	0	0	3640076	0	9.69465e-05	0	1	3887797	2.57215e-07	0.000107831	0.00238536
351	A	5	3268867	1.52958e-06	0.000378651	0.00403955	2	7577813	2.63928e-07	9.69465e-05	0.00272241	2	4242493	4.71421e-07	0.000107831	0.00437187	1	4550161	2.19772e-07	0.000378651	0.000580408	0	3640076	0	9.69465e-05	0	0	3887797	0	0.000107831	0
352	G	1	3268867	3.05916e-07	0.000378651	0.00080791	2	7577813	2.63928e-07	9.69465e-05	0.00272241	0	4242493	0	0.000107831	0	0	4550161	0	0.000378651	0	0	3640076	0	9.69465e-05	0	1	3887797	2.57215e-07	0.000107831	0.00238536
353	A	0	3268867	0	0.000378651	0	0	7577813	0	9.69465e-05	0	0	4242493	0	0.000107831	0	0	4550161	0	0.000378651	0	0	3640076	0	9.69465e-05	0	0	3887797	0	0.000107831	0
354	A	0	3268867	0	0.000378651	0	0	7577813	0	9.69465e-05	0	0	4242493	0	0.000107831	0	1	4550161	2.19772e-07	0.000378651	0.000580408	0	3640076	0	9.69465e-05	0	0	3887797	0	0.000107831	0
355	T	0	3268867	0	0.000378651	0	0	7577813	0	9.69465e-05	0	0	4242493	0	0.000107831	0	0	4550161	0	0.000378651	0	0	3640076	0	9.69465e-05	0	0	3887797	0	0.000107831	0
356	C	0	3268867	0	0.000378651	0	0	7577813	0	9.69465e-05	0	0	4242493	0	0.000107831	0	0	4550161	0	0.000378651	0	0	3640076	0	9.69465e-05	0	0	3887797	0	0.000107831	0
357	T	0	3268867	0	0.000378651	0	0	7577813	0	9.69465e-05	0	0	4242493	0	0.000107831	0	0	4550161	0	0.000378651	0	0	3640076	0	9.69465e-05	0	0	3887797	0	0.000107831	0
358	G	3	3268867	9.17749e-07	0.000378651	0.00242373	0	7577813	0	9.69465e-05	0	0	4242493	0	0.000107831	0	0	4550161	0	0.000378651	0	0	3640076	0	9.69465e-05	0	0	3887797	0	0.000107831	0
359	A	1	3268867	3.05916e-07	0.000378651	0.00080791	1	7577813	1.31964e-07	9.69465e-05	0.00136121	0	4242493	0	0.000107831	0	0	4550161	0	0.000378651	0	1	3640076	2.7472e-07	9.69465e-05	0.00283372	0	3887797	0	0.000107831	0
360	A	0	3268867	0	0.000378651	0	0	7577813	0	9.69465e-05	0	0	4242493	0	0.000107831	0	0	4550161	0	0.000378651	0	0	3640076	0	9.69465e-05	0	0	3887797	0	0.000107831	0
361	A	0	3268867	0	0.000378651	0	0	7577813	0	9.69465e-05	0	0	4242493	0	0.000107831	0	0	4550161	0	0.000378651	0	0	3640076	0	9.69465e-05	0	0	3887797	0	0.000107831	0
362	A	0	3268867	0	0.000378651	0	0	7577813	0	9.69465e-05	0	0	4242493	0	0.000107831	0	0	4550161	0	0.000378651	0	0	3640076	0	9.69465e-05	0	0	3887797	0	0.000107831	0
363	A	0	3268867	0	0.000378651	0	0	7577813	0	9.69465e-05	0	0	4242493	0	0.000107831	0	0	4550161	0	0.000378651	0	0	3640076	0	9.69465e-05	0	0	3887797	0	0.000107831	0
364	G	0	3268867	0	0.000378651	0	0	7577813	0	9.69465e-05	0	0	4242493	0	0.000107831	0	0	4550161	0	0.000378651	0	0	3640076	0	9.69465e-05	0	0	3887797	0	0.000107831	0
365	C	3	3268867	9.17749e-07	0.000378651	0.00242373	0	7577813	0	9.69465e-05	0	1	4242493	2.3571e-07	0.000107831	0.00218593	0	4550161	0	0.000378651	0	0	3640076	0	9.69465e-05	0	0	3887797	0	0.000107831	0
366	T	20	3268867	6.11833e-06	0.000378651	0.0161582	2	7577813	2.63928e-07	9.69465e-05	0.00272241	2	4242493	4.71421e-07	0.000107831	0.00437187	1	4550161	2.19772e-07	0.000378651	0.000580408	0	3640076	0	9.69465e-05	0	0	3887797	0	0.000107831	0
367	G	2	3268867	6.11833e-07	0.000378651	0.00161582	0	7577813	0	9.69465e-05	0	5	4242493	1.17855e-06	0.000107831	0.0109297	0	4550161	0	0.000378651	0	0	3640076	0	9.69465e-05	0	0	3887797	0	0.000107831	0
368	A	1	3268867	3.05916e-07	0.000378651	0.00080791	2	7577813	2.63928e-07	9.69465e-05	0.00272241	0	4242493	0	0.000107831	0	0	4550161	0	0.000378651	0	0	3640076	0	9.69465e-05	0	0	3887797	0	0.000107831	0
369	T	0	3268867	0	0.000378651	0	0	7577813	0	9.69465e-05	0	0	4242493	0	0.000107831	0	0	4550161	0	0.000378651	0	0	3640076	0	9.69465e-05	0	0	3887797	0	0.000107831	0
370	C	0	3268867	0	0.000378651	0	0	7577813	0	9.69465e-05	0	0	4242493	0	0.000107831	0	0	4550161	0	0.000378651	0	0	3640076	0	9.69465e-05	0	0	3887797	0	0.000107831	0
371	G	0	3268867	0	0.000378651	0	0	7577813	0	9.69465e-05	0	0	4242493	0	0.000107831	0	0	4550161	0	0.000378651	0	0	3640076	0	9.69465e-05	0	1	3887797	2.57215e-07	0.000107831	0.00238536
372	A	4	3268867	1.22367e-06	0.000378651	0.00323164	1	7577813	1.31964e-07	9.69465e-05	0.00136121	2	4242493	4.71421e-07	0.000107831	0.00437187	1	4550161	2.19772e-07	0.000378651	0.000580408	1	3640076	2.7472e-07	9.69465e-05	0.00283372	1	3887797	2.57215e-07	0.000107831	0.00238536
373	A	8	3268867	2.44733e-06	0.000378651	0.00646328	2	7577813	2.63928e-07	9.69465e-05	0.00272241	0	4242493	0	0.000107831	0	0	4550161	0	0.000378651	0	0	3640076	0	9.69465e-05	0	0	3887797	0	0.000107831	0
374	A	0	3268867	0	0.000378651	0	0	7577813	0	9.69465e-05	0	0	4242493	0	0.000107831	0	0	4550161	0	0.000378651	0	0	3640076	0	9.69465e-05	0	0	3887797	0	0.000107831	0
375	A	0	3268867	0	0.000378651	0	0	7577813	0	9.69465e-05	0	0	4242493	0	0.000107831	0	0	4550161	0	0.000378651	0	0	3640076	0	9.69465e-05	0	0	3887797	0	0.000107831	0
376	C	0	3268867	0	0.000378651	0	0	7577813	0	9.69465e-05	0	0	4242493	0	0.000107831	0	0	4550161	0	0.000378651	0	0	3640076	0	9.69465e-05	0	0	3887797	0	0.000107831	0
377	A	0	3268867	0	0.000378651	0	0	7577813	0	9.69465e-05	0	0	4242493	0	0.000107831	0	0	4550161	0	0.000378651	0	0	3640076	0	9.69465e-05	0	0	3887797	0	0.000107831	0
378	A	0	3268867	0	0.000378651	0	0	7577813	0	9.69465e-05	0	0	4242493	0	0.000107831	0	0	4550161	0	0.000378651	0	0	3640076	0	9.69465e-05	0	0	3887797	0	0.000107831	0
379	A	0	3268867	0	0.000378651	0	0	7577813	0	9.69465e-05	0	0	4242493	0	0.000107831	0	0	4550161	0	0.000378651	0	0	3640076	0	9.69465e-05	0	0	3887797	0	0.000107831	0
380	C	0	3268867	0	0.000378651	0	0	7577813	0	9.69465e-05	0	0	4242493	0	0.000107831	0	0	4550161	0	0.000378651	0	0	3640076	0	9.69465e-05	0	0	3887797	0	0.000107831	0
381	T	0	3268867	0	0.000378651	0	0	7577813	0	9.69465e-05	0	0	4242493	0	0.000107831	0	0	4550161	0	0.000378651	0	0	3640076	0	9.69465e-05	0	0	3887797	0	0.000107831	0
382	G	4	3268867	1.22367e-06	0.000378651	0.00323164	2	7577813	2.63928e-07	9.69465e-05	0.00272241	1	4242493	2.3571e-07	0.000107831	0.00218593	0	4550161	0	0.000378651	0	0	3640076	0	9.69465e-05	0	0	3887797	0	0.000107831	0
383	C	9	3268867	2.75325e-06	0.000378651	0.00727119	13	7577813	1.71553e-06	9.69465e-05	0.0176957	6	4242493	1.41426e-06	0.000107831	0.0131156	0	4550161	0	0.000378651	0	0	3640076	0	9.69465e-05	0	0	3887797	0	0.000107831	0
384	T	43	3268867	1.31544e-05	0.000378651	0.0347401	15	7577813	1.97946e-06	9.69465e-05	0.0204181	6	4242493	1.41426e-06	0.000107831	0.0131156	0	4550161	0	0.000378651	0	0	3640076	0	9.69465e-05	0	0	3887797	0	0.000107831	0
385	G	10	3268867	3.05916e-06	0.000378651	0.0080791	5	7577813	6.59821e-07	9.69465e-05	0.00680603	5	4242493	1.17855e-06	0.000107831	0.0109297	1	4550161	2.19772e-07	0.000378651	0.000580408	0	3640076	0	9.69465e-05	0	0	3887797	0	0.000107831	0
386	A	0	3268867	0	0.000378651	0	0	7577813	0	9.69465e-05	0	0	4242493	0	0.000107831	0	0	4550161	0	0.000378651	0	1	3640076	2.7472e-07	9.69465e-05	0.00283372	0	3887797	0	0.000107831	0
387	A	0	3268867	0	0.000378651	0	0	7577813	0	9.69465e-05	0	0	4242493	0	0.000107831	0	0	4550161	0	0.000378651	0	0	3640076	0	9.69465e-05	0	0	3887797	0	0.000107831	0
388	C	1	3268867	3.05916e-07	0.000378651	0.00080791	0	7577813	0	9.69465e-05	0	0	4242493	0	0.000107831	0	0	4550161	0	0.000378651	0	0	3640076	0	9.69465e-05	0	0	3887797	0	0.000107831	0
389	A	0	3268867	0	0.000378651	0	0	7577813	0	9.69465e-05	0	1	4242493	2.3571e-07	0.000107831	0.00218593	0	4550161	0	0.000378651	0	0	3640076	0	9.69465e-05	0	0	3887797	0	0.000107831	0
390	A	0	3268867	0	0.000378651	0	0	7577813	0	9.69465e-05	0	0	4242493	0	0.000107831	0	0	4550161	0	0.000378651	0	0	3640076	0	9.69465e-05	0	0	3887797	0	0.000107831	0
391	G	0	3268867	0	0.000378651	0	0	7577813	0	9.69465e-05	0	0	4242493	0	0.000107831	0	0	4550161	0	0.000378651	0	0	3640076	0	9.69465e-05	0	0	3887797	0	0.000107831	0
392	C	5	3268867	1.52958e-06	0.000378651	0.00403955	2	7577813	2.63928e-07	9.69465e-05	0.00272241	1	4242493	2.3571e-07	0.000107831	0.00218593	0	4550161	0	0.000378651	0	0	3640076	0	9.69465e-05	0	0	3887797	0	0.000107831	0
393	T	31	3268867	9.48341e-06	0.000378651	0.0250452	14	7577813	1.8475e-06	9.69465e-05	0.0190569	12	4242493	2.82853e-06	0.000107831	0.0262312	0	4550161	0	0.000378651	0	0	3640076	0	9.69465e-05	0	0	3887797	0	0.000107831	0
394	G	6	3268867	1.8355e-06	0.000378651	0.00484746	3	7577813	3.95893e-07	9.69465e-05	0.00408362	2	4242493	4.71421e-07	0.000107831	0.00437187	0	4550161	0	0.000378651	0	0	3640076	0	9.69465e-05	0	0	3887797	0	0.000107831	0
395	G	2	3268867	6.11833e-07	0.000378651	0.00161582	0	7577813	0	9.69465e-05	0	3	4242493	7.07131e-07	0.000107831	0.0065578	0	4550161	0	0.000378651	0	2	3640076	5.49439e-07	9.69465e-05	0.00566745	0	3887797	0	0.000107831	0
396	A	0	3268867	0	0.000378651	0	0	7577813	0	9.69465e-05	0	0	4242493	0	0.000107831	0	0	4550161	0	0.000378651	0	1	3640076	2.7472e-07	9.69465e-05	0.00283372	1	3887797	2.57215e-07	0.000107831	0.00238536
397	C	0	3268867	0	0.000378651	0	0	7577813	0	9.69465e-05	0	0	4242493	0	0.000107831	0	0	4550161	0	0.000378651	0	0	3640076	0	9.69465e-05	0	0	3887797	0	0.000107831	0
398	A	0	3268867	0	0.000378651	0	0	7577813	0	9.69465e-05	0	0	4242493	0	0.000107831	0	0	4550161	0	0.000378651	0	0	3640076	0	9.69465e-05	0	0	3887797	0	0.000107831	0
399	C	0	3268867	0	0.000378651	0	0	7577813	0	9.69465e-05	0	0	4242493	0	0.000107831	0	0	4550161	0	0.000378651	0	0	3640076	0	9.69465e-05	0	0	3887797	0	0.000107831	0
400	C	1	3268867	3.05916e-07	0.000378651	0.00080791	2	7577813	2.63928e-07	9.69465e-05	0.00272241	1	4242493	2.3571e-07	0.000107831	0.00218593	0	4550161	0	0.000378651	0	0	3640076	0	9.69465e-05	0	0	3887797	0	0.000107831	0
401	T	4	3268867	1.22367e-06	0.000378651	0.00323164	3	7577813	3.95893e-07	9.69465e-05	0.00408362	2	4242493	4.71421e-07	0.000107831	0.00437187	0	4550161	0	0.000378651	0	0	3640076	0	9.69465e-05	0	0	3887797	0	0.000107831	0
402	A	5	3268867	1.52958e-06	0.000378651	0.00403955	5	7577813	6.59821e-07	9.69465e-05	0.00680603	3	4242493	7.07131e-07	0.000107831	0.0065578	0	4550161	0	0.000378651	0	0	3640076	0	9.69465e-05	0	0	3887797	0	0.000107831	0
403	C	0	3268867	0	0.000378651	0	1	7577813	1.31964e-07	9.69465e-05	0.00136121	0	4242493	0	0.000107831	0	0	4550161	0	0.000378651	0	0	3640076	0	9.69465e-05	0	0	3887797	0	0.000107831	0
404	G	0	3268867	0	0.000378651	0	0	7577813	0	9.69465e-05	0	0	4242493	0	0.000107831	0	0	4550161	0	0.000378651	0	0	3640076	0	9.69465e-05	0	0	3887797	0	0.000107831	0
405	T	3	3268867	9.17749e-07	0.000378651	0.00242373	4	7577813	5.27857e-07	9.69465e-05	0.00544483	0	4242493	0	0.000107831	0	0	4550161	0	0.000378651	0	0	3640076	0	9.69465e-05	0	1	3887797	2.57215e-07	0.000107831	0.00238536
406	G	1	3268867	3.05916e-07	0.000378651	0.00080791	0	7577813	0	9.69465e-05	0	0	4242493	0	0.000107831	0	0	4550161	0	0.000378651	0	0	3640076	0	9.69465e-05	0	1	3887797	2.57215e-07	0.000107831	0.00238536
407	C	0	3268867	0	0.000378651	0	0	7577813	0	9.69465e-05	0	0	4242493	0	0.000107831	0	0	4550161	0	0.000378651	0	0	3640076	0	9.69465e-05	0	1	3887797	2.57215e-07	0.000107831	0.00238536
408	G	0	3268867	0	0.000378651	0	0	7577813	0	9.69465e-05	0	4	4242493	9.42842e-07	0.000107831	0.00874373	2	4550161	4.39545e-07	0.000378651	0.00116082	0	3640076	0	9.69465e-05	0	3	3887797	7.71645e-07	0.000107831	0.00715609
409	G	1	3268867	3.05916e-07	0.000378651	0.00080791	1	7577813	1.31964e-07	9.69465e-05	0.00136121	6	4242493	1.41426e-06	0.000107831	0.0131156	2	4550161	4.39545e-07	0.000378651	0.00116082	1	3640076	2.7472e-07	9.69465e-05	0.00283372	7	3887797	1.80051e-06	0.000107831	0.0166975
410	A	1	3268867	3.05916e-07	0.000378651	0.00080791	0	7577813	0	9.69465e-05	0	3	4242493	7.07131e-07	0.000107831	0.0065578	0	4550161	0	0.000378651	0	1	3640076	2.7472e-07	9.69465e-05	0.00283372	0	3887797	0	0.000107831	0
411	A	0	3268867	0	0.000378651	0	0	7577813	0	9.69465e-05	0	0	4242493	0	0.000107831	0	0	4550161	0	0.000378651	0	0	3640076	0	9.69465e-05	0	0	3887797	0	0.000107831	0
412	C	0	3268867	0	0.000378651	0	0	7577813	0	9.69465e-05	0	0	4242493	0	0.000107831	0	0	4550161	0	0.000378651	0	0	3640076	0	9.69465e-05	0	0	3887797	0	0.000107831	0
413	T	0	3268867	0	0.000378651	0	0	7577813	0	9.69465e-05	0	1	4242493	2.3571e-07	0.000107831	0.00218593	0	4550161	0	0.000378651	0	0	3640076	0	9.69465e-05	0	0	3887797	0	0.000107831	0
414	G	0	3268867	0	0.000378651	0	0	7577813	0	9.69465e-05	0	0	4242493	0	0.000107831	0	0	4550161	0	0.000378651	0	0	3640076	0	9.69465e-05	0	0	3887797	0	0.000107831	0
415	C	0	3268867	0	0.000378651	0	0	7577813	0	9.69465e-05	0	0	4242493	0	0.000107831	0	3	4550161	6.59317e-07	0.000378651	0.00174123	0	3640076	0	9.69465e-05	0	0	3887797	0	0.000107831	0
416	G	3	3268867	9.17749e-07	0.000378651	0.00242373	0	7577813	0	9.69465e-05	0	0	4242493	0	0.000107831	0	0	4550161	0	0.000378651	0	2	3640076	5.49439e-07	9.69465e-05	0.00566745	3	3887797	7.71645e-07	0.000107831	0.00715609
417	G	2	3268867	6.11833e-07	0.000378651	0.00161582	1	7577813	1.31964e-07	9.69465e-05	0.00136121	1	4242493	2.3571e-07	0.000107831	0.00218593	0	4550161	0	0.000378651	0	0	3640076	0	9.69465e-05	0	1	3887797	2.57215e-07	0.000107831	0.00238536
418	C	3	3268867	9.17749e-07	0.000378651	0.00242373	0	7577813	0	9.69465e-05	0	0	4242493	0	0.000107831	0	4	4550161	8.7909e-07	0.000378651	0.00232163	0	3640076	0	9.69465e-05	0	0	3887797	0	0.000107831	0
419	A	0	3268867	0	0.000378651	0	0	7577813	0	9.69465e-05	0	1	4242493	2.3571e-07	0.000107831	0.00218593	2	4550161	4.39545e-07	0.000378651	0.00116082	2	3640076	5.49439e-07	9.69465e-05	0.00566745	0	3887797	0	0.000107831	0
420	A	0	3268867	0	0.000378651	0	0	7577813	0	9.69465e-05	0	0	4242493	0	0.000107831	0	0	4550161	0	0.000378651	0	1	3640076	2.7472e-07	9.69465e-05	0.00283372	0	3887797	0	0.000107831	0
421	G	0	3268867	0	0.000378651	0	0	7577813	0	9.69465e-05	0	0	4242493	0	0.000107831	0	0	4550161	0	0.000378651	0	0	3640076	0	9.69465e-05	0	0	3887797	0	0.000107831	0
422	T	0	3268867	0	0.000378651	0	0	7577813	0	9.69465e-05	0	0	4242493	0	0.000107831	0	0	4550161	0	0.000378651	0	0	3640076	0	9.69465e-05	0	0	3887797	0	0.000107831	0
423	A	2	3268867	6.11833e-07	0.000378651	0.00161582	0	7577813	0	9.69465e-05	0	0	4242493	0	0.000107831	0	0	4550161	0	0.000378651	0	0	3640076	0	9.69465e-05	0	0	3887797	0	0.000107831	0
424	C	0	3268867	0	0.000378651	0	0	7577813	0	9.69465e-05	0	0	4242493	0	0.000107831	0	0	4550161	0	0.000378651	0	0	3640076	0	9.69465e-05	0	0	3887797	0	0.000107831	0
425	A	0	3268867	0	0.000378651	0	0	7577813	0	9.69465e-05	0	0	4242493	0	0.000107831	0	0	4550161	0	0.000378651	0	0	3640076	0	9.69465e-05	0	0	3887797	0	0.000107831	0
426	A	0	3268867	0	0.000378651	0	0	7577813	0	9.69465e-05	0	0	4242493	0	0.000107831	0	0	4550161	0	0.000378651	0	0	3640076	0	9.69465e-05	0	0	3887797	0	0.000107831	0
427	C	0	3268867	0	0.000378651	0	0	7577813	0	9.69465e-05	0	0	4242493	0	0.000107831	0	0	4550161	0	0.000378651	0	0	3640076	0	9.69465e-05	0	0	3887797	0	0.000107831	0
428	T	0	3268867	0	0.000378651	0	1	7577813	1.31964e-07	9.69465e-05	0.00136121	0	4242493	0	0.000107831	0	0	4550161	0	0.000378651	0	0	3640076	0	9.69465e-05	0	0	3887797	0	0.000107831	0
429	A	0	3268867	0	0.000378651	0	0	7577813	0	9.69465e-05	0	2	4242493	4.71421e-07	0.000107831	0.00437187	0	4550161	0	0.000378651	0	0	3640076	0	9.69465e-05	0	0	3887797	0	0.000107831	0
430	C	0	3268867	0	0.000378651	0	0	7577813	0	9.69465e-05	0	0	4242493	0	0.000107831	0	0	4550161	0	0.000378651	0	0	3640076	0	9.69465e-05	0	0	3887797	0	0.000107831	0
431	T	0	3268867	0	0.000378651	0	0	7577813	0	9.69465e-05	0	0	4242493	0	0.000107831	0	0	4550161	0	0.000378651	0	0	3640076	0	9.69465e-05	0	0	3887797	0	0.000107831	0
432	A	3	3268867	9.17749e-07	0.000378651	0.00242373	2	7577813	2.63928e-07	9.69465e-05	0.00272241	1	4242493	2.3571e-07	0.000107831	0.00218593	3	4550161	6.59317e-07	0.000378651	0.00174123	0	3640076	0	9.69465e-05	0	0	3887797	0	0.000107831	0
433	T	0	3268867	0	0.000378651	0	0	7577813	0	9.69465e-05	0	0	4242493	0	0.000107831	0	0	4550161	0	0.000378651	0	0	3640076	0	9.69465e-05	0	0	3887797	0	0.000107831	0
434	C	0	3268867	0	0.000378651	0	0	7577813	0	9.69465e-05	0	0	4242493	0	0.000107831	0	0	4550161	0	0.000378651	0	0	3640076	0	9.69465e-05	0	0	3887797	0	0.000107831	0
435	T	0	3268867	0	0.000378651	0	0	7577813	0	9.69465e-05	0	0	4242493	0	0.000107831	0	0	4550161	0	0.000378651	0	0	3640076	0	9.69465e-05	0	0	3887797	0	0.000107831	0
436	G	1	3268867	3.05916e-07	0.000378651	0.00080791	0	7577813	0	9.69465e-05	0	0	4242493	0	0.000107831	0	0	4550161	0	0.000378651	0	0	3640076	0	9.69465e-05	0	0	3887797	0	0.000107831	0
437	C	1	3268867	3.05916e-07	0.000378651	0.00080791	1	7577813	1.31964e-07	9.69465e-05	0.00136121	0	4242493	0	0.000107831	0	2	4550161	4.39545e-07	0.000378651	0.00116082	0	3640076	0	9.69465e-05	0	2	3887797	5.1443e-07	0.000107831	0.00477073
438	A	4	3268867	1.22367e-06	0.000378651	0.00323164	0	7577813	0	9.69465e-05	0	1	4242493	2.3571e-07	0.000107831	0.00218593	2	4550161	4.39545e-07	0.000378651	0.00116082	1	3640076	2.7472e-07	9.69465e-05	0.00283372	0	3887797	0	0.000107831	0
439	A	0	3268867	0	0.000378651	0	0	7577813	0	9.69465e-05	0	0	4242493	0	0.000107831	0	4	4550161	8.7909e-07	0.000378651	0.00232163	2	3640076	5.49439e-07	9.69465e-05	0.00566745	0	3887797	0	0.000107831	0
440	G	0	3268867	0	0.000378651	0	0	7577813	0	9.69465e-05	0	0	4242493	0	0.000107831	0	0	4550161	0	0.000378651	0	0	3640076	0	9.69465e-05	0	0	3887797	0	0.000107831	0
441	T	0	3268867	0	0.000378651	0	1	7577813	1.31964e-07	9.69465e-05	0.00136121	0	4242493	0	0.000107831	0	0	4550161	0	0.000378651	0	0	3640076	0	9.69465e-05	0	0	3887797	0	0.000107831	0
442	G	0	3268867	0	0.000378651	0	0	7577813	0	9.69465e-05	0	0	4242493	0	0.000107831	0	0	4550161	0	0.000378651	0	0	3640076	0	9.69465e-05	0	0	3887797	0	0.000107831	0
443	G	0	3268867	0	0.000378651	0	0	7577813	0	9.69465e-05	0	0	4242493	0	0.000107831	0	2	4550161	4.39545e-07	0.000378651	0.00116082	1	3640076	2.7472e-07	9.69465e-05	0.00283372	2	3887797	5.1443e-07	0.000107831	0.00477073
444	G	2	3268867	6.11833e-07	0.000378651	0.00161582	1	7577813	1.31964e-07	9.69465e-05	0.00136121	0	4242493	0	0.000107831	0	0	4550161	0	0.000378651	0	0	3640076	0	9.69465e-05	0	0	3887797	0	0.000107831	0
445	C	1	3268867	3.05916e-07	0.000378651	0.00080791	0	7577813	0	9.69465e-05	0	0	4242493	0	0.000107831	0	2	4550161	4.39545e-07	0.000378651	0.00116082	2	3640076	5.49439e-07	9.69465e-05	0.00566745	0	3887797	0	0.000107831	0
446	G	4	3268867	1.22367e-06	0.000378651	0.00323164	0	7577813	0	9.69465e-05	0	0	4242493	0	0.000107831	0	0	4550161	0	0.000378651	0	0	3640076	0	9.69465e-05	0	0	3887797	0	0.000107831	0
447	A	3	3268867	9.17749e-07	0.000378651	0.00242373	1	7577813	1.31964e-07	9.69465e-05	0.00136121	3	4242493	7.07131e-07	0.000107831	0.0065578	2	4550161	4.39545e-07	0.000378651	0.00116082	3	3640076	8.24159e-07	9.69465e-05	0.00850117	0	3887797	0	0.000107831	0
448	G	1	3268867	3.05916e-07	0.000378651	0.00080791	0	7577813	0	9.69465e-05	0	0	4242493	0	0.000107831	0	0	4550161	0	0.000378651	0	0	3640076	0	9.69465e-05	0	0	3887797	0	0.000107831	0
449	A	0	3268867	0	0.000378651	0	0	7577813	0	9.69465e-05	0	2	4242493	4.71421e-07	0.000107831	0.00437187	0	4550161	0	0.000378651	0	0	3640076	0	9.69465e-05	0	0	3887797	0	0.000107831	0
450	T	1	3268867	3.05916e-07	0.000378651	0.00080791	0	7577813	0	9.69465e-05	0	0	4242493	0	0.000107831	0	0	4550161	0	0.000378651	0	0	3640076	0	9.69465e-05	0	0	3887797	0	0.000107831	0
451	C	0	3268867	0	0.000378651	0	0	7577813	0	9.69465e-05	0	0	4242493	0	0.000107831	0	0	4550161	0	0.000378651	0	0	3640076	0	9.69465e-05	0	0	3887797	0	0.000107831	0
452	G	0	3268867	0	0.000378651	0	0	7577813	0	9.69465e-05	0	0	4242493	0	0.000107831	0	0	4550161	0	0.000378651	0	0	3640076	0	9.69465e-05	0	0	3887797	0	0.000107831	0
453	C	0	3268867	0	0.000378651	0	0	7577813	0	9.69465e-05	0	0	4242493	0	0.000107831	0	0	4550161	0	0.000378651	0	0	3640076	0	9.69465e-05	0	0	3887797	0	0.000107831	0
454	C	2	3268867	6.11833e-07	0.000378651	0.00161582	0	7577813	0	9.69465e-05	0	0	4242493	0	0.000107831	0	0	4550161	0	0.000378651	0	1	3640076	2.7472e-07	9.69465e-05	0.00283372	0	3887797	0	0.000107831	0
455	A	0	3268867	0	0.000378651	0	1	7577813	1.31964e-07	9.69465e-05	0.00136121	0	4242493	0	0.000107831	0	0	4550161	0	0.000378651	0	1	3640076	2.7472e-07	9.69465e-05	0.00283372	0	3887797	0	0.000107831	0
456	C	1	3268867	3.05916e-07	0.000378651	0.00080791	0	7577813	0	9.69465e-05	0	0	4242493	0	0.000107831	0	0	4550161	0	0.000378651	0	2	3640076	5.49439e-07	9.69465e-05	0.00566745	0	3887797	0	0.000107831	0
457	C	0	3268867	0	0.000378651	0	2	7577813	2.63928e-07	9.69465e-05	0.00272241	0	4242493	0	0.000107831	0	0	4550161	0	0.000378651	0	0	3640076	0	9.69465e-05	0	0	3887797	0	0.000107831	0
458	T	0	3268867	0	0.000378651	0	0	7577813	0	9.69465e-05	0	0	4242493	0	0.000107831	0	0	4550161	0	0.000378651	0	0	3640076	0	9.69465e-05	0	0	3887797	0	0.000107831	0
459	C	2	3268867	6.11833e-07	0.000378651	0.00161582	0	7577813	0	9.69465e-05	0	0	4242493	0	0.000107831	0	0	4550161	0	0.000378651	0	0	3640076	0	9.69465e-05	0	0	3887797	0	0.000107831	0
460	C	0	3268867	0	0.000378651	0	0	7577813	0	9.69465e-05	0	2	4242493	4.71421e-07	0.000107831	0.00437187	0	4550161	0	0.000378651	0	0	3640076	0	9.69465e-05	0	0	3887797	0	0.000107831	0
461	G	0	3268867	0	0.000378651	0	0	7577813	0	9.69465e-05	0	0	4242493	0	0.000107831	0	1	4550161	2.19772e-07	0.000378651	0.000580408	0	3640076	0	9.69465e-05	0	0	3887797	0	0.000107831	0
462	A	6	3268867	1.8355e-06	0.000378651	0.00484746	2	7577813	2.63928e-07	9.69465e-05	0.00272241	4	4242493	9.42842e-07	0.000107831	0.00874373	2	4550161	4.39545e-07	0.000378651	0.00116082	3	3640076	8.24159e-07	9.69465e-05	0.00850117	1	3887797	2.57215e-07	0.000107831	0.00238536
463	C	5	3268867	1.52958e-06	0.000378651	0.00403955	0	7577813	0	9.69465e-05	0	1	4242493	2.3571e-07	0.000107831	0.00218593	0	4550161	0	0.000378651	0	0	3640076	0	9.69465e-05	0	0	3887797	0	0.000107831	0
464	T	0	3268867	0	0.000378651	0	2	7577813	2.63928e-07	9.69465e-05	0.00272241	2	4242493	4.71421e-07	0.000107831	0.00437187	0	4550161	0	0.000378651	0	0	3640076	0	9.69465e-05	0	0	3887797	0	0.000107831	0
465	T	2	3268867	6.11833e-07	0.000378651	0.00161582	8	7577813	1.05571e-06	9.69465e-05	0.0108897	5	4242493	1.17855e-06	0.000107831	0.0109297	0	4550161	0	0.000378651	0	0	3640076	0	9.69465e-05	0	0	3887797	0	0.000107831	0
466	T	1	3268867	3.05916e-07	0.000378651	0.00080791	0	7577813	0	9.69465e-05	0	0	4242493	0	0.000107831	0	0	4550161	0	0.000378651	0	0	3640076	0	9.69465e-05	0	0	3887797	0	0.000107831	0
467	A	0	3268867	0	0.000378651	0	0	7577813	0	9.69465e-05	0	0	4242493	0	0.000107831	0	0	4550161	0	0.000378651	0	0	3640076	0	9.69465e-05	0	0	3887797	0	0.000107831	0
468	T	0	3268867	0	0.000378651	0	0	7577813	0	9.69465e-05	0	0	4242493	0	0.000107831	0	0	4550161	0	0.000378651	0	0	3640076	0	9.69465e-05	0	0	3887797	0	0.000107831	0
469	C	0	3268867	0	0.000378651	0	0	7577813	0	9.69465e-05	0	0	4242493	0	0.000107831	0	0	4550161	0	0.000378651	0	0	3640076	0	9.69465e-05	0	0	3887797	0	0.000107831	0
470	G	0	3268867	0	0.000378651	0	0	7577813	0	9.69465e-05	0	0	4242493	0	0.000107831	0	0	4550161	0	0.000378651	0	0	3640076	0	9.69465e-05	0	0	3887797	0	0.000107831	0
471	C	0	3268867	0	0.000378651	0	0	7577813	0	9.69465e-05	0	0	4242493	0	0.000107831	0	0	4550161	0	0.000378651	0	0	3640076	0	9.69465e-05	0	0	3887797	0	0.000107831	0
472	C	3	3268867	9.17749e-07	0.000378651	0.00242373	0	7577813	0	9.69465e-05	0	0	4242493	0	0.000107831	0	0	4550161	0	0.000378651	0	1	3640076	2.7472e-07	9.69465e-05	0.00283372	0	3887797	0	0.000107831	0
473	C	0	3268867	0	0.000378651	0	0	7577813	0	9.69465e-05	0	0	4242493	0	0.000107831	0	1	4550161	2.19772e-07	0.000378651	0.000580408	0	3640076	0	9.69465e-05	0	0	3887797	0	0.000107831	0
474	G	2	3268867	6.11833e-07	0.000378651	0.00161582	0	7577813	0	9.69465e-05	0	0	4242493	0	0.000107831	0	2	4550161	4.39545e-07	0.000378651	0.00116082	2	3640076	5.49439e-07	9.69465e-05	0.00566745	1	3887797	2.57215e-07	0.000107831	0.00238536
475	G	1	3268867	3.05916e-07	0.000378651	0.00080791	1	7577813	1.31964e-07	9.69465e-05	0.00136121	1	4242493	2.3571e-07	0.000107831	0.00218593	4	4550161	8.7909e-07	0.000378651	0.00232163	1	3640076	2.7472e-07	9.69465e-05	0.00283372	2	3887797	5.1443e-07	0.000107831	0.00477073
476	A	3	3268867	9.17749e-07	0.000378651	0.00242373	5	7577813	6.59821e-07	9.69465e-05	0.00680603	0	4242493	0	0.000107831	0	1	4550161	2.19772e-07	0.000378651	0.000580408	1	3640076	2.7472e-07	9.69465e-05	0.00283372	0	3887797	0	0.000107831	0
477	A	1	3268867	3.05916e-07	0.000378651	0.00080791	0	7577813	0	9.69465e-05	0	0	4242493	0	0.000107831	0	0	4550161	0	0.000378651	0	0	3640076	0	9.69465e-05	0	0	3887797	0	0.000107831	0
478	C	0	3268867	0	0.000378651	0	0	7577813	0	9.69465e-05	0	0	4242493	0	0.000107831	0	0	4550161	0	0.000378651	0	0	3640076	0	9.69465e-05	0	0	3887797	0	0.000107831	0
479	C	0	3268867	0	0.000378651	0	0	7577813	0	9.69465e-05	0	0	4242493	0	0.000107831	0	0	4550161	0	0.000378651	0	0	3640076	0	9.69465e-05	0	0	3887797	0	0.000107831	0
480	G	0	3268867	0	0.000378651	0	0	7577813	0	9.69465e-05	0	0	4242493	0	0.000107831	0	0	4550161	0	0.000378651	0	0	3640076	0	9.69465e-05	0	0	3887797	0	0.000107831	0
481	G	0	3268867	0	0.000378651	0	0	7577813	0	9.69465e-05	0	0	4242493	0	0.000107831	0	0	4550161	0	0.000378651	0	1	3640076	2.7472e-07	9.69465e-05	0.00283372	0	3887797	0	0.000107831	0
482	C	0	3268867	0	0.000378651	0	0	7577813	0	9.69465e-05	0	0	4242493	0	0.000107831	0	0	4550161	0	0.000378651	0	0	3640076	0	9.69465e-05	0	0	3887797	0	0.000107831	0
483	A	1	3268867	3.05916e-07	0.000378651	0.00080791	0	7577813	0	9.69465e-05	0	0	4242493	0	0.000107831	0	2	4550161	4.39545e-07	0.000378651	0.00116082	0	3640076	0	9.69465e-05	0	0	3887797	0	0.000107831	0
484	G	1	3268867	3.05916e-07	0.000378651	0.00080791	1	7577813	1.31964e-07	9.69465e-05	0.00136121	0	4242493	0	0.000107831	0	2	4550161	4.39545e-07	0.000378651	0.00116082	0	3640076	0	9.69465e-05	0	0	3887797	0	0.000107831	0
485	A	0	3268867	0	0.000378651	0	0	7577813	0	9.69465e-05	0	0	4242493	0	0.000107831	0	0	4550161	0	0.000378651	0	0	3640076	0	9.69465e-05	0	0	3887797	0	0.000107831	0
486	A	0	3268867	0	0.000378651	0	0	7577813	0	9.69465e-05	0	0	4242493	0	0.000107831	0	0	4550161	0	0.000378651	0	0	3640076	0	9.69465e-05	0	0	3887797	0	0.000107831	0
487	C	0	3268867	0	0.000378651	0	0	7577813	0	9.69465e-05	0	0	4242493	0	0.000107831	0	0	4550161	0	0.000378651	0	0	3640076	0	9.69465e-05	0	0	3887797	0	0.000107831	0
488	G	0	3268867	0	0.000378651	0	0	7577813	0	9.69465e-05	0	0	4242493	0	0.000107831	0	0	4550161	0	0.000378651	0	0	3640076	0	9.69465e-05	0	0	3887797	0	0.000107831	0
489	A	1	3268867	3.05916e-07	0.000378651	0.00080791	0	7577813	0	9.69465e-05	0	0	4242493	0	0.000107831	0	1	4550161	2.19772e-07	0.000378651	0.000580408	0	3640076	0	9.69465e-05	0	0	3887797	0	0.000107831	0
490	G	1	3268867	3.05916e-07	0.000378651	0.00080791	0	7577813	0	9.69465e-05	0	0	4242493	0	0.000107831	0	0	4550161	0	0.000378651	0	0	3640076	0	9.69465e-05	0	0	3887797	0	0.000107831	0
491	G	0	3268867	0	0.000378651	0	0	7577813	0	9.69465e-05	0	0	4242493	0	0.000107831	0	0	4550161	0	0.000378651	0	0	3640076	0	9.69465e-05	0	0	3887797	0	0.000107831	0
492	C	0	3268867	0	0.000378651	0	0	7577813	0	9.69465e-05	0	0	4242493	0	0.000107831	0	0	4550161	0	0.000378651	0	0	3640076	0	9.69465e-05	0	0	3887797	0	0.000107831	0
493	C	1	3268867	3.05916e-07	0.000378651	0.00080791	0	7577813	0	9.69465e-05	0	1	4242493	2.3571e-07	0.000107831	0.00218593	0	4550161	0	0.000378651	0	0	3640076	0	9.69465e-05	0	0	3887797	0	0.000107831	0
494	T	0	3268867	0	0.000378651	0	0	7577813	0	9.69465e-05	0	4	4242493	9.42842e-07	0.000107831	0.00874373	0	4550161	0	0.000378651	0	0	3640076	0	9.69465e-05	0	0	3887797	0	0.000107831	0
495	T	0	3268867	0	0.000378651	0	0	7577813	0	9.69465e-05	0	1	4242493	2.3571e-07	0.000107831	0.00218593	0	4550161	0	0.000378651	0	0	3640076	0	9.69465e-05	0	0	3887797	0	0.000107831	0
496	C	2	3268867	6.11833e-07	0.000378651	0.00161582	0	7577813	0	9.69465e-05	0	0	4242493	0	0.000107831	0	0	4550161	0	0.000378651	0	0	3640076	0	9.69465e-05	0	0	3887797	0	0.000107831	0
497	C	0	3268867	0	0.000378651	0	0	7577813	0	9.69465e-05	0	0	4242493	0	0.000107831	0	0	4550161	0	0.000378651	0	0	3640076	0	9.69465e-05	0	0	3887797	0	0.000107831	0
498	T	0	3268867	0	0.000378651	0	0	7577813	0	9.69465e-05	0	0	4242493	0	0.000107831	0	0	4550161	0	0.000378651	0	0	3640076	0	9.69465e-05	0	0	3887797	0	0.000107831	0
499	G	0	3268867	0	0.000378651	0	0	7577813	0	9.69465e-05	0	0	4242493	0	0.000107831	0	0	4550161	0	0.000378651	0	0	3640076	0	9.69465e-05	0	0	3887797	0	0.000107831	0
500	A	0	3268867	0	0.000378651	0	0	7577813	0	9.69465e-05	0	0	4242493	0	0.000107831	0	0	4550161	0	0.000378651	0	0	3640076	0	9.69465e-05	0	0	3887797	0	0.000107831	0
