# Supplementary material for: Complex genomic patterns of abasic sites in mammalian DNA revealed by a high-resolution SSiNGLe-AP method
Source: Nat Commun. 2022 Oct 5;13:5868. doi: 10.1038/s41467-022-33594-1 (PMC9534904; doi:10.1038/s41467-022-33594-1)
Supplement: Supplementary file 8 — Dataset 6 [file 41467_2022_33594_MOESM8_ESM.xlsx]

## Sheet: Sheet1
D6. Analysis results of the deep-sequenced SSiNGLe-AP libraries and the corresponding unblocked controls
D6.1 Characteristics of the deep-sequenced samples									D6.2 Overlap of AP sites and various types of genomic features
Tissue	Age (Month)	Sample ID	No. of quality reads	No. of selected reads (read pairs starting with T11-13 & G9-11)	% of selected reads	No. of uniquely mapping reads after removal of PCR duplicates	No. of reads of AP sites outside of polyA-stretches		Sample ID	Total number of AP positions	Genic regions and regulatory regions
											Within TSSs ± 1 kb							Within Exons							Within Introns							Within dELS							Within pELS							Within PLS
											No. of AP sites mapping to the element	Fraction of AP sites	Expected ratio	Odds ratio	p-value	95% confidence interval_low	95% confidence interval_high	No. of AP sites mapping to the element	Fraction of AP sites	Expected ratio	Odds ratio	p-value	95% confidence interval_low	95% confidence interval_high	No. of AP sites mapping to the element	Fraction of AP sites	Expected ratio	Odds ratio	p-value	95% confidence interval_low	95% confidence interval_high	No. of AP sites mapping to the element	Fraction of AP sites	Expected ratio	Odds ratio	p-value	95% confidence interval_low	95% confidence interval_high	No. of AP sites mapping to the element	Fraction of AP sites	Expected ratio	Odds ratio	p-value	95% confidence interval_low	95% confidence interval_high	No. of AP sites mapping to the element	Fraction of AP sites	Expected ratio	Odds ratio
Heart	19	19-H-2_rep1	23832325	19739211	0.828254	7613037	5592069		19-H-2_rep1	2931844	278070	0.0948447	0.0791019	1.19902	2.96439387504748e-323	0.0945096	0.0951807	280178	0.0955637	0.0709393	1.34712	2.96439387504748e-323	0.0952275	0.0959008	1448653	0.49411	0.443017	1.11533	5.43472210425371e-323	0.493537	0.494682	135664	0.0462726	0.031101	1.48782	1.97626258336499e-323	0.0460324	0.0465137	41086	0.0140137	0.010619	1.31968	9.88131291682493e-324	0.0138795	0.0141489	14654	0.00499822	0.004254	1.17495
Heart	19	19-H-2_rep2	28171294	23253862	0.825445	9560393	6811512		19-H-2_rep2	3875878	380919	0.0982794	0.0791019	1.24244	3.45845952088873e-323	0.0979832	0.0985762	380390	0.0981429	0.0709393	1.38348	3.45845952088873e-323	0.0978469	0.0984395	1919391	0.495215	0.443017	1.11782	6.4228533959362e-323	0.494717	0.495712	187838	0.0484633	0.031101	1.55826	1.97626258336499e-323	0.0482498	0.0486776	58836	0.01518	0.010619	1.42952	1.48219693752374e-323	0.0150586	0.0153023	22052	0.00568955	0.004254	1.33746
Liver	19	19-L-2_rep1	28943852	25235171	0.871866	3584474	2562165		19-L-2_rep1	1244829	113219	0.0909514	0.0791019	1.1498	1.97626258336499e-323	0.0904469	0.0914579	113922	0.0915162	0.0709393	1.29006	1.48219693752374e-323	0.0910102	0.0920241	610246	0.490225	0.443017	1.10656	3.45845952088873e-323	0.489346	0.491103	55043	0.0442173	0.031101	1.42173	9.88131291682493e-324	0.0438568	0.0445799	16447	0.0132123	0.010619	1.24421	7.49142e-163	0.0130124	0.0134144	5384	0.00432509	0.004254	1.01671
Liver	19	19-L-2_rep2	22789911	18798250	0.82485	2013615	1338695		19-L-2_rep2	461358	44419	0.0962788	0.0791019	1.21715	9.88131291682493e-324	0.0954291	0.0971336	42300	0.0916858	0.0709393	1.29245	9.88131291682493e-324	0.0908546	0.0925222	223971	0.48546	0.443017	1.09581	1.97626258336499e-323	0.484017	0.486904	20386	0.0441869	0.031101	1.42076	4.94065645841247e-324	0.0435957	0.0447839	6890	0.0149342	0.010619	1.40636	6.21999e-160	0.0145862	0.0152883	2842	0.00616008	0.004254	1.44807
Heart	3	3-H-3_rep1	23322211	18918780	0.811192	8610342	6351028		3-H-3_rep1	3654674	353613	0.0967564	0.0791019	1.22319	3.45845952088873e-323	0.0964535	0.0970599	357193	0.0977359	0.0709393	1.37774	2.96439387504748e-323	0.0974317	0.0980408	1806581	0.494321	0.443017	1.11581	5.92878775009496e-323	0.493808	0.494833	174228	0.0476727	0.031101	1.53283	1.97626258336499e-323	0.0474544	0.0478916	52990	0.0144992	0.010619	1.36541	9.88131291682493e-324	0.0143769	0.0146223	19223	0.00525984	0.004254	1.23645
Heart	3	3-H-3_rep2	23520658	19253601	0.818583	6717203	4908061		3-H-3_rep2	2675118	257680	0.0963247	0.0791019	1.21773	2.96439387504748e-323	0.0959714	0.0966789	257917	0.0964133	0.0709393	1.3591	2.47032822920623e-323	0.0960599	0.0967676	1323560	0.494767	0.443017	1.11681	4.94065645841247e-323	0.494168	0.495366	125439	0.046891	0.031101	1.5077	1.97626258336499e-323	0.046638	0.047145	38853	0.0145238	0.010619	1.36772	9.88131291682493e-324	0.0143808	0.0146679	14018	0.00524014	0.004254	1.23182
Liver	3	3-L-3_rep1	42754102	36131791	0.845107	4104186	2970360		3-L-3_rep1	1556825	149661	0.0961322	0.0791019	1.2153	1.97626258336499e-323	0.0956696	0.0965963	150193	0.0964739	0.0709393	1.35995	1.97626258336499e-323	0.0960106	0.0969388	770682	0.495034	0.443017	1.11742	3.95252516672997e-323	0.494249	0.49582	73832	0.0474247	0.031101	1.52486	1.48219693752374e-323	0.0470914	0.0477598	22598	0.0145154	0.010619	1.36693	4.94065645841247e-324	0.0143281	0.0147045	7912	0.00508214	0.004254	1.19467
Liver	3	3-L-3_rep2	15774853	13130141	0.832346	2855445	2016987		3-L-3_rep2	872649	83013	0.0951276	0.0791019	1.2026	1.48219693752374e-323	0.0945128	0.0957451	81559	0.0934614	0.0709393	1.31748	1.48219693752374e-323	0.0928515	0.094074	431465	0.494431	0.443017	1.11606	2.96439387504748e-323	0.493382	0.495481	39835	0.0456484	0.031101	1.46775	9.88131291682493e-324	0.0452114	0.0460884	12774	0.0146382	0.010619	1.37849	5.37285e-263	0.0143872	0.0148924	4506	0.00516359	0.004254	1.21382
Heart	19	19-H-2_rep1_Unblock	26306423	21750921	0.826829	13008587	10005388
Heart	19	19-H-2_rep2_Unblock	14380544	11662133	0.810966	6523345	4976672
Liver	19	19-L-2_rep1_Unblock	24939220	20142927	0.807681	11753749	9126962
Liver	19	19-L-2_rep2_Unblock	14278560	10709808	0.750062	4859243	3778172
Heart	3	3-H-3_rep1_Unblock	23016929	18608496	0.80847	10354545	7914950
Heart	3	3-H-3_rep2_Unblock	18859038	15197793	0.805863	7368175	5649912
Liver	3	3-L-3_rep1_Unblock	19256983	15479825	0.803855	8493796	6511098
Liver	3	3-L-3_rep2_Unblock	20518095	16740230	0.815876	8387721	6472512
[truncated: 38 more columns]
