# Supplementary material for: Complex genomic patterns of abasic sites in mammalian DNA revealed by a high-resolution SSiNGLe-AP method
Source: Nat Commun. 2022 Oct 5;13:5868. doi: 10.1038/s41467-022-33594-1 (PMC9534904; doi:10.1038/s41467-022-33594-1)
Supplement: Supplementary file 9 — Dataset 7 [file 41467_2022_33594_MOESM9_ESM.xlsx]

## Sheet: Sheet1
D7. Overlap of AP sites within each of the 4 pairs of technical replicas of the deep-sequenced samples
Sample ID	Length of genome (bp)	Depth ≥ 1							Depth ≥ 2							Depth ≥ 3							Depth ≥ 4							Depth ≥ 5
		No. of AP positions	No. of shared AP positions	Expected ratio	Odds ratio	p-value	95% confidence interval_low	95% confidence interval_high	No. of AP positions	No. of shared AP positions	Expected ratio	Odds ratio	p-value	95% confidence interval_low	95% confidence interval_high	No. of AP positions	No. of shared AP positions	Expected ratio	Odds ratio	p-value	95% confidence interval_low	95% confidence interval_high	No. of AP positions	No. of shared AP positions	Expected ratio	Odds ratio	p-value	95% confidence interval_low	95% confidence interval_high	No. of AP positions	No. of shared AP positions	Expected ratio	Odds ratio	p-value	95% confidence interval_low	95% confidence interval_high
19-H-2_rep1	2725521370	4685605	37417	0.00171916	3.52136	4.9e-324	0.00599277	0.00611524	720414	1775	0.000264322	12.5588	0	0.00316715	0.00347739	125073	513	4.58896e-05	215.699	0	0.00906391	0.0107883	22513	323	8.26007e-06	6976.59	0	0.0516687	0.064051	4558	233	1.67234e-06	156898	0	0.233717	0.292644
19-H-2_rep2	2725521370	6180773							534709							51827							5605							888
19-L-2-rep1	2725521370	1991700	2131	0.000730759	3.74574	0	0.00262239	0.0028558	439929	536	0.000161411	10.7842	0	0.00159653	0.00189434	98949	265	3.63046e-05	51.9645	0	0.0016664	0.00212765	21011	174	7.70898e-06	360.134	0	0.00237953	0.0032201	4504	122	1.65253e-06	2742.03	0	0.00376433	0.00540797
19-L-2_rep2	2725521370	778523							307925							140468							62674							26924
3-H-3_rep1	2725521370	5748790	29971	0.00210924	3.33135	4.9e-324	0.00694758	0.00710636	512910	1300	0.000188188	13.1012	0	0.00233342	0.00260307	52620	384	1.93064e-05	268.755	0	0.0046838	0.00573296	6135	243	2.25095e-06	10089.2	0	0.0199712	0.0257131	1127	177	4.13499e-07	237281	0	0.0847732	0.11278
3-H-3_rep2	2725521370	4265340							527279							74007							10700							1804
3-L-3_rep1	2725521370	2489047	3995	0.000913237	3.07967	0	0.00272605	0.00290094	397347	570	0.000145788	9.67449	0	0.00129707	0.00153102	65644	216	2.40849e-05	68.9469	2.32155e-307	0.00144665	0.0018972	10703	142	3.92696e-06	887.675	0	0.00293688	0.00410737	1928	102	7.07388e-07	11685	0	0.00674466	0.0100252
3-L-3_rep2	2725521370	1420458							404135							130075							40736							12340
