# Supplementary material for: Complex genomic patterns of abasic sites in mammalian DNA revealed by a high-resolution SSiNGLe-AP method
Source: Nat Commun. 2022 Oct 5;13:5868. doi: 10.1038/s41467-022-33594-1 (PMC9534904; doi:10.1038/s41467-022-33594-1)
Supplement: Supplementary file 10 — Dataset 8 [file 41467_2022_33594_MOESM10_ESM.xlsx]

## Sheet: Sheet1
D8. Overlap of AP sites detected by SSiNGLe-AP using either Endo IV or APE1
Compared samples	Type	Depth (≥)	No. of shared AP positions	No. of AP positions detected by Endo IV	No. of AP positions detected by APE1	Length of genome (bp)	Observed ratio	Expected ratio	Odds ratio	p-value	95% confidence interval_low	95% confidence interval_high
E-19-H-2_rep1 vs 19-H-2	Mouse, Heart, 19 months	1	673	483127	612153	2725521370	0.00139301	0.0002246	6.20217	7.80898e-291	0.0012898	0.00150226
E-19-H-2_rep1 vs 19-H-2	Mouse, Heart, 19 months	2	88	4300	15143	2725521370	0.0204651	5.556e-06	3683.43	4.13691e-278	0.0164452	0.0251535
E-19-H-2_rep1 vs 19-H-2	Mouse, Heart, 19 months	3	41	97	544	2725521370	0.42268	1.99595e-07	2.11769e+06	8.89344e-248	0.322998	0.527213
E-19-H-2_rep1 vs 19-H-2	Mouse, Heart, 19 months	4	22	33	94	2725521370	0.666667	3.44888e-08	1.93299e+07	9.53453e-157	0.481733	0.820395
E-19-H-2_rep1 vs 19-H-2	Mouse, Heart, 19 months	5	15	21	57	2725521370	0.714286	2.09134e-08	3.41544e+07	3.69659e-111	0.478249	0.887191
E-19-H-2_rep2 vs 19-H-2	Mouse, Heart, 19 months	1	1046	779381	612153	2725521370	0.00134209	0.0002246	5.97546	0	0.00126203	0.00142589
E-19-H-2_rep2 vs 19-H-2	Mouse, Heart, 19 months	2	110	6876	15143	2725521370	0.0159977	5.556e-06	2879.35	0	0.013166	0.0192498
E-19-H-2_rep2 vs 19-H-2	Mouse, Heart, 19 months	3	56	158	544	2725521370	0.35443	1.99595e-07	1.77575e+06	0	0.280065	0.43437
E-19-H-2_rep2 vs 19-H-2	Mouse, Heart, 19 months	4	35	60	94	2725521370	0.583333	3.44888e-08	1.69137e+07	2.07519e-245	0.448838	0.709319
E-19-H-2_rep2 vs 19-H-2	Mouse, Heart, 19 months	5	23	39	57	2725521370	0.589744	2.09134e-08	2.81993e+07	9.71661e-167	0.420999	0.744332
E-19-L-2_rep1 vs 19-L-2	Mouse, Liver, 19 months	1	288	275433	373737	2725521370	0.00104563	0.000137125	7.62535	9.24414e-148	0.000928392	0.00117355
E-19-L-2_rep1 vs 19-L-2	Mouse, Liver, 19 months	2	64	11415	20650	2725521370	0.00560666	7.57653e-06	740.003	5.61368e-158	0.00432041	0.00715401
E-19-L-2_rep1 vs 19-L-2	Mouse, Liver, 19 months	3	34	637	1318	2725521370	0.0533752	4.83577e-07	110376	5.83216e-159	0.0372435	0.0737908
E-19-L-2_rep1 vs 19-L-2	Mouse, Liver, 19 months	4	23	83	106	2725521370	0.277108	3.88916e-08	7.12514e+06	7.20975e-151	0.184456	0.386248
E-19-L-2_rep1 vs 19-L-2	Mouse, Liver, 19 months	5	12	34	35	2725521370	0.352941	1.28416e-08	2.74842e+07	1.27756e-86	0.197459	0.535114
E-19-L-2_rep2 vs 19-L-2	Mouse, Liver, 19 months	1	480	659603	373737	2725521370	0.00072771	0.000137125	5.30691	3.60467e-181	0.000664078	0.000795792
E-19-L-2_rep2 vs 19-L-2	Mouse, Liver, 19 months	2	85	23508	20650	2725521370	0.00361579	7.57653e-06	477.236	5.23103e-193	0.00288916	0.00446907
E-19-L-2_rep2 vs 19-L-2	Mouse, Liver, 19 months	3	41	1164	1318	2725521370	0.0352234	4.83577e-07	72839.2	8.88209e-184	0.0253932	0.0474831
E-19-L-2_rep2 vs 19-L-2	Mouse, Liver, 19 months	4	24	122	106	2725521370	0.196721	3.88916e-08	5.05819e+06	2.5883e-153	0.130298	0.278417
E-19-L-2_rep2 vs 19-L-2	Mouse, Liver, 19 months	5	19	51	35	2725521370	0.372549	1.28416e-08	2.90112e+07	7.08439e-137	0.241262	0.519198
E-3-H-3_rep1 vs 3-H-3	Mouse, Heart, 3 months	1	880	739582	698071	2725521370	0.00118986	0.000256124	4.64565	1.01457e-289	0.00111258	0.00127109
E-3-H-3_rep1 vs 3-H-3	Mouse, Heart, 3 months	2	104	14007	8566	2725521370	0.00742486	3.14288e-06	2362.43	5.56725e-308	0.00607056	0.00898938
E-3-H-3_rep1 vs 3-H-3	Mouse, Heart, 3 months	3	58	439	227	2725521370	0.132118	8.32868e-08	1.58631e+06	0	0.101874	0.167424
E-3-H-3_rep1 vs 3-H-3	Mouse, Heart, 3 months	4	37	106	63	2725521370	0.349057	2.31148e-08	1.5101e+07	1.17808e-254	0.259033	0.447752
E-3-H-3_rep1 vs 3-H-3	Mouse, Heart, 3 months	5	24	60	39	2725521370	0.4	1.43092e-08	2.79541e+07	1.1588e-172	0.275622	0.534595
E-3-H-3_rep2 vs 3-H-3	Mouse, Heart, 3 months	1	1109	706276	698071	2725521370	0.00157021	0.000256124	6.13066	0	0.00147921	0.00166533
E-3-H-3_rep2 vs 3-H-3	Mouse, Heart, 3 months	2	83	5346	8566	2725521370	0.0155256	3.14288e-06	4939.93	6.6819e-273	0.0123845	0.0192105
E-3-H-3_rep2 vs 3-H-3	Mouse, Heart, 3 months	3	46	111	227	2725521370	0.414414	8.32868e-08	4.97575e+06	7.3609e-295	0.321701	0.511811
E-3-H-3_rep2 vs 3-H-3	Mouse, Heart, 3 months	4	23	40	63	2725521370	0.575	2.31148e-08	2.48758e+07	1.85277e-165	0.408901	0.729571
E-3-H-3_rep2 vs 3-H-3	Mouse, Heart, 3 months	5	16	28	39	2725521370	0.571429	1.43092e-08	3.99344e+07	6.62572e-119	0.371794	0.755376
E-3-L-3_rep1 vs 3-L-3	Mouse, Liver, 3 months	1	431	372789	646139	2725521370	0.00115615	0.00023707	4.87683	3.362e-150	0.00104962	0.00127055
E-3-L-3_rep1 vs 3-L-3	Mouse, Liver, 3 months	2	59	7037	30118	2725521370	0.00838425	1.10504e-05	758.731	1.87671e-146	0.00638843	0.0108019
E-3-L-3_rep1 vs 3-L-3	Mouse, Liver, 3 months	3	35	188	1959	2725521370	0.18617	7.18762e-07	259015	1.25748e-177	0.133233	0.249285
E-3-L-3_rep1 vs 3-L-3	Mouse, Liver, 3 months	4	21	30	230	2725521370	0.7	8.43875e-08	8.29507e+06	3.67636e-142	0.506041	0.852655
E-3-L-3_rep1 vs 3-L-3	Mouse, Liver, 3 months	5	14	17	71	2725521370	0.823529	2.60501e-08	3.16133e+07	4.38668e-104	0.565682	0.962015
E-3-L-3_rep2 vs 3-L-3	Mouse, Liver, 3 months	1	854	769191	646139	2725521370	0.00111026	0.00023707	4.68325	1.43803e-283	0.00103707	0.00118724
E-3-L-3_rep2 vs 3-L-3	Mouse, Liver, 3 months	2	121	16115	30118	2725521370	0.00750853	1.10504e-05	679.483	1.38438e-292	0.00623418	0.00896517
E-3-L-3_rep2 vs 3-L-3	Mouse, Liver, 3 months	3	64	494	1959	2725521370	0.129555	7.18762e-07	180247	1.87088999233154e-312	0.101221	0.162409
E-3-L-3_rep2 vs 3-L-3	Mouse, Liver, 3 months	4	33	68	230	2725521370	0.485294	8.43875e-08	5.75078e+06	8.76506e-215	0.362208	0.609702
E-3-L-3_rep2 vs 3-L-3	Mouse, Liver, 3 months	5	24	38	71	2725521370	0.631579	2.60501e-08	2.42448e+07	8.80576e-173	0.459943	0.781875
E-K562-1 vs N-A (merge 3 replicas)	K562	1	793	311033	930825	3137204263	0.00254957	0.000296705	8.59293	0	0.00237539	0.00273312
E-K562-1 vs N-A (merge 3 replicas)	K562	2	50	3479	7319	3137204263	0.0143719	2.33297e-06	6160.37	6.73482e-170	0.0106855	0.0189042
E-K562-1 vs N-A (merge 3 replicas)	K562	3	20	77	448	3137204263	0.25974	1.42802e-07	1.81888e+06	1.88263e-119	0.166433	0.372256
E-K562-1 vs N-A (merge 3 replicas)	K562	4	11	12	207	3137204263	0.916667	6.59823e-08	1.38926e+07	1.24212e-78	0.615204	0.997892
E-K562-1 vs N-A (merge 3 replicas)	K562	5	8	8	131	3137204263	1	4.17569e-08	2.39481e+07	9.68265e-60	0.630583	1
E-K562-2 vs N-A (merge 3 replicas)	K562	1	1729	641627	930825	3137204263	0.00269471	0.000296705	9.08212	0	0.00256934	0.00282461
E-K562-2 vs N-A (merge 3 replicas)	K562	2	143	7720	7319	3137204263	0.0185233	2.33297e-06	7939.8	0	0.0156337	0.0217841
E-K562-2 vs N-A (merge 3 replicas)	K562	3	65	219	448	3137204263	0.296804	1.42802e-07	2.07842e+06	0	0.237141	0.362063
E-K562-2 vs N-A (merge 3 replicas)	K562	4	34	52	207	3137204263	0.653846	6.59823e-08	9.90942e+06	3.12346e-231	0.509144	0.780342
E-K562-2 vs N-A (merge 3 replicas)	K562	5	21	26	131	3137204263	0.807692	4.17569e-08	1.93427e+07	8.05989e-151	0.606494	0.934452
E-K562-3 vs N-A (merge 3 replicas)	K562	1	2436	888306	930825	3137204263	0.0027423	0.000296705	9.2425	0	0.00263461	0.00285325
E-K562-3 vs N-A (merge 3 replicas)	K562	2	193	11650	7319	3137204263	0.0165665	2.33297e-06	7101.05	0	0.0143272	0.0190518
E-K562-3 vs N-A (merge 3 replicas)	K562	3	85	323	448	3137204263	0.263158	1.42802e-07	1.84281e+06	0	0.215955	0.314764
E-K562-3 vs N-A (merge 3 replicas)	K562	4	40	77	207	3137204263	0.519481	6.59823e-08	7.87303e+06	7.82151e-266	0.402595	0.634823
E-K562-3 vs N-A (merge 3 replicas)	K562	5	27	44	131	3137204263	0.613636	4.17569e-08	1.46954e+07	4.61614e-188	0.454955	0.756428
E-K562-1 vs P-A (merge 3 replicas)	K562	1	902	311033	1138043	3137204263	0.00290001	0.000362757	7.99437	0	0.00271407	0.00309531
E-K562-1 vs P-A (merge 3 replicas)	K562	2	56	3479	8484	3137204263	0.0160966	2.70432e-06	5952.18	2.91562e-189	0.0121815	0.0208524
E-K562-1 vs P-A (merge 3 replicas)	K562	3	19	77	553	3137204263	0.246753	1.76272e-07	1.39985e+06	2.34631e-111	0.155567	0.358212
E-K562-1 vs P-A (merge 3 replicas)	K562	4	11	12	235	3137204263	0.916667	7.49075e-08	1.22373e+07	5.06822e-78	0.615204	0.997892
E-K562-1 vs P-A (merge 3 replicas)	K562	5	8	8	141	3137204263	1	4.49445e-08	2.22497e+07	1.68151e-59	0.630583	1
E-K562-2 vs P-A (merge 3 replicas)	K562	1	1907	641627	1138043	3137204263	0.00297213	0.000362757	8.19317	0	0.0028404	0.00310838
E-K562-2 vs P-A (merge 3 replicas)	K562	2	166	7720	8484	3137204263	0.0215026	2.70432e-06	7951.2	0	0.0183838	0.0249895
E-K562-2 vs P-A (merge 3 replicas)	K562	3	73	219	553	3137204263	0.333333	1.76272e-07	1.89102e+06	0	0.271259	0.399991
E-K562-2 vs P-A (merge 3 replicas)	K562	4	33	52	235	3137204263	0.634615	7.49075e-08	8.47199e+06	5.75293e-222	0.489559	0.763756
E-K562-2 vs P-A (merge 3 replicas)	K562	5	21	26	141	3137204263	0.807692	4.49445e-08	1.79709e+07	3.43207e-150	0.606494	0.934452
E-K562-3 vs P-A (merge 3 replicas)	K562	1	2742	888306	1138043	3137204263	0.00308677	0.000362757	8.5092	0	0.00297248	0.00320433
E-K562-3 vs P-A (merge 3 replicas)	K562	2	225	11650	8484	3137204263	0.0193133	2.70432e-06	7141.65	0	0.016892	0.0219788
E-K562-3 vs P-A (merge 3 replicas)	K562	3	101	323	553	3137204263	0.312693	1.76272e-07	1.77393e+06	0	0.262512	0.36635
E-K562-3 vs P-A (merge 3 replicas)	K562	4	47	77	235	3137204263	0.61039	7.49075e-08	8.14858e+06	2.84097124811619e-314	0.49248	0.719538
E-K562-3 vs P-A (merge 3 replicas)	K562	5	26	44	141	3137204263	0.590909	4.49445e-08	1.31475e+07	9.91207e-180	0.432496	0.736621
