# Supplementary material for: Complex genomic patterns of abasic sites in mammalian DNA revealed by a high-resolution SSiNGLe-AP method
Source: Nat Commun. 2022 Oct 5;13:5868. doi: 10.1038/s41467-022-33594-1 (PMC9534904; doi:10.1038/s41467-022-33594-1)
Supplement: Supplementary file 11 — Dataset 9 [file 41467_2022_33594_MOESM11_ESM.xlsx]

## Sheet: Sheet1
D9. Characteristics of the 72 mouse SSiNGLe-AP samples
Tissue	Age (Month)	Sample ID	NO. of quality reads	No. of selected reads (read pairs starting with T11-13 & G9-11)	% of selected reads	Spike-ins				Genomic DNA
		Sample	NO. of clean reads	NO. of trim		Uniquely mapping reads	No. of AP sites (outside of 4 bases from the 3' ends)	No. of sites at 4 bases from the 3' ends	Background from unblocked 3'OH termini	No. of uniquely mapping reads	No. of uniquely mapping reads after removal of PCR duplicates	No. of reads of AP sites outside of polyA-stretches	APF	No. of reads of AP sites outside of repeat regions	No. of reads of AP sites within repeat regions	% of reads of AP sites within repeat regions
Brain	3	3-B-1	5058724	4334048	0.856747	2800	2746	54	0.0192857	1035111	298837	205246	0.0473567	122332	82914	0.403974
	3	3-B-2	4941976	4224476	0.854815	4116	4011	105	0.0255102	1118182	420935	289678	0.0685713	167222	122456	0.422731
	3	3-B-3	4766549	4066691	0.853173	4810	4677	133	0.0276507	1193868	664881	462885	0.113823	268082	194803	0.420845
	12	12-B-1	7224230	5970402	0.826441	6317	6267	50	0.00791515	2170748	1325469	950572	0.159214	589257	361315	0.380103
	12	12-B-2	6347417	5264701	0.829424	5091	5035	56	0.0109998	1546444	711788	511533	0.0971628	314508	197025	0.385166
	12	12-B-3	5774204	4832767	0.836958	5479	5389	90	0.0164264	1733603	1112252	792069	0.163896	479446	312623	0.394692
	19	19-B-1	4274629	3707399	0.867303	4650	4530	120	0.0258065	1126189	617886	429243	0.11578	251896	177347	0.413162
	19	19-B-2	3209242	2777715	0.865536	2369	2317	52	0.0219502	745147	366495	249784	0.0899243	142229	107555	0.430592
	19	19-B-3	3266988	2748031	0.841151	1587	1516	71	0.0447385	628021	158814	106681	0.0388209	56602	50079	0.469428
	22	22-B-1	2379424	2056843	0.864429	1281	1131	150	0.117096
	22	22-B-2	3711427	3160308	0.851508	4744	4661	83	0.0174958	1021623	580983	418492	0.132421	256777	161715	0.386423
	22	22-B-3	3402378	2892355	0.850098	5707	5592	115	0.0201507	1004248	609008	434278	0.150147	259996	174282	0.401314
Heart	3	3-H-1	2766961	1766517	0.638432	3378	3350	28	0.00828893	961823	793042	584569	0.330916	371053	213516	0.365254
	3	3-H-2	3293036	2632363	0.799373	3594	3447	147	0.0409015	1414075	1122949	818337	0.310875	504607	313730	0.383375
	3	3-H-3	2383953	1945249	0.815976	3792	3749	43	0.0113397	1149380	958643	707098	0.3635	450111	256987	0.363439
	12	12-H-1	3947692	3213915	0.814125	6172	6080	92	0.014906	1789407	1445985	1066194	0.331743	678537	387657	0.36359
	12	12-H-2	3013394	2549601	0.846089	4632	4537	95	0.0205095	1187126	904596	649100	0.254589	395020	254080	0.391434
	12	12-H-3	3468991	2869994	0.827328	6885	6785	100	0.0145243	1583228	1319593	962863	0.335493	592687	370176	0.384453
	19	19-H-1	3527854	2907750	0.824226	5402	5333	69	0.012773	1685034	1428474	1049492	0.360929	659835	389657	0.371282
	19	19-H-2	2252863	1885199	0.836801	3756	3706	50	0.013312	1032836	855043	628159	0.333206	393241	234918	0.373979
	19	19-H-3	3844321	3153142	0.820208	5777	5643	134	0.0231954	1675323	1376185	995727	0.315789	613243	382484	0.384125
	22	22-H-1	4274200	3462362	0.810061	5184	5132	52	0.0100309	1642698	1158979	851782	0.246012	541029	310753	0.364827
	22	22-H-2	3336509	2795285	0.837787	8622	8535	87	0.0100905	933239	544675	385204	0.137805	233520	151684	0.393776
	22	22-H-3	2244681	1999100	0.890594	12808	12733	75	0.00585572	1161474	915847	666549	0.333425	419446	247103	0.37072
Liver	3	3-L-1	4558052	3954766	0.867644	3014	2935	79	0.026211	947819	341104	236846	0.0598888	142557	94289	0.398103
	3	3-L-2	3665576	3243741	0.88492	6676	6538	138	0.0206711	951666	483091	344929	0.106337	211992	132937	0.385404
	3	3-L-3	5535940	4681170	0.845596	4037	3964	73	0.0180827	1544307	945384	678775	0.145001	426409	252366	0.371796
	12	12-L-1	3392969	2836373	0.835956	3574	3491	83	0.0232233	562187	220169	154415	0.054441	95107	59308	0.384082
	12	12-L-2	5214859	4454979	0.854286	4247	4223	24	0.00565105	1738642	1197862	873221	0.19601	563325	309896	0.354888
	12	12-L-3	2924870	2420573	0.827583	4919	4831	88	0.0178898	582713	315411	218769	0.090379	132529	86240	0.394206
	19	19-L-1	737146	622972	0.845113	548	540	8	0.0145985	186694	138336	95577	0.153421	57919	37658	0.394007
	19	19-L-2	3129877	2737036	0.874487	2828	2790	38	0.0134371	908834	553450	395982	0.144675	246437	149545	0.377656
	19	19-L-3	2562323	2084731	0.81361	4358	4346	12	0.00275356	972659	688922	504666	0.242077	318264	186402	0.369357
	22	22-L-1	3743242	3319606	0.886826	5309	5250	59	0.0111132	1111392	698384	505398	0.152246	319035	186363	0.368745
	22	22-L-2	5886373	4819063	0.818681	2808	2765	43	0.0153134	1809989	1140370	835736	0.173423	537614	298122	0.356718
	22	22-L-3	5687594	4547094	0.799476	2502	2454	48	0.0191847	1479037	827253	584020	0.128438	370144	213876	0.366213
Bone marrow	3	3-M-1	2417607	1950663	0.806857	2865	2854	11	0.00383944	1090366	947355	693371	0.355454	441750	251621	0.362895
	3	3-M-2	2365179	1905480	0.805639	2244	2232	12	0.00534759	1047865	892282	651769	0.34205	414305	237464	0.364338
	3	3-M-3	2244012	1867937	0.83241	2154	2147	7	0.00324977	929160	786718	569736	0.305008	354853	214883	0.377162
Bone marrow	12	12-M-1	5014312	4105442	0.818745	5243	5214	29	0.00553118	2125066	1743426	1265727	0.308305	792351	473376	0.373995
	12	12-M-2	4248208	3497294	0.82324	4140	4124	16	0.00386473	1877888	1575149	1145970	0.327673	725707	420263	0.366731
	12	12-M-3	2276194	1853986	0.814511	3350	3333	17	0.00507463	996288	854206	625513	0.337388	394612	230901	0.369139
	19	19-M-1	2922973	2439479	0.834588	4624	4600	24	0.00519031	1352178	1156661	848244	0.347715	537562	310682	0.366265
	19	19-M-2	3711601	3107871	0.83734	7427	7392	35	0.00471254	1550874	1265792	935038	0.300861	587841	347197	0.371319
	19	19-M-3	4332075	3545818	0.818503	4804	4766	38	0.00791007	2037060	1705699	1248082	0.351987	787246	460836	0.369235
	22	22-M-1	3377562	2855025	0.845292	3632	3547	85	0.0234031	951774	579687	419668	0.146993	264248	155420	0.37034
	22	22-M-2	5460926	4606038	0.843454	4180	4106	74	0.0177033	1688217	1042007	752570	0.163388	476964	275606	0.36622
	22	22-M-3	5154124	4216792	0.818139	3413	3364	49	0.0143569	1882744	1401703	1026865	0.243518	656945	369920	0.360242
PBMC	3	3-P-1	2965575	2395714	0.807841	7794	7762	32	0.00410572	1432160	1206439	877086	0.366106	549199	327887	0.373837
	3	3-P-2	4114108	3431898	0.834178	4760	4571	189	0.0397059	1447042	1005910	733159	0.213631	447546	285613	0.389565
	3	3-P-3	2322884	1920243	0.826663	12654	12552	102	0.00806069	946556	704406	512047	0.266657	316916	195131	0.38108
	12	12-P-1	2255474	1864315	0.826573	12279	12175	104	0.00846975	1015618	793350	577001	0.309498	359553	217448	0.376859
	12	12-P-2	3093704	2534179	0.819141	9977	9914	63	0.00631452	1490183	1218278	890405	0.351358	560776	329629	0.370201
	12	12-P-3	2235788	1835580	0.820999	7239	7181	58	0.00801216	1042836	859318	621087	0.33836	386515	234572	0.37768
	19	19-P-1	2348293	1969600	0.838737	13823	13742	81	0.0058598	994267	792594	572479	0.290657	355334	217145	0.379306
	19	19-P-2	2606349	2134415	0.818929	11531	11419	112	0.00971295	1063928	792843	569769	0.266944	351715	218054	0.382706
	19	19-P-3	2058274	1714280	0.832873	6595	6546	49	0.00742987	879449	711026	512954	0.299224	321210	191744	0.373803
	22	22-P-1	4495812	3590481	0.798628	1868	1844	24	0.012848	1622913	1114197	819283	0.228182	527005	292278	0.356749
	22	22-P-2	6544326	5062163	0.773519	7420	7331	89	0.0119946	1434649	765998	545760	0.107812	343443	202317	0.370707
	22	22-P-3	4379266	3686226	0.841745	3680	3661	19	0.00516304	1525382	1048191	763435	0.207105	484784	278651	0.364996
Sperm	3	3-S-1	2717306	2252803	0.829058	8861	8825	36	0.00406275	1478409	1248553	931823	0.413628	600668	331155	0.355384
	3	3-S-2	4432688	3686484	0.831659	16789	16732	57	0.00339508	2096502	1727583	1267904	0.343933	814426	453478	0.35766
	3	3-S-3	2430061	2030090	0.835407	7475	7426	49	0.00655518	1103828	865087	637595	0.314072	409200	228395	0.358213
	12	12-S-1	2170567	1797663	0.8282	6641	6593	48	0.00722783	988675	789306	577896	0.321471	367043	210853	0.364863
	12	12-S-2	2361838	1962790	0.831043	5994	5945	49	0.00817484	1123852	927347	684165	0.348568	435471	248694	0.3635
	12	12-S-3	2950629	2454541	0.83187	5622	5586	36	0.00640342	1469599	1221551	886526	0.361178	563041	323485	0.364891
	19	19-S-1	2432829	2019813	0.830232	4880	4842	38	0.00778689	1151430	928335	676830	0.335095	430586	246244	0.36382
	19	19-S-2	2093173	1723485	0.823384	4253	4232	21	0.00493769	1160077	984144	730430	0.42381	473155	257275	0.352224
	19	19-S-3	2780903	2301002	0.82743	5790	5761	29	0.00500864	1484586	1243346	918709	0.399265	588103	330606	0.359859
	22	22-S-1	3751589	3246026	0.86524	17033	16834	199	0.0116832	1205648	845402	613865	0.189113	382902	230963	0.376244
	22	22-S-2	3904245	3275254	0.838896	6252	6127	125	0.0199936	1344805	914348	672811	0.205423	424689	248122	0.368784
	22	22-S-3	4237179	3667944	0.865657	14579	14374	205	0.0140613	1197293	735040	534864	0.145821	333582	201282	0.376324
