# Supplementary material for: Complex genomic patterns of abasic sites in mammalian DNA revealed by a high-resolution SSiNGLe-AP method
Source: Nat Commun. 2022 Oct 5;13:5868. doi: 10.1038/s41467-022-33594-1 (PMC9534904; doi:10.1038/s41467-022-33594-1)
Supplement: Supplementary file 12 — Dataset 10 [file 41467_2022_33594_MOESM12_ESM.xlsx]

## Sheet: Sheet1
D10. Characteristics of the 71 mouse SSB samples
Tissue	Age (Month)	Sample ID	No. of quality reads	No. of selected reads (read pairs starting with T11-13 & G9-11)	% of selected reads	No. of uniquely mapping reads	No. of uniquely mapping reads after removal of PCR duplicates	No. of reads of SSBs outside of polyA-stretches	ASF
Brain	3	SSB_3-B-1	4864348	3378174	0.694476	1860772	1514338	1046674	0.309834
	3	SSB_3-B-2	6361027	4832168	0.759652	2695903	2211889	1547891	0.320331
	3	SSB_3-B-3	2930584	2427106	0.828199	1411332	1231965	860163	0.354399
	12	SSB_12-B-1	7079994	5462888	0.771595	2776547	2226397	1549726	0.283683
	12	SSB_12-B-2	6319706	5024018	0.794977	2714312	2191579	1527310	0.304002
	12	SSB_12-B-3	4863200	3837552	0.7891	1997282	1594625	1102286	0.287237
	19	SSB_19-B-1	6310904	5168966	0.819053	3164456	2616053	1835320	0.355065
	19	SSB_19-B-2	6322368	4854629	0.76785	3026746	2571215	1826618	0.376263
	19	SSB_19-B-3	4628663	3771953	0.814912	2127259	1779630	1237662	0.328122
	22	SSB_22-B-2	5113376	4175489	0.816582	2452472	2096807	1423099	0.340822
	22	SSB_22-B-3	5456544	4484677	0.82189	2450870	1968961	1331961	0.297003
Heart	3	SSB_3-H-1	3765110	2936408	0.7799	1841881	1550856	1131864	0.385459
	3	SSB_3-H-2	6847114	5596484	0.817349	2647536	1905577	1271545	0.227204
	3	SSB_3-H-3	4477218	3552799	0.793528	1708091	1246081	791501	0.222782
	12	SSB_12-H-1	6033500	4664676	0.773129	2211488	1586896	1038677	0.222669
	12	SSB_12-H-2	7355840	5775874	0.785209	2900803	2189264	1510714	0.261556
	12	SSB_12-H-3	4341643	3634279	0.837075	1773492	1397951	889018	0.24462
	19	SSB_19-H-1	5717375	4765933	0.833588	2348814	1751381	1087894	0.228265
	19	SSB_19-H-2	4502910	3765178	0.836166	1831651	1471440	922933	0.245123
	19	SSB_19-H-3	5165592	4201861	0.813433	2030048	1615659	1030818	0.245324
	22	SSB_22-H-1	9083399	7359770	0.810244	3642815	2800695	1897444	0.257813
	22	SSB_22-H-2	6335061	5171077	0.816263	2895663	2275289	1589954	0.307471
	22	SSB_22-H-3	4741217	3935053	0.829967	1871858	1496029	977052	0.248294
Liver	3	SSB_3-L-1	2805753	2256927	0.804393	1203535	1012857	672630	0.298029
	3	SSB_3-L-2	2706391	2231855	0.824661	1248719	989528	652933	0.292552
	3	SSB_3-L-3	5151461	3921323	0.761206	1934255	1479539	985614	0.251347
	12	SSB_12-L-1	3703895	2939567	0.793642	1501632	1134463	665207	0.226294
	12	SSB_12-L-2	4586866	3524966	0.768491	1811116	1397582	859802	0.243918
	12	SSB_12-L-3	3685705	2942981	0.798485	1585883	1242792	789466	0.268254
	19	SSB_19-L-1	3039354	2449712	0.805998	1336460	1066618	729904	0.297955
	19	SSB_19-L-2	3083296	2430236	0.788194	1188227	906995	577328	0.23756
	19	SSB_19-L-3	4175936	3143999	0.752885	1670858	1338263	938961	0.298652
	22	SSB_22-L-1	6102762	4792891	0.785364	2299790	1663662	973213	0.203053
	22	SSB_22-L-2	3521865	2931744	0.832441	1841501	1430210	796293	0.271611
	22	SSB_22-L-3	2148648	1763586	0.820789	1050450	869549	564807	0.320261
Bone marrow	3	SSB_3-M-1	6336103	4677919	0.738296	2559605	2016388	1430038	0.3057
	3	SSB_3-M-2	8087754	4821347	0.596129	2379161	1707834	1147371	0.237977
	3	SSB_3-M-3	6034729	3850124	0.637995	1717866	1151926	791302	0.205526
Bone marrow	12	SSB_12-M-1	3982360	2254004	0.565997	1127867	764616	522976	0.232021
	12	SSB_12-M-2	2990174	2263464	0.756967	1283622	1109868	732711	0.323712
	12	SSB_12-M-3	3573079	2694134	0.754009	1535221	1187272	778048	0.288793
	19	SSB_19-M-1	1454864	845566	0.581199	314057	154512	96247	0.113826
	19	SSB_19-M-2	4173349	3175527	0.760906	1807584	1429601	963121	0.303295
	19	SSB_19-M-3	7271514	6090950	0.837645	3277309	2728899	1976451	0.32449
	22	SSB_22-M-1	5737420	3941460	0.686974	2277887	1775010	1250791	0.317342
	22	SSB_22-M-2	4520797	2292629	0.507129	1085263	731865	502189	0.219045
	22	SSB_22-M-3	6278704	3528448	0.561971	1641715	1046950	721775	0.204559
PBMC	3	SSB_3-P-1	1003804	621529	0.619174	293169	225349	154573	0.248698
	3	SSB_3-P-2	2611013	1990439	0.762324	806010	552748	358009	0.179864
	3	SSB_3-P-3	3856923	2549041	0.6609	1061068	667925	406374	0.159422
	12	SSB_12-P-1	2341118	1621558	0.692643	695872	486365	306307	0.188897
	12	SSB_12-P-2	2534230	1738858	0.686148	741205	510819	324888	0.18684
	12	SSB_12-P-3	1928356	1392872	0.722311	564198	392477	254862	0.182976
	19	SSB_19-P-1	1417261	769791	0.543154	328382	228760	153247	0.199076
	19	SSB_19-P-2	3920743	2620241	0.668302	1101325	753177	524547	0.20019
	19	SSB_19-P-3	2458094	1783106	0.725402	652456	457772	272329	0.152727
	22	SSB_22-P-1	3678623	2960818	0.804871	1261597	927679	555073	0.187473
	22	SSB_22-P-2	3992594	3054025	0.764923	1096983	752192	438600	0.143614
	22	SSB_22-P-3	3270318	2440483	0.746253	988568	626045	340921	0.139694
Sperm	3	SSB_3-S-1	4954146	3753400	0.757628	1467868	1095299	680521	0.181308
	3	SSB_3-S-2	6979392	4904129	0.702658	1906659	1229718	822459	0.167707
	3	SSB_3-S-3	7827095	6562005	0.83837	2931073	2228404	1395245	0.212625
	12	SSB_12-S-1	7973115	6618631	0.830119	3062945	2370290	1569764	0.237174
	12	SSB_12-S-2	8213321	6700357	0.815791	2747606	1997101	1185788	0.176974
	12	SSB_12-S-3	4118389	3502269	0.850398	1607021	1280271	807993	0.230706
	19	SSB_19-S-1	4474448	3648698	0.815452	1724175	1333694	822657	0.225466
	19	SSB_19-S-2	3647107	2977110	0.816294	1571391	1245291	814848	0.273704
	19	SSB_19-S-3	2800088	2337558	0.834816	1041946	827419	514775	0.220219
	22	SSB_22-S-1	3200505	2711380	0.847173	1272752	1024174	648010	0.238996
	22	SSB_22-S-2	2333201	1575553	0.675275	914988	754587	545324	0.346116
	22	SSB_22-S-3	3278467	2660146	0.811399	1648434	1394558	998333	0.375293
