# Supplementary material for: Complex genomic patterns of abasic sites in mammalian DNA revealed by a high-resolution SSiNGLe-AP method
Source: Nat Commun. 2022 Oct 5;13:5868. doi: 10.1038/s41467-022-33594-1 (PMC9534904; doi:10.1038/s41467-022-33594-1)
Supplement: Supplementary file 13 — Dataset 11 [file 41467_2022_33594_MOESM13_ESM.xlsx]

## Sheet: Sheet1
D11. Overlap of AP sites with various repeat classes in each of the 71 mouse samples
Tissue	Sample ID	Total number of AP sites	Within SINE							Within LINE							Within LTR							Within Simple							Within Low_complexity							Within Satellite
			No. of AP sites mapping to the element	Fraction of AP sites	Expected ratio	Odds ratio	p-value	95% confidence interval_low	95% confidence interval_high	No. of AP sites mapping to the element	Fraction of AP sites	Expected ratio	Odds ratio	p-value	95% confidence interval_low	95% confidence interval_high	No. of AP sites mapping to the element	Fraction of AP sites	Expected ratio	Odds ratio	p-value	95% confidence interval_low	95% confidence interval_high	No. of AP sites mapping to the element	Fraction of AP sites	Expected ratio	Odds ratio	p-value	95% confidence interval_low	95% confidence interval_high	No. of AP sites mapping to the element	Fraction of AP sites	Expected ratio	Odds ratio	p-value	95% confidence interval_low	95% confidence interval_high	No. of AP sites mapping to the element	Fraction of AP sites	Expected ratio	Odds ratio	p-value	95% confidence interval_low	95% confidence interval_high
Brain	3-B-1	205246	21521	0.104855	0.074985	1.39834	9.88131291682493e-324	0.103532	0.106188	28186	0.137328	0.201258	0.682347	1.48219693752374e-323	0.135842	0.138825	25911	0.126244	0.11716	1.07753	1.01672e-36	0.12481	0.127688	2708	0.0131939	0.021748	0.606673	3.73368e-180	0.0127047	0.0136969	520	0.00253355	0.007487	0.338393	4.94065645841247e-324	0.00232068	0.00276065	1265	0.00616334	0.001863	3.30829	2.5217e-277	0.0058293	0.00651143
	3-B-2	289678	31192	0.107678	0.074985	1.436	9.88131291682493e-324	0.106552	0.108813	44142	0.152383	0.201258	0.757152	1.48219693752374e-323	0.151076	0.153697	35582	0.122833	0.11716	1.04842	4.15036e-21	0.12164	0.124034	4708	0.0162525	0.021748	0.747311	8.35558e-100	0.0157952	0.0167196	940	0.00324498	0.007487	0.433416	4.94065645841247e-324	0.00304113	0.00345887	2310	0.00797437	0.001863	4.28039	0	0.00765368	0.00830496
	3-B-3	462885	48611	0.105017	0.074985	1.40051	9.88131291682493e-324	0.104136	0.105904	70878	0.153122	0.201258	0.760826	1.97626258336499e-323	0.152086	0.154163	56245	0.12151	0.11716	1.03713	5.47019e-20	0.12057	0.122454	7730	0.0166996	0.021748	0.767869	7.23026e-133	0.0163324	0.0170729	1621	0.00350195	0.007487	0.467737	4.94065645841247e-324	0.00333381	0.00367636	3455	0.00746406	0.001863	4.00647	4.94065645841247e-324	0.00721811	0.0077162
	12-B-1	950572	95623	0.100595	0.074985	1.34154	1.48219693752374e-323	0.0999912	0.101202	113504	0.119406	0.201258	0.593298	2.47032822920623e-323	0.118755	0.12006	123710	0.130143	0.11716	1.11081	1.97626258336499e-323	0.129467	0.130821	9188	0.00966576	0.021748	0.444444	9.88131291682493e-324	0.00947005	0.00986447	1555	0.00163586	0.007487	0.218493	4.94065645841247e-324	0.00155561	0.00171916	2975	0.00312969	0.001863	1.67992	5.6618e-150	0.0030184	0.00324403
	12-B-2	511533	49319	0.0964141	0.074985	1.28578	9.88131291682493e-324	0.0956066	0.0972262	66584	0.130166	0.201258	0.64676	1.97626258336499e-323	0.129245	0.131091	64771	0.126621	0.11716	1.08076	4.05362e-96	0.125711	0.127536	5781	0.0113013	0.021748	0.519649	4.94065645841247e-324	0.0110134	0.0115948	1218	0.00238108	0.007487	0.318028	4.94065645841247e-324	0.00224936	0.00251848	1700	0.00332334	0.001863	1.78387	2.17361e-105	0.00316747	0.00348489
	12-B-3	792069	79274	0.100085	0.074985	1.33473	1.48219693752374e-323	0.0994246	0.100748	107449	0.135656	0.201258	0.674041	2.47032822920623e-323	0.134903	0.136412	99383	0.125473	0.11716	1.07095	8.21114e-115	0.124744	0.126204	9694	0.0122388	0.021748	0.562757	9.88131291682493e-324	0.0119978	0.0124834	2157	0.00272325	0.007487	0.36373	4.94065645841247e-324	0.00260967	0.00284048	3164	0.0039946	0.001863	2.14418	3.494007544107e-318	0.00385688	0.00413597
	19-B-1	429243	43191	0.100621	0.074985	1.34189	9.88131291682493e-324	0.0997229	0.101525	64625	0.150556	0.201258	0.748073	1.97626258336499e-323	0.149487	0.151629	53499	0.124636	0.11716	1.06381	1.79443e-51	0.123649	0.125628	6345	0.0147818	0.021748	0.679687	1.85112e-241	0.0144229	0.0151473	1389	0.00323593	0.007487	0.432206	4.94065645841247e-324	0.00306823	0.00341039	2266	0.00527906	0.001863	2.83363	0	0.00506446	0.00550038
	19-B-2	249784	25553	0.1023	0.074985	1.36428	4.94065645841247e-324	0.101115	0.103495	41254	0.165159	0.201258	0.820632	9.88131291682493e-324	0.163704	0.166621	30142	0.120672	0.11716	1.02998	5.49531e-08	0.119397	0.121956	4203	0.0168265	0.021748	0.773705	7.16378e-69	0.0163257	0.0173386	798	0.00319476	0.007487	0.426708	4.94065645841247e-324	0.00297724	0.00342394	2250	0.00900778	0.001863	4.8351	0	0.00864097	0.00938606
	19-B-3	106681	11178	0.10478	0.074985	1.39734	1.11269e-268	0.102948	0.106633	20994	0.196792	0.201258	0.977811	0.000269986	0.19441	0.199191	11827	0.110863	0.11716	0.946255	1.19073e-10	0.108985	0.112763	2660	0.0249341	0.021748	1.1465	2.92077e-12	0.0240067	0.0258875	666	0.00624291	0.007487	0.833833	5.7477e-40	0.00577904	0.00673392	1559	0.0146137	0.001863	7.84416	0	0.0139021	0.0153518
	22-B-2	418492	41434	0.0990079	0.074985	1.32037	9.88131291682493e-324	0.0981046	0.0999167	52507	0.125467	0.201258	0.623414	1.97626258336499e-323	0.124465	0.126475	53759	0.128459	0.11716	1.09644	2.28998e-111	0.127446	0.129476	5026	0.0120098	0.021748	0.552225	9.88131291682493e-324	0.0116819	0.0123444	1051	0.0025114	0.007487	0.335434	4.94065645841247e-324	0.00236202	0.00266773	1545	0.00369183	0.001863	1.98166	4.68173e-129	0.00351033	0.00388025
	22-B-3	434278	43548	0.100277	0.074985	1.33729	9.88131291682493e-324	0.099385	0.101174	60484	0.139275	0.201258	0.692021	1.48219693752374e-323	0.138246	0.140308	54826	0.126246	0.11716	1.07755	9.45161e-76	0.12526	0.127238	5833	0.0134315	0.021748	0.617596	4.94065645841247e-324	0.0130912	0.0137783	1329	0.00306025	0.007487	0.408742	4.94065645841247e-324	0.00289815	0.00322904	2189	0.00504055	0.001863	2.70561	0	0.00483208	0.00525566
Heart	3-H-1	584569	56225	0.096182	0.074985	1.28268	9.88131291682493e-324	0.0954273	0.0969406	63623	0.108837	0.201258	0.540786	1.97626258336499e-323	0.10804	0.109639	76395	0.130686	0.11716	1.11545	9.0697e-220	0.129823	0.131553	5333	0.00912296	0.021748	0.419485	9.88131291682493e-324	0.00888081	0.00936999	825	0.0014113	0.007487	0.1885	4.94065645841247e-324	0.00131668	0.0015109	1396	0.00238808	0.001863	1.28185	4.39032e-19	0.00226458	0.00251656
	3-H-2	818337	80887	0.0988431	0.074985	1.31817	1.48219693752374e-323	0.0981973	0.0994918	100445	0.122743	0.201258	0.609878	2.47032822920623e-323	0.122033	0.123456	106106	0.129661	0.11716	1.1067	5.68035e-263	0.128933	0.13039	9130	0.0111568	0.021748	0.513002	9.88131291682493e-324	0.0109303	0.0113867	2019	0.0024672	0.007487	0.329531	4.94065645841247e-324	0.00236087	0.00257708	2475	0.00302443	0.001863	1.62342	1.79842e-110	0.00290661	0.00314579
	3-H-3	707098	66906	0.0946205	0.074985	1.26186	1.48219693752374e-323	0.0939393	0.0953051	76245	0.107828	0.201258	0.53577	1.97626258336499e-323	0.107106	0.108553	93198	0.131804	0.11716	1.12499	6.79100591028002e-310	0.131016	0.132594	6562	0.00928018	0.021748	0.426714	9.88131291682493e-324	0.009058	0.00950641	1011	0.00142979	0.007487	0.190969	4.94065645841247e-324	0.00134306	0.00152064	1573	0.00222459	0.001863	1.19409	7.75026e-12	0.00211611	0.00233717
	12-H-1	1066194	102373	0.0960172	0.074985	1.28049	1.48219693752374e-323	0.0954586	0.096578	113195	0.106167	0.201258	0.527519	2.96439387504748e-323	0.105583	0.106754	140730	0.131993	0.11716	1.1266	1.97626258336499e-323	0.131351	0.132637	10187	0.00955455	0.021748	0.43933	9.88131291682493e-324	0.00937076	0.009741	1604	0.00150442	0.007487	0.200937	4.94065645841247e-324	0.00143174	0.00157983	2236	0.00209718	0.001863	1.1257	3.72201e-08	0.00201123	0.00218585
	12-H-2	649100	67387	0.103816	0.074985	1.38449	1.48219693752374e-323	0.103075	0.104561	80899	0.124633	0.201258	0.619268	1.97626258336499e-323	0.12383	0.125439	82660	0.127346	0.11716	1.08694	3.31903e-140	0.126535	0.128159	8758	0.0134925	0.021748	0.620403	9.88131291682493e-324	0.0132133	0.0137761	1658	0.00255431	0.007487	0.341165	4.94065645841247e-324	0.00243297	0.00268012	2849	0.00438915	0.001863	2.35596	0	0.00422978	0.00455297
	12-H-3	962863	93637	0.0972485	0.074985	1.29691	1.48219693752374e-323	0.0966574	0.0978421	120431	0.125076	0.201258	0.621471	2.47032822920623e-323	0.124416	0.125738	124653	0.129461	0.11716	1.10499	1.91042e-299	0.128791	0.130133	11506	0.0119498	0.021748	0.549466	9.88131291682493e-324	0.0117337	0.0121688	2162	0.00224539	0.007487	0.299905	4.94065645841247e-324	0.00215183	0.00234196	3114	0.0032341	0.001863	1.73597	2.88767e-175	0.00312168	0.00334954
	19-H-1	1049492	101397	0.0966153	0.074985	1.28846	1.48219693752374e-323	0.0960507	0.0971821	118784	0.113182	0.201258	0.562375	2.47032822920623e-323	0.112577	0.11379	136638	0.130194	0.11716	1.11125	1.97626258336499e-323	0.129551	0.13084	11113	0.0105889	0.021748	0.486892	9.88131291682493e-324	0.010394	0.0107866	1950	0.00185804	0.007487	0.248169	4.94065645841247e-324	0.00177655	0.0019423	2890	0.00275371	0.001863	1.47811	7.96943e-87	0.00265435	0.00285583
	19-H-2	628159	60540	0.0963769	0.074985	1.28528	9.88131291682493e-324	0.0956482	0.0971093	73130	0.11642	0.201258	0.578459	1.97626258336499e-323	0.115627	0.117215	81759	0.130157	0.11716	1.11093	2.58313e-218	0.129325	0.130991	6566	0.0104528	0.021748	0.480631	9.88131291682493e-324	0.0102027	0.0107073	1089	0.00173364	0.007487	0.231553	4.94065645841247e-324	0.00163227	0.00183964	1912	0.00304382	0.001863	1.63382	6.51718e-88	0.00290909	0.00318316
	19-H-3	995727	98876	0.0993003	0.074985	1.32427	1.48219693752374e-323	0.0987136	0.0998894	121403	0.121924	0.201258	0.605809	2.47032822920623e-323	0.121282	0.122568	129777	0.130334	0.11716	1.11244	1.97626258336499e-323	0.129673	0.130997	11636	0.0116859	0.021748	0.537334	9.88131291682493e-324	0.0114758	0.0118989	1865	0.001873	0.007487	0.250167	4.94065645841247e-324	0.00178903	0.0019599	3675	0.00369077	0.001863	1.98109	7.64536e-304	0.00357261	0.00381183
	22-H-1	851782	77811	0.0913508	0.074985	1.21825	1.48219693752374e-323	0.0907398	0.0919647	96959	0.113831	0.201258	0.565596	2.47032822920623e-323	0.113157	0.114507	111497	0.130899	0.11716	1.11726	1.97626258336499e-323	0.130183	0.131617	7684	0.00902109	0.021748	0.414801	9.88131291682493e-324	0.00882138	0.00922414	1402	0.00164596	0.007487	0.219843	4.94065645841247e-324	0.00156099	0.00173435	1868	0.00219305	0.001863	1.17716	6.18809e-12	0.00209482	0.00229469
	22-H-2	385204	36490	0.094729	0.074985	1.26331	9.88131291682493e-324	0.093806	0.0956581	53441	0.138734	0.201258	0.689335	1.97626258336499e-323	0.137644	0.13983	48806	0.126702	0.11716	1.08144	4.64445e-74	0.125653	0.127756	4746	0.0123207	0.021748	0.566523	4.94065645841247e-324	0.0119748	0.0126741	1081	0.00280631	0.007487	0.374824	4.94065645841247e-324	0.0026417	0.00297846	1484	0.0038525	0.001863	2.0679	4.24453e-138	0.00365932	0.00405321
	22-H-3	666549	61399	0.0921148	0.074985	1.22844	9.88131291682493e-324	0.0914215	0.0928115	78535	0.117823	0.201258	0.585434	1.97626258336499e-323	0.11705	0.1186	85835	0.128775	0.11716	1.09914	6.08092e-186	0.127972	0.129582	7439	0.0111605	0.021748	0.513172	9.88131291682493e-324	0.0109097	0.0114156	1528	0.0022924	0.007487	0.306185	4.94065645841247e-324	0.00217901	0.00241016	1903	0.002855	0.001863	1.53248	6.27484e-68	0.00272833	0.00298603
Liver	3-L-1	236846	24477	0.103346	0.074985	1.37822	4.94065645841247e-324	0.102122	0.104579	31239	0.131896	0.201258	0.655357	9.88131291682493e-324	0.130535	0.133265	30505	0.128797	0.11716	1.09932	1.49646e-67	0.12745	0.130152	3010	0.0127087	0.021748	0.584361	6.07476e-234	0.0122614	0.0131679	519	0.0021913	0.007487	0.29268	4.94065645841247e-324	0.00200699	0.00238796	1210	0.0051088	0.001863	2.74225	2.9557e-199	0.00482564	0.00540418
	3-L-2	344929	34496	0.100009	0.074985	1.33372	9.88131291682493e-324	0.0990097	0.101015	41757	0.12106	0.201258	0.601515	1.48219693752374e-323	0.119973	0.122153	45595	0.132187	0.11716	1.12826	4.40267e-160	0.131058	0.133321	4017	0.0116459	0.021748	0.535492	4.94065645841247e-324	0.0112905	0.0120095	786	0.00227873	0.007487	0.304358	4.94065645841247e-324	0.00212235	0.00244356	1006	0.00291654	0.001863	1.56551	3.99675e-40	0.00273932	0.0031022
	3-L-3	678775	67385	0.0992744	0.074985	1.32392	1.48219693752374e-323	0.098564	0.0999883	76487	0.112684	0.201258	0.559898	2.47032822920623e-323	0.111933	0.113439	88018	0.129672	0.11716	1.10679	7.11394e-219	0.128873	0.130473	6761	0.00996059	0.021748	0.458	9.88131291682493e-324	0.00972571	0.0101997	997	0.00146882	0.007487	0.196183	4.94065645841247e-324	0.00137911	0.00156283	1892	0.00278737	0.001863	1.49618	8.84328e-61	0.00266334	0.00291568
	12-L-1	154415	15185	0.0983389	0.074985	1.31145	3.48487e-244	0.096858	0.0998349	18945	0.122689	0.201258	0.60961	9.88131291682493e-324	0.121056	0.124336	20241	0.131082	0.11716	1.11883	7.61097e-63	0.129402	0.132775	1826	0.0118253	0.021748	0.543741	9.83533e-188	0.011292	0.0123769	426	0.0027588	0.007487	0.368479	4.51879e-251	0.00250332	0.00303322	515	0.00333517	0.001863	1.79021	1.46906e-33	0.00305372	0.00363551
	12-L-2	873221	81995	0.0938995	0.074985	1.25224	1.48219693752374e-323	0.0932885	0.0945132	87674	0.100403	0.201258	0.498877	2.47032822920623e-323	0.0997734	0.101035	115677	0.132472	0.11716	1.13069	1.97626258336499e-323	0.131761	0.133184	6789	0.00777466	0.021748	0.357489	9.88131291682493e-324	0.00759151	0.0079611	1005	0.00115091	0.007487	0.153721	4.94065645841247e-324	0.00108088	0.00122428	1767	0.00202354	0.001863	1.08617	0.000587118	0.00193037	0.00212004
	12-L-3	218769	21944	0.100307	0.074985	1.33769	9.88131291682493e-324	0.0990509	0.101573	28991	0.132519	0.201258	0.658452	1.48219693752374e-323	0.131101	0.133947	27802	0.127084	0.11716	1.0847	3.79347e-46	0.125691	0.128487	2789	0.0127486	0.021748	0.586197	3.31125e-214	0.0122827	0.0132275	611	0.0027929	0.007487	0.373033	4.94065645841247e-324	0.00257608	0.00302305	897	0.00410022	0.001863	2.20087	2.82413e-97	0.00383675	0.00437695
	19-L-1	95577	10092	0.10559	0.074985	1.40815	1.88708e-253	0.103649	0.107556	12051	0.126087	0.201258	0.626493	9.88131291682493e-324	0.123988	0.128208	11944	0.124967	0.11716	1.06664	1.02061e-13	0.122877	0.12708	1040	0.0108813	0.021748	0.500335	7.77887e-143	0.0102332	0.0115593	194	0.00202978	0.007487	0.271107	1.00781e-199	0.00175442	0.00233602	806	0.00843299	0.001863	4.52657	3.30141e-259	0.00786299	0.00903312
	19-L-2	395982	39338	0.0993429	0.074985	1.32484	9.88131291682493e-324	0.0984129	0.100279	46127	0.116488	0.201258	0.578797	1.97626258336499e-323	0.11549	0.117491	52431	0.132408	0.11716	1.13014	9.8624e-189	0.131353	0.133467	3799	0.00959387	0.021748	0.441138	4.94065645841247e-324	0.00929259	0.00990236	623	0.0015733	0.007487	0.210138	4.94065645841247e-324	0.00145226	0.00170174	1019	0.00257335	0.001863	1.38129	1.09235e-22	0.00241794	0.00273611
	19-L-3	504666	47516	0.0941534	0.074985	1.25563	9.88131291682493e-324	0.093349	0.0949624	59029	0.116966	0.201258	0.581177	1.97626258336499e-323	0.116081	0.117856	64538	0.127883	0.11716	1.09152	6.30983e-121	0.126962	0.128807	5072	0.0100502	0.021748	0.462121	9.88131291682493e-324	0.00977684	0.0103292	931	0.00184478	0.007487	0.246398	4.94065645841247e-324	0.00172827	0.00196707	1025	0.00203105	0.001863	1.0902	0.00610082	0.00190871	0.00215915
	22-L-1	505398	50489	0.0998995	0.074985	1.33226	9.88131291682493e-324	0.0990741	0.100729	54862	0.108552	0.201258	0.539368	1.97626258336499e-323	0.107696	0.109413	66777	0.132128	0.11716	1.12775	8.2612e-232	0.131195	0.133064	4410	0.0087258	0.021748	0.401223	4.94065645841247e-324	0.00847122	0.00898603	791	0.0015651	0.007487	0.209043	4.94065645841247e-324	0.001458	0.00167799	1023	0.00202415	0.001863	1.0865	0.0086309	0.00190211	0.00215195
	22-L-2	835736	79417	0.0950264	0.074985	1.26727	1.48219693752374e-323	0.0943985	0.0956571	85165	0.101904	0.201258	0.506336	2.47032822920623e-323	0.101256	0.102555	109785	0.131363	0.11716	1.12123	1.97626258336499e-323	0.13064	0.132089	7256	0.00868217	0.021748	0.399217	9.88131291682493e-324	0.00848437	0.00888338	962	0.00115108	0.007487	0.153744	4.94065645841247e-324	0.00107952	0.00122613	1602	0.00191687	0.001863	1.02892	0.253636	0.00182423	0.002013
	22-L-3	584020	57189	0.097923	0.074985	1.3059	1.48219693752374e-323	0.0971619	0.0986881	65110	0.111486	0.201258	0.553945	1.97626258336499e-323	0.11068	0.112296	74957	0.128347	0.11716	1.09548	1.21498e-151	0.12749	0.129207	4735	0.0081076	0.021748	0.372797	9.88131291682493e-324	0.00787919	0.0083409	877	0.00150166	0.007487	0.200569	4.94065645841247e-324	0.00140398	0.00160434	1712	0.00293141	0.001863	1.57349	2.9296e-68	0.00279437	0.00307341
Bone marrow	3-M-1	693371	67442	0.0972668	0.074985	1.29715	1.48219693752374e-323	0.0965703	0.0979667	75164	0.108404	0.201258	0.538631	1.97626258336499e-323	0.107673	0.109138	89304	0.128797	0.11716	1.09932	4.96165e-194	0.128009	0.129588	5932	0.0085553	0.021748	0.393384	9.88131291682493e-324	0.00833986	0.00877487	727	0.0010485	0.007487	0.140043	4.94065645841247e-324	0.000973695	0.00112752	1528	0.00220373	0.001863	1.18289	1.60888e-10	0.00209472	0.00231693
	3-M-2	651769	63596	0.0975744	0.074985	1.30125	9.88131291682493e-324	0.0968551	0.0982974	70945	0.10885	0.201258	0.540848	1.97626258336499e-323	0.108095	0.109609	84199	0.129185	0.11716	1.10264	1.33169e-194	0.128372	0.130002	5452	0.00836493	0.021748	0.38463	9.88131291682493e-324	0.00814524	0.008589	787	0.00120748	0.007487	0.161277	4.94065645841247e-324	0.00112463	0.00129482	1509	0.00231524	0.001863	1.24275	3.23498e-16	0.00220001	0.00243493
	3-M-3	569736	58000	0.101802	0.074985	1.35763	1.48219693752374e-323	0.101017	0.10259	67607	0.118664	0.201258	0.58961	1.97626258336499e-323	0.117825	0.119506	71843	0.126099	0.11716	1.0763	1.08206e-95	0.125238	0.126964	5175	0.00908315	0.021748	0.417655	4.94065645841247e-324	0.00883843	0.00933289	764	0.00134097	0.007487	0.179107	4.94065645841247e-324	0.00124762	0.00143946	1950	0.00342264	0.001863	1.83716	8.47873e-132	0.00327264	0.00357772
Bone marrow	12-M-1	1265727	127246	0.100532	0.074985	1.34069	1.48219693752374e-323	0.100009	0.101057	147399	0.116454	0.201258	0.578631	2.96439387504748e-323	0.115896	0.117014	160641	0.126916	0.11716	1.08327	1.93909e-249	0.126337	0.127497	11514	0.00909675	0.021748	0.41828	9.88131291682493e-324	0.00893208	0.00926367	1659	0.00131071	0.007487	0.175065	9.88131291682493e-324	0.00124843	0.00137529	3705	0.00292717	0.001863	1.57121	1.15353e-144	0.0028338	0.00302283
	12-M-2	1145970	113771	0.0992792	0.074985	1.32399	1.48219693752374e-323	0.0987323	0.0998282	125347	0.109381	0.201258	0.543485	2.96439387504748e-323	0.10881	0.109954	149109	0.130116	0.11716	1.11058	1.97626258336499e-323	0.129501	0.130733	9311	0.00812499	0.021748	0.373597	9.88131291682493e-324	0.00796144	0.00829104	1315	0.0011475	0.007487	0.153266	4.94065645841247e-324	0.00108634	0.0012112	2862	0.00249745	0.001863	1.34055	1.15691e-50	0.00240689	0.00259054
	12-M-3	625513	61669	0.0985895	0.074985	1.31479	1.48219693752374e-323	0.0978518	0.0993309	70099	0.112066	0.201258	0.55683	1.97626258336499e-323	0.111286	0.112851	80959	0.129428	0.11716	1.10471	2.92727e-194	0.128597	0.130263	5730	0.00916048	0.021748	0.42121	9.88131291682493e-324	0.00892586	0.00939966	766	0.00122459	0.007487	0.163563	4.94065645841247e-324	0.00113945	0.00131442	1484	0.00237245	0.001863	1.27346	3.05319e-19	0.0022534	0.00249615
	19-M-1	848244	81285	0.0958274	0.074985	1.27795	1.48219693752374e-323	0.0952018	0.0964558	95297	0.112346	0.201258	0.55822	2.47032822920623e-323	0.111675	0.11302	109482	0.129069	0.11716	1.10165	7.40748e-248	0.128356	0.129784	7370	0.00868854	0.021748	0.39951	9.88131291682493e-324	0.00849213	0.00888831	981	0.00115651	0.007487	0.154469	4.94065645841247e-324	0.0010853	0.00123116	1833	0.00216093	0.001863	1.15992	5.33239e-10	0.00206323	0.00226206
	19-M-2	935038	92880	0.0993329	0.074985	1.3247	1.48219693752374e-323	0.0987273	0.0999409	107379	0.114839	0.201258	0.570607	2.47032822920623e-323	0.114194	0.115487	119175	0.127455	0.11716	1.08787	2.62164e-205	0.126779	0.128132	8783	0.0093932	0.021748	0.431911	9.88131291682493e-324	0.00919867	0.00959078	1318	0.00140957	0.007487	0.188269	4.94065645841247e-324	0.00133454	0.00148771	2380	0.00254535	0.001863	1.36626	1.25544e-47	0.00244423	0.00264957
	19-M-3	1248082	122702	0.0983125	0.074985	1.31109	1.97626258336499e-323	0.0977906	0.0988361	140343	0.112447	0.201258	0.55872	2.96439387504748e-323	0.111893	0.113002	161048	0.129036	0.11716	1.10137	2.47032822920623e-323	0.128449	0.129626	11626	0.00931509	0.021748	0.42832	9.88131291682493e-324	0.0091473	0.00948517	1552	0.00124351	0.007487	0.166089	4.94065645841247e-324	0.00118244	0.00130691	3219	0.00257916	0.001863	1.38441	8.22974e-69	0.00249093	0.00266971
	22-M-1	419668	40244	0.0958949	0.074985	1.27885	9.88131291682493e-324	0.0950056	0.0967897	47679	0.113611	0.201258	0.564505	1.97626258336499e-323	0.112653	0.114575	54033	0.128752	0.11716	1.09894	2.38727e-117	0.12774	0.129769	4684	0.0111612	0.021748	0.513206	4.94065645841247e-324	0.0108455	0.0114836	856	0.00203971	0.007487	0.272433	4.94065645841247e-324	0.00190546	0.0021809	1105	0.00263303	0.001863	1.41333	1.30236e-27	0.00248024	0.00279275
	22-M-2	752570	72008	0.0956828	0.074985	1.27603	1.48219693752374e-323	0.0950191	0.0963496	82512	0.10964	0.201258	0.544775	2.47032822920623e-323	0.108935	0.110348	99002	0.131552	0.11716	1.12284	1.02748362037375e-318	0.130789	0.132318	7346	0.00976122	0.021748	0.448833	9.88131291682493e-324	0.00954032	0.0099859	1141	0.00151614	0.007487	0.202503	4.94065645841247e-324	0.00142949	0.00160666	1543	0.00205031	0.001863	1.10054	0.00020218	0.00194937	0.00215511
	22-M-3	1026865	97594	0.0950407	0.074985	1.26746	1.48219693752374e-323	0.0944742	0.0956096	107596	0.104781	0.201258	0.520631	2.47032822920623e-323	0.104189	0.105375	135882	0.132327	0.11716	1.12946	1.97626258336499e-323	0.131672	0.132984	8988	0.00875285	0.021748	0.402467	9.88131291682493e-324	0.00857359	0.00893489	1274	0.00124067	0.007487	0.16571	4.94065645841247e-324	0.00117351	0.00131067	1661	0.00161754	0.001863	0.868247	4.02885e-09	0.00154074	0.00169718
PBMC	3-P-1	877086	85119	0.0970475	0.074985	1.29423	1.48219693752374e-323	0.0964287	0.0976689	101038	0.115197	0.201258	0.572387	2.47032822920623e-323	0.11453	0.115867	116386	0.132696	0.11716	1.13261	1.97626258336499e-323	0.131987	0.133408	8038	0.00916444	0.021748	0.421392	9.88131291682493e-324	0.00896606	0.00936606	1371	0.00156313	0.007487	0.208779	4.94065645841247e-324	0.00148153	0.00164805	2192	0.00249918	0.001863	1.34148	2.17972e-39	0.00239577	0.00260591
	3-P-2	733159	75061	0.10238	0.074985	1.36534	1.48219693752374e-323	0.101687	0.103076	92504	0.126172	0.201258	0.626916	2.47032822920623e-323	0.125413	0.126934	93219	0.127147	0.11716	1.08524	3.8692e-152	0.126385	0.127912	8315	0.0113413	0.021748	0.521489	9.88131291682493e-324	0.0111002	0.0115863	1533	0.00209095	0.007487	0.279278	4.94065645841247e-324	0.00198768	0.00219819	3462	0.00472203	0.001863	2.53464	0	0.00456639	0.00488161
	3-P-3	512047	49123	0.0959346	0.074985	1.27938	9.88131291682493e-324	0.0951292	0.0967445	62581	0.122217	0.201258	0.607267	1.97626258336499e-323	0.121321	0.123118	66806	0.130468	0.11716	1.11359	9.09477e-187	0.129547	0.131394	5467	0.0106768	0.021748	0.49093	4.94065645841247e-324	0.010397	0.010962	1233	0.00240798	0.007487	0.321622	4.94065645841247e-324	0.00227558	0.00254606	1795	0.00350554	0.001863	1.88166	3.96278e-130	0.00334549	0.00367124
	12-P-1	577001	56214	0.0974244	0.074985	1.29925	1.48219693752374e-323	0.0966605	0.0981925	67111	0.11631	0.201258	0.577915	1.97626258336499e-323	0.115484	0.11714	76112	0.13191	0.11716	1.12589	7.05552e-257	0.131037	0.132785	6153	0.0106638	0.021748	0.490333	4.94065645841247e-324	0.0104003	0.0109321	1255	0.00217504	0.007487	0.290509	4.94065645841247e-324	0.00205647	0.00229865	1839	0.00318717	0.001863	1.71077	2.02655e-99	0.00304337	0.003336
	12-P-2	890405	85562	0.0960934	0.074985	1.2815	1.48219693752374e-323	0.0954819	0.0967074	98589	0.110724	0.201258	0.550158	2.47032822920623e-323	0.110073	0.111377	119855	0.134607	0.11716	1.14892	1.97626258336499e-323	0.133899	0.135318	8246	0.00926095	0.021748	0.42583	9.88131291682493e-324	0.00906303	0.00946208	1419	0.00159366	0.007487	0.212857	4.94065645841247e-324	0.00151187	0.00167871	2416	0.00271337	0.001863	1.45645	5.7984e-68	0.00260638	0.00282362
	12-P-3	621087	60367	0.0971957	0.074985	1.2962	9.88131291682493e-324	0.0964601	0.0979351	73467	0.118288	0.201258	0.587742	1.97626258336499e-323	0.117486	0.119094	81885	0.131841	0.11716	1.12531	7.40781e-274	0.131001	0.132685	6325	0.0101838	0.021748	0.468262	9.88131291682493e-324	0.00993555	0.0104366	1124	0.00180973	0.007487	0.241716	4.94065645841247e-324	0.00170555	0.0019186	1976	0.00318152	0.001863	1.70774	4.24242e-106	0.00304298	0.00332472
	19-P-1	572479	55014	0.0960978	0.074985	1.28156	9.88131291682493e-324	0.0953356	0.0968642	68808	0.120193	0.201258	0.597209	1.97626258336499e-323	0.119352	0.121038	75260	0.131463	0.11716	1.12208	4.78199e-240	0.130589	0.132341	5992	0.0104668	0.021748	0.481275	9.88131291682493e-324	0.0102047	0.0107338	1462	0.00255381	0.007487	0.341099	4.94065645841247e-324	0.00242472	0.00268797	2221	0.00387962	0.001863	2.08246	4.07312e-209	0.00372023	0.00404406
	19-P-2	569769	56530	0.0992156	0.074985	1.32314	9.88131291682493e-324	0.0984406	0.0999948	68545	0.120303	0.201258	0.597756	1.97626258336499e-323	0.119459	0.121151	74597	0.130925	0.11716	1.11749	1.03759e-221	0.13005	0.131804	6086	0.0106815	0.021748	0.49115	9.88131291682493e-324	0.0104162	0.0109518	1242	0.00217983	0.007487	0.291149	4.94065645841247e-324	0.00206039	0.00230437	2433	0.00427015	0.001863	2.29208	5.18343e-284	0.00410249	0.00444289
	19-P-3	512954	50705	0.098849	0.074985	1.31825	9.88131291682493e-324	0.0980336	0.099669	57964	0.113	0.201258	0.56147	1.97626258336499e-323	0.112135	0.11387	67567	0.131721	0.11716	1.12429	6.12363e-223	0.130797	0.13265	4967	0.00968313	0.021748	0.445242	9.88131291682493e-324	0.00941695	0.00995487	924	0.00180133	0.007487	0.240595	4.94065645841247e-324	0.00168714	0.00192121	1689	0.00329269	0.001863	1.76741	1.09938e-101	0.00313776	0.00345328
	22-P-1	819283	75941	0.092692	0.074985	1.23614	1.48219693752374e-323	0.0920649	0.093322	84445	0.103072	0.201258	0.512138	2.47032822920623e-323	0.102414	0.103732	109436	0.133575	0.11716	1.14011	1.97626258336499e-323	0.132839	0.134314	6664	0.00813394	0.021748	0.374009	9.88131291682493e-324	0.00794058	0.0083308	934	0.00114002	0.007487	0.152267	9.88131291682493e-324	0.00106811	0.0012155	1347	0.00164412	0.001863	0.882512	3.10057e-06	0.00155755	0.00173425
	22-P-2	545760	50533	0.092592	0.074985	1.23481	9.88131291682493e-324	0.0918242	0.0933641	64702	0.118554	0.201258	0.589064	1.97626258336499e-323	0.117697	0.119415	70721	0.129583	0.11716	1.10603	5.9291e-174	0.128693	0.130476	5386	0.00986881	0.021748	0.45378	9.88131291682493e-324	0.00960824	0.0101346	906	0.00166007	0.007487	0.221727	4.94065645841247e-324	0.0015538	0.00177168	1389	0.00254507	0.001863	1.36612	1.77218e-28	0.00241313	0.00268234
	22-P-3	763435	71139	0.0931828	0.074985	1.24269	1.48219693752374e-323	0.0925316	0.093837	83863	0.10985	0.201258	0.545815	2.47032822920623e-323	0.109149	0.110553	102311	0.134014	0.11716	1.14385	1.97626258336499e-323	0.133251	0.13478	6396	0.00837792	0.021748	0.385227	9.88131291682493e-324	0.00817468	0.00858491	960	0.00125747	0.007487	0.167954	4.94065645841247e-324	0.00117922	0.00133955	1385	0.00181417	0.001863	0.973789	0.332645	0.00171995	0.0019122
Sperm	3-S-1	931823	85528	0.0917857	0.074985	1.22405	1.48219693752374e-323	0.0912002	0.0923737	94709	0.101638	0.201258	0.505015	2.47032822920623e-323	0.101026	0.102254	125446	0.134624	0.11716	1.14906	1.97626258336499e-323	0.133932	0.135319	7031	0.00754542	0.021748	0.346948	9.88131291682493e-324	0.00737072	0.0077232	965	0.0010356	0.007487	0.13832	9.88131291682493e-324	0.000971318	0.00110302	1676	0.00179862	0.001863	0.965445	0.152871	0.00171361	0.00188676
	3-S-2	1267904	116718	0.0920559	0.074985	1.22766	1.97626258336499e-323	0.0915532	0.0925604	133560	0.105339	0.201258	0.523404	2.96439387504748e-323	0.104805	0.105875	168001	0.132503	0.11716	1.13096	2.47032822920623e-323	0.131913	0.133094	10579	0.00834369	0.021748	0.383653	9.88131291682493e-324	0.00818609	0.00850354	1669	0.00131635	0.007487	0.175818	4.94065645841247e-324	0.00125398	0.001381	2289	0.00180534	0.001863	0.969051	0.135388	0.0017322	0.00188078
	3-S-3	637595	59487	0.093299	0.074985	1.24424	1.48219693752374e-323	0.0925862	0.0940156	66600	0.104455	0.201258	0.519011	1.97626258336499e-323	0.103705	0.105208	84424	0.13241	0.11716	1.13016	1.02088e-302	0.131579	0.133244	5128	0.00804272	0.021748	0.369814	4.94065645841247e-324	0.00782493	0.008265	735	0.00115277	0.007487	0.153969	4.94065645841247e-324	0.00107097	0.00123916	1307	0.00204989	0.001863	1.10032	0.000642455	0.00194036	0.00216399
	12-S-1	577896	54835	0.0948873	0.074985	1.26542	9.88131291682493e-324	0.0941329	0.0956458	62455	0.108073	0.201258	0.536988	1.97626258336499e-323	0.107274	0.108876	76832	0.132951	0.11716	1.13478	6.72635e-294	0.132077	0.133829	4730	0.00818486	0.021748	0.37635	9.88131291682493e-324	0.00795417	0.00842051	772	0.00133588	0.007487	0.178427	4.94065645841247e-324	0.00124335	0.00143346	1561	0.00270118	0.001863	1.44991	1.46903e-43	0.00256899	0.00283839
	12-S-2	684165	65686	0.096009	0.074985	1.28038	1.48219693752374e-323	0.0953119	0.0967095	72747	0.10633	0.201258	0.528325	2.47032822920623e-323	0.1056	0.107062	90493	0.132268	0.11716	1.12895	8.7429856688067e-319	0.131466	0.133073	5994	0.00876104	0.021748	0.402844	9.88131291682493e-324	0.00854158	0.00898469	900	0.00131547	0.007487	0.175701	4.94065645841247e-324	0.00123097	0.00140424	1824	0.00266602	0.001863	1.43104	2.19356e-47	0.00254522	0.00279107
	12-S-3	886526	83286	0.0939465	0.074985	1.25287	1.48219693752374e-323	0.0933399	0.0945557	96013	0.108303	0.201258	0.538128	2.47032822920623e-323	0.107656	0.108951	118168	0.133293	0.11716	1.1377	1.97626258336499e-323	0.132586	0.134003	7481	0.00843856	0.021748	0.388015	9.88131291682493e-324	0.00824919	0.00863115	1241	0.00139985	0.007487	0.18697	9.88131291682493e-324	0.00132309	0.00147989	2806	0.00316516	0.001863	1.69896	4.16241e-147	0.0030493	0.00328429
	19-S-1	676830	65252	0.0964083	0.074985	1.2857	1.48219693752374e-323	0.0957061	0.0971139	72181	0.106646	0.201258	0.529895	1.97626258336499e-323	0.105911	0.107383	89259	0.131878	0.11716	1.12562	1.07551e-299	0.131073	0.132686	5605	0.00828125	0.021748	0.380782	9.88131291682493e-324	0.00806672	0.00850001	801	0.00118346	0.007487	0.158068	4.94065645841247e-324	0.00110295	0.00126828	1974	0.00291654	0.001863	1.56551	8.02086e-77	0.00278946	0.0030479
	19-S-2	730430	66180	0.0906042	0.074985	1.2083	1.48219693752374e-323	0.0899468	0.0912648	73588	0.100746	0.201258	0.500582	2.47032822920623e-323	0.100057	0.101439	98288	0.134562	0.11716	1.14853	1.48219693752374e-323	0.13378	0.135347	5167	0.00707392	0.021748	0.325267	9.88131291682493e-324	0.00688299	0.00726877	748	0.00102405	0.007487	0.136778	4.94065645841247e-324	0.000952006	0.00110011	1204	0.00164834	0.001863	0.884779	1.59366e-05	0.00155661	0.00174407
	19-S-3	918709	85284	0.0928303	0.074985	1.23798	1.48219693752374e-323	0.0922376	0.0934255	99233	0.108014	0.201258	0.536692	2.47032822920623e-323	0.10738	0.10865	120245	0.130885	0.11716	1.11715	1.97626258336499e-323	0.130196	0.131576	7495	0.00815819	0.021748	0.375124	9.88131291682493e-324	0.00797525	0.00834423	1056	0.00114944	0.007487	0.153525	4.94065645841247e-324	0.00108119	0.00122087	2001	0.00217806	0.001863	1.16911	8.76242e-12	0.00208376	0.00227552
	22-S-1	613865	54709	0.0891222	0.074985	1.18853	9.88131291682493e-324	0.0884106	0.0898377	77483	0.126222	0.201258	0.627163	1.97626258336499e-323	0.125392	0.127055	79026	0.128735	0.11716	1.0988	2.9887e-170	0.127898	0.129576	6752	0.0109992	0.021748	0.505755	9.88131291682493e-324	0.0107397	0.0112632	1580	0.00257386	0.007487	0.343777	4.94065645841247e-324	0.00244864	0.0027038	1878	0.0030593	0.001863	1.64214	5.36027e-88	0.00292269	0.00320064
	22-S-2	672811	58866	0.0874926	0.074985	1.1668	2.18790923897291e-316	0.0868185	0.0881703	81841	0.12164	0.201258	0.6044	1.97626258336499e-323	0.12086	0.122424	87008	0.12932	0.11716	1.10379	3.10303e-205	0.128519	0.130124	6877	0.0102213	0.021748	0.469988	9.88131291682493e-324	0.00998232	0.0104645	1452	0.00215811	0.007487	0.288248	4.94065645841247e-324	0.00204863	0.00227191	1522	0.00226215	0.001863	1.21425	1.90913e-13	0.00215004	0.00237859
	22-S-3	534864	47250	0.0883402	0.074985	1.17811	4.51115e-286	0.087581	0.0891039	69220	0.129416	0.201258	0.643036	1.97626258336499e-323	0.128518	0.130319	68422	0.127924	0.11716	1.09188	5.08793e-129	0.12703	0.128822	5604	0.0104774	0.021748	0.481765	9.88131291682493e-324	0.0102063	0.0107539	1299	0.00242865	0.007487	0.324383	4.94065645841247e-324	0.00229851	0.00256423	1241	0.00232022	0.001863	1.24542	7.79939e-14	0.00219304	0.00245283
