# Supplementary material for: Complex genomic patterns of abasic sites in mammalian DNA revealed by a high-resolution SSiNGLe-AP method
Source: Nat Commun. 2022 Oct 5;13:5868. doi: 10.1038/s41467-022-33594-1 (PMC9534904; doi:10.1038/s41467-022-33594-1)
Supplement: Supplementary file 14 — Dataset 12 [file 41467_2022_33594_MOESM14_ESM.xlsx]

## Sheet: Sheet1
D12. Overlap of AP sites with various genomic features in the mouse samples generated using SSiNGLe-AP with either APE1 or Endo IV
Tissue	Sample ID	Enzyme	Total number of AP positions	Genic regions and regulatory regions
				Within TSSs ± 1 kb							Within Exons							Within Introns							Within dELS							Within pELS							Within PLS							Within Embryonic enhancers
				No. of AP sites mapping to the element	Fraction of AP sites	Expected ratio	Odds ratio	p-value	95% confidence interval_low	95% confidence interval_high	No. of AP sites mapping to the element	Fraction of AP sites	Expected ratio	Odds ratio	p-value	95% confidence interval_low	95% confidence interval_high	No. of AP sites mapping to the element	Fraction of AP sites	Expected ratio	Odds ratio	p-value	95% confidence interval_low	95% confidence interval_high	No. of AP sites mapping to the element	Fraction of AP sites	Expected ratio	Odds ratio	p-value	95% confidence interval_low	95% confidence interval_high	No. of AP sites mapping to the element	Fraction of AP sites	Expected ratio	Odds ratio	p-value	95% confidence interval_low	95% confidence interval_high	No. of AP sites mapping to the element	Fraction of AP sites	Expected ratio	Odds ratio	p-value	95% confidence interval_low	95% confidence interval_high	No. of AP sites mapping to the element	Fraction of AP sites	Expected ratio	Odds ratio
Brain	3-B-1	APE1	107483	9390	0.0873627	0.0791019	1.10443	1.38235e-23	0.0856811	0.0890665	9350	0.0869905	0.0709393	1.22627	5.6109e-87	0.0853122	0.0886911	52826	0.491482	0.443017	1.1094	2.38491e-223	0.488489	0.494476	4368	0.040639	0.031101	1.30668	5.68978e-68	0.0394663	0.0418365	1231	0.011453	0.010619	1.07854	0.15606	0.0108254	0.0121071	459	0.00427044	0.004254	1.00387	0.161015	0.00388938	0.00467862	40997	0.381428	0.301529	1.26498
	3-B-2	APE1	152019	13295	0.0874562	0.0791019	1.10561	2.31616e-33	0.0860407	0.0888874	13061	0.0859169	0.0709393	1.21113	5.31684e-107	0.0845128	0.0873368	74974	0.493188	0.443017	1.11325	9.88131291682493e-324	0.490672	0.495705	6525	0.0429223	0.031101	1.38009	4.11142e-142	0.0419088	0.0439532	1959	0.0128865	0.010619	1.21354	6.17242e-12	0.0123256	0.0134662	668	0.00439419	0.004254	1.03295	0.0164823	0.00406789	0.00473961	57761	0.379959	0.301529	1.26011
	3-B-3	APE1	247893	22100	0.0891514	0.0791019	1.12704	1.58628e-75	0.0880324	0.09028	21347	0.0861138	0.0709393	1.21391	1.20392e-177	0.0850123	0.087225	122340	0.493519	0.443017	1.114	1.48219693752374e-323	0.491549	0.49549	10640	0.0429217	0.031101	1.38008	1.90222e-230	0.0421272	0.043727	3347	0.0135018	0.010619	1.27148	8.95828e-31	0.0130512	0.0139639	1153	0.0046512	0.004254	1.09337	5.33628e-07	0.00438714	0.00492694	94245	0.380184	0.301529	1.26085
	12-B-1	APE1	564842	51006	0.0903014	0.0791019	1.14158	7.30966e-209	0.0895551	0.0910518	51672	0.0914804	0.0709393	1.28956	1.48219693752374e-323	0.0907298	0.0922353	276994	0.490392	0.443017	1.10694	2.47032822920623e-323	0.489087	0.491697	25375	0.0449241	0.031101	1.44446	4.94065645841247e-324	0.0443853	0.0454675	7347	0.0130072	0.010619	1.2249	6.85699e-45	0.0127133	0.0133061	2675	0.00473584	0.004254	1.11327	1.59095e-17	0.00455846	0.00491833	220588	0.39053	0.301529	1.29517
	12-B-2	APE1	299626	26463	0.0883201	0.0791019	1.11654	3.92683e-77	0.0873064	0.0893418	26627	0.0888675	0.0709393	1.25272	1.25303e-295	0.0878509	0.089892	147067	0.490835	0.443017	1.10794	1.97626258336499e-323	0.489044	0.492627	12637	0.0421759	0.031101	1.3561	3.74098e-246	0.041459	0.0429017	3822	0.0127559	0.010619	1.20123	2.50193e-19	0.0123571	0.0131641	1240	0.00413849	0.004254	0.972847	0.229664	0.00391176	0.00437489	114368	0.381703	0.301529	1.26589
	12-B-3	APE1	463377	41282	0.0890894	0.0791019	1.12626	7.54121e-138	0.0882707	0.0899133	41382	0.0893053	0.0709393	1.2589	9.88131291682493e-324	0.0884856	0.09013	229177	0.49458	0.443017	1.11639	2.47032822920623e-323	0.493139	0.496021	20070	0.0433125	0.031101	1.39264	9.88131291682493e-324	0.0427281	0.0439025	6030	0.0130132	0.010619	1.22546	2.30559e-37	0.0126888	0.0133436	2017	0.00435283	0.004254	1.02323	0.000170448	0.0041653	0.00454659	177904	0.383929	0.301529	1.27327
	19-B-1	APE1	230387	19876	0.0862722	0.0791019	1.09065	2.55516e-37	0.0851288	0.0874261	19322	0.0838676	0.0709393	1.18224	2.37912e-121	0.0827388	0.0850069	113449	0.492428	0.443017	1.11153	1.48219693752374e-323	0.490384	0.494472	9367	0.0406577	0.031101	1.30728	4.74637e-144	0.0398548	0.0414721	2928	0.0127091	0.010619	1.19682	1.5567e-14	0.0122556	0.0131748	917	0.00398026	0.004254	0.935651	0.894963	0.00372724	0.00424588	85757	0.37223	0.301529	1.23448
	19-B-2	APE1	126614	10438	0.0824395	0.0791019	1.04219	6.43838e-06	0.0809302	0.083968	10205	0.0805993	0.0709393	1.13617	7.54155e-39	0.0791055	0.0821123	61756	0.48775	0.443017	1.10097	3.1297e-224	0.484993	0.490508	4927	0.0389135	0.031101	1.2512	3.53079e-55	0.037855	0.0399933	1460	0.0115311	0.010619	1.08589	0.0710176	0.0109503	0.0121344	446	0.00352252	0.004254	0.828048	0.00659324	0.00320365	0.00386445	45956	0.362961	0.301529	1.20374
	19-B-3	APE1	50645	4472	0.0883009	0.0791019	1.11629	2.36106e-14	0.0858436	0.0908055	4266	0.0842334	0.0709393	1.1874	1.50727e-29	0.0818285	0.086686	24885	0.491361	0.443017	1.10913	8.83912e-106	0.486998	0.495726	1908	0.037674	0.031101	1.21134	4.86781e-17	0.0360324	0.0393689	709	0.0139994	0.010619	1.31834	4.78271e-10	0.0129942	0.0150608	197	0.00388982	0.004254	0.914391	0.724832	0.00336643	0.00447127	18575	0.366769	0.301529	1.21636
	22-B-2	APE1	247347	23797	0.096209	0.0791019	1.21627	7.2435e-208	0.0950496	0.0973778	23607	0.0954408	0.0709393	1.34539	9.88131291682493e-324	0.0942856	0.0966055	122564	0.495514	0.443017	1.1185	1.48219693752374e-323	0.493542	0.497487	11268	0.0455554	0.031101	1.46476	4.94065645841247e-324	0.044737	0.0463845	3623	0.0146474	0.010619	1.37936	1.47033e-61	0.0141777	0.0151286	1252	0.00506171	0.004254	1.18987	9.305e-16	0.00478584	0.00534928	99617	0.402742	0.301529	1.33567
	22-B-3	APE1	249114	23323	0.0936238	0.0791019	1.18358	4.96223e-153	0.0924826	0.0947745	23093	0.0927005	0.0709393	1.30676	9.88131291682493e-324	0.0915644	0.0938461	123211	0.494597	0.443017	1.11643	1.48219693752374e-323	0.492632	0.496562	10976	0.0440601	0.031101	1.41668	7.76462e-275	0.0432575	0.0448734	3464	0.0139053	0.010619	1.30947	9.96842e-41	0.0134491	0.0143728	1215	0.00487729	0.004254	1.14652	1.84533e-11	0.00460748	0.00515871	98033	0.393527	0.301529	1.3051
Heart	3-H-1	APE1	362564	35882	0.0989674	0.0791019	1.25114	9.88131291682493e-324	0.0979972	0.099944	36658	0.101108	0.0709393	1.42527	9.88131291682493e-324	0.100128	0.102094	179342	0.494649	0.443017	1.11655	1.97626258336499e-323	0.49302	0.496278	17865	0.0492741	0.031101	1.58432	4.94065645841247e-324	0.0485718	0.0499836	5520	0.0152249	0.010619	1.43374	1.36655e-117	0.0148288	0.0156287	1977	0.00545283	0.004254	1.28181	1.97637e-39	0.0052157	0.00569791	150368	0.414735	0.301529	1.37544
	3-H-2	APE1	488315	47048	0.0963476	0.0791019	1.21802	9.88131291682493e-324	0.0955214	0.0971787	46959	0.0961654	0.0709393	1.3556	9.88131291682493e-324	0.0953399	0.0969957	240996	0.493526	0.443017	1.11401	1.97626258336499e-323	0.492122	0.494929	22756	0.0466011	0.031101	1.49838	4.94065645841247e-324	0.0460115	0.047196	6899	0.0141282	0.010619	1.33046	1.09077e-89	0.013799	0.0144631	2317	0.00474489	0.004254	1.11539	1.07231e-15	0.00455406	0.00494162	197949	0.405372	0.301529	1.34439
	3-H-3	APE1	444504	43810	0.0985593	0.0791019	1.24598	9.88131291682493e-324	0.0976845	0.0994393	44389	0.0998619	0.0709393	1.40771	9.88131291682493e-324	0.098982	0.100747	220029	0.494999	0.443017	1.11734	1.97626258336499e-323	0.493528	0.49647	21552	0.0484855	0.031101	1.55897	4.94065645841247e-324	0.0478559	0.049121	6700	0.015073	0.010619	1.41943	3.15003e-134	0.0147168	0.0154355	2376	0.00534528	0.004254	1.25653	1.23423e-41	0.00513303	0.00556402	184547	0.415175	0.301529	1.3769
	12-H-1	APE1	657444	65652	0.0998595	0.0791019	1.26242	9.88131291682493e-324	0.0991357	0.100587	66442	0.101061	0.0709393	1.42461	9.88131291682493e-324	0.100333	0.101792	326156	0.496097	0.443017	1.11982	2.47032822920623e-323	0.494888	0.497306	32344	0.0491966	0.031101	1.58183	9.88131291682493e-324	0.048675	0.0497221	10022	0.0152439	0.010619	1.43553	2.20453e-213	0.0149491	0.015543	3784	0.00575562	0.004254	1.35299	2.5007e-99	0.00557419	0.00594144	273275	0.415663	0.301529	1.37852
	12-H-2	APE1	349570	33117	0.0947364	0.0791019	1.19765	2.01331e-246	0.0937675	0.095712	32744	0.0936694	0.0709393	1.32041	9.88131291682493e-324	0.0927054	0.09464	172828	0.494402	0.443017	1.11599	1.97626258336499e-323	0.492743	0.496061	16019	0.0458249	0.031101	1.47342	4.94065645841247e-324	0.045134	0.0465233	5077	0.0145236	0.010619	1.3677	8.04267e-81	0.0141296	0.0149256	1782	0.00509769	0.004254	1.19833	5.57778e-23	0.00486429	0.00533935	139632	0.399439	0.301529	1.32471
	12-H-3	APE1	570331	54221	0.0950694	0.0791019	1.20186	9.88131291682493e-324	0.0943093	0.0958335	53839	0.0943996	0.0709393	1.33071	9.88131291682493e-324	0.0936419	0.0951613	282063	0.49456	0.443017	1.11635	2.47032822920623e-323	0.493262	0.495859	26453	0.0463818	0.031101	1.49133	4.94065645841247e-324	0.0458375	0.0469308	7959	0.0139551	0.010619	1.31416	9.05245e-94	0.0136522	0.0142629	2674	0.00468851	0.004254	1.10214	9.95743e-16	0.00451286	0.00486921	228896	0.401339	0.301529	1.33101
	19-H-1	APE1	641201	63819	0.0995304	0.0791019	1.25826	1.48219693752374e-323	0.0987987	0.100266	64179	0.100092	0.0709393	1.41095	1.48219693752374e-323	0.0993583	0.100829	317447	0.495082	0.443017	1.11752	2.47032822920623e-323	0.493857	0.496306	31533	0.049178	0.031101	1.58124	4.94065645841247e-324	0.04865	0.0497101	9750	0.0152058	0.010619	1.43195	1.22884e-204	0.0149077	0.0155083	3621	0.00564722	0.004254	1.32751	3.89715e-86	0.00546526	0.00583366	266475	0.415587	0.301529	1.37827
	19-H-2	APE1	383436	37470	0.0977217	0.0791019	1.23539	9.88131291682493e-324	0.0967835	0.0986659	37628	0.0981337	0.0709393	1.38335	9.88131291682493e-324	0.0971938	0.0990797	190212	0.496072	0.443017	1.11976	1.97626258336499e-323	0.494489	0.497656	18274	0.0476585	0.031101	1.53238	4.94065645841247e-324	0.0469863	0.0483376	5686	0.0148291	0.010619	1.39647	2.35279e-103	0.0144489	0.0152166	2123	0.00553678	0.004254	1.30155	4.33813e-46	0.00530435	0.00577673	157355	0.410381	0.301529	1.361
	19-H-3	APE1	588027	55191	0.0938579	0.0791019	1.18654	1.48219693752374e-323	0.0931137	0.0946062	55416	0.0942406	0.0709393	1.32847	9.88131291682493e-324	0.093495	0.0949902	290588	0.494175	0.443017	1.11548	2.47032822920623e-323	0.492896	0.495453	27136	0.0461475	0.031101	1.4838	4.94065645841247e-324	0.0456127	0.0466869	8145	0.0138514	0.010619	1.3044	2.47031e-90	0.0135542	0.0141534	2892	0.00491814	0.004254	1.15612	4.6781e-27	0.00474093	0.00510026	235218	0.400012	0.301529	1.32661
	22-H-1	APE1	537149	54968	0.102333	0.0791019	1.29368	9.88131291682493e-324	0.101524	0.103146	55152	0.102675	0.0709393	1.44737	9.88131291682493e-324	0.101865	0.10349	266945	0.496966	0.443017	1.12178	2.47032822920623e-323	0.495628	0.498304	26814	0.0499191	0.031101	1.60506	4.94065645841247e-324	0.0493382	0.0505049	8508	0.0158392	0.010619	1.49159	2.08347e-223	0.015507	0.0161766	3401	0.00633158	0.004254	1.48838	2.53732e-137	0.00612119	0.00654731	225731	0.420239	0.301529	1.39369
	22-H-2	APE1	227047	20765	0.0914568	0.0791019	1.15619	1.23876e-102	0.0902742	0.0926499	20376	0.0897435	0.0709393	1.26507	4.45861e-246	0.0885709	0.0909266	111656	0.491775	0.443017	1.11006	1.48219693752374e-323	0.489716	0.493833	9745	0.0429206	0.031101	1.38004	3.36408e-211	0.0420906	0.0437624	3016	0.0132836	0.010619	1.25093	5.14887e-24	0.0128167	0.013763	976	0.00429867	0.004254	1.0105	0.0258755	0.00403371	0.00457641	87558	0.385638	0.301529	1.27894
	22-H-3	APE1	412789	41917	0.101546	0.0791019	1.28373	9.88131291682493e-324	0.100626	0.102471	41396	0.100284	0.0709393	1.41365	9.88131291682493e-324	0.0993689	0.101204	205151	0.496988	0.443017	1.12183	1.97626258336499e-323	0.495461	0.498514	20267	0.0490977	0.031101	1.57865	4.94065645841247e-324	0.0484405	0.0497613	6422	0.0155576	0.010619	1.46507	5.50486e-154	0.0151822	0.0159397	2309	0.00559366	0.004254	1.31492	8.18006e-53	0.0053684	0.00582589	172957	0.418996	0.301529	1.38957
Liver	3-L-1	APE1	123943	10947	0.0883229	0.0791019	1.11657	5.73087e-33	0.0867487	0.0899163	10962	0.0884439	0.0709393	1.24675	5.23269e-118	0.0868687	0.0900383	60310	0.486595	0.443017	1.09837	1.79163e-208	0.483808	0.489382	5184	0.0418257	0.031101	1.34483	4.54992e-97	0.0407179	0.042955	1530	0.0123444	0.010619	1.16248	8.43817e-06	0.0117371	0.0129747	455	0.00367104	0.004254	0.862962	0.0683052	0.00334197	0.00402366	47061	0.379699	0.301529	1.25924
	3-L-2	APE1	185306	16797	0.0906447	0.0791019	1.14592	6.00232e-74	0.0893412	0.091961	16591	0.089533	0.0709393	1.26211	6.26157e-197	0.0882368	0.0908421	90757	0.489768	0.443017	1.10553	1.48219693752374e-323	0.48749	0.492047	8045	0.0434147	0.031101	1.39593	2.10933e-186	0.0424913	0.0443524	2356	0.0127141	0.010619	1.1973	4.95367e-12	0.0122089	0.0132346	773	0.00417148	0.004254	0.980601	0.238907	0.00388311	0.00447553	72302	0.390176	0.301529	1.29399
	3-L-3	APE1	405989	38365	0.0944976	0.0791019	1.19463	1.51681e-277	0.0935995	0.0954016	38784	0.0955297	0.0709393	1.34664	9.88131291682493e-324	0.0946272	0.096438	200672	0.494279	0.443017	1.11571	1.97626258336499e-323	0.49274	0.495819	18947	0.0466688	0.031101	1.50055	4.94065645841247e-324	0.0460219	0.047322	5683	0.0139979	0.010619	1.3182	3.66732e-69	0.0136388	0.014364	1981	0.00487944	0.004254	1.14702	9.14776e-18	0.00466741	0.00509859	162472	0.400188	0.301529	1.3272
	12-L-1	APE1	83070	7254	0.0873239	0.0791019	1.10394	1.93031e-18	0.0854126	0.0892642	7414	0.08925	0.0709393	1.25812	7.58981e-87	0.0873196	0.0912092	40672	0.489611	0.443017	1.10518	3.62429e-160	0.486206	0.493017	3612	0.0434814	0.031101	1.39807	1.46101e-85	0.0421045	0.0448903	1051	0.012652	0.010619	1.19145	8.22463e-06	0.011903	0.0134353	310	0.00373179	0.004254	0.877243	0.226555	0.00332854	0.00417028	31956	0.384688	0.301529	1.27579
	12-L-2	APE1	546263	51667	0.0945826	0.0791019	1.19571	9.88131291682493e-324	0.0938079	0.0953617	53316	0.0976013	0.0709393	1.37584	1.48219693752374e-323	0.0968156	0.0983914	267929	0.490476	0.443017	1.10713	2.47032822920623e-323	0.48915	0.491803	25402	0.0465014	0.031101	1.49517	4.94065645841247e-324	0.0459445	0.0470631	7561	0.0138413	0.010619	1.30345	1.71763e-83	0.0135332	0.0141546	2675	0.00489691	0.004254	1.15113	3.4438e-24	0.00471351	0.00508559	220267	0.403225	0.301529	1.33727
	12-L-3	APE1	116086	10161	0.0875299	0.0791019	1.10655	2.80109e-26	0.0859102	0.0891703	10136	0.0873146	0.0709393	1.23083	2.13273e-97	0.0856967	0.0889531	56971	0.490765	0.443017	1.10778	4.60503e-234	0.487886	0.493646	4788	0.0412453	0.031101	1.32617	3.73115e-82	0.0401085	0.042405	1434	0.0123529	0.010619	1.16328	1.45984e-05	0.0117254	0.0130049	429	0.00369554	0.004254	0.86872	0.103561	0.00335462	0.0040616	43878	0.377978	0.301529	1.25354
	19-L-1	APE1	51956	4760	0.091616	0.0791019	1.1582	1.96541e-25	0.0891487	0.094129	4739	0.0912118	0.0709393	1.28577	1.46858e-66	0.0887494	0.0937199	25097	0.483043	0.443017	1.09035	5.02489e-75	0.478738	0.487351	2253	0.0433636	0.031101	1.39428	2.94102e-53	0.0416282	0.0451503	719	0.0138386	0.010619	1.3032	2.25459e-09	0.0128517	0.0148804	292	0.00562014	0.004254	1.32114	3.07248e-08	0.00499546	0.00630099	20210	0.388983	0.301529	1.29004
	19-L-2	APE1	232692	21374	0.0918553	0.0791019	1.16123	1.12031e-111	0.0906848	0.0930361	21837	0.0938451	0.0709393	1.32289	4.94065645841247e-324	0.0926631	0.0950371	113954	0.48972	0.443017	1.10542	1.48219693752374e-323	0.487687	0.491754	10542	0.0453045	0.031101	1.45669	1.11763e-304	0.044463	0.0461574	3091	0.0132837	0.010619	1.25093	1.42351e-24	0.0128224	0.0137571	1062	0.00456397	0.004254	1.07287	2.42367e-05	0.00429415	0.00484625	92180	0.396146	0.301529	1.31379
	19-L-3	APE1	313971	29761	0.094789	0.0791019	1.19832	5.62864e-223	0.0937666	0.095819	29900	0.0952317	0.0709393	1.34244	9.88131291682493e-324	0.0942071	0.0962638	156172	0.497409	0.443017	1.12278	1.48219693752374e-323	0.495659	0.49916	14619	0.0465616	0.031101	1.49711	4.94065645841247e-324	0.0458272	0.0473044	4361	0.0138898	0.010619	1.30802	2.53978e-50	0.0134833	0.0143053	1408	0.00448449	0.004254	1.05418	2.35813e-05	0.00425377	0.00472443	127825	0.407124	0.301529	1.3502
	22-L-1	APE1	293600	27568	0.0938965	0.0791019	1.18703	1.61031e-186	0.0928437	0.0949572	27877	0.0949489	0.0709393	1.33845	9.88131291682493e-324	0.0938909	0.096015	145286	0.494843	0.443017	1.11699	1.97626258336499e-323	0.493033	0.496654	13752	0.0468392	0.031101	1.50604	4.94065645841247e-324	0.0460777	0.0476097	4038	0.0137534	0.010619	1.29517	3.90896e-43	0.0133352	0.0141812	1354	0.00461172	0.004254	1.08409	2.84748e-07	0.00436984	0.00486345	118760	0.404496	0.301529	1.34148
	22-L-2	APE1	524704	48795	0.0929953	0.0791019	1.17564	6.65359e-294	0.0922108	0.0937843	50290	0.0958445	0.0709393	1.35108	9.88131291682493e-324	0.0950493	0.0966442	257858	0.491435	0.443017	1.10929	2.47032822920623e-323	0.490082	0.492789	24563	0.0468131	0.031101	1.50519	4.94065645841247e-324	0.046243	0.0473881	6970	0.0132837	0.010619	1.25094	2.91499e-53	0.0129756	0.0135971	2330	0.0044406	0.004254	1.04386	6.46996e-07	0.00426248	0.00462422	211626	0.403325	0.301529	1.3376
	22-L-3	APE1	358090	34068	0.0951381	0.0791019	1.20273	5.7827e-265	0.094179	0.0961038	33830	0.0944735	0.0709393	1.33175	9.88131291682493e-324	0.0935174	0.0954361	175094	0.488966	0.443017	1.10372	1.97626258336499e-323	0.487328	0.490605	16614	0.0463962	0.031101	1.49179	4.94065645841247e-324	0.0457095	0.0470902	5033	0.0140551	0.010619	1.32358	2.11467e-63	0.0136721	0.014446	1951	0.00544835	0.004254	1.28076	9.28144e-39	0.00520986	0.00569489	141658	0.395593	0.301529	1.31196
Bone marrow	3-M-1	APE1	436174	42309	0.0970003	0.0791019	1.22627	9.88131291682493e-324	0.0961235	0.0978824	42842	0.0982223	0.0709393	1.3846	9.88131291682493e-324	0.0973406	0.0991093	216948	0.497389	0.443017	1.12273	1.97626258336499e-323	0.495904	0.498874	20433	0.046846	0.031101	1.50625	9.88131291682493e-324	0.0462208	0.0474772	6295	0.0144323	0.010619	1.3591	1.42171e-95	0.0140805	0.0147906	2333	0.00534878	0.004254	1.25735	4.7373e-41	0.00513447	0.00556971	177019	0.405845	0.301529	1.34596
	3-M-2	APE1	408915	40073	0.0979984	0.0791019	1.23889	9.88131291682493e-324	0.0970887	0.0989137	41023	0.100322	0.0709393	1.41419	9.88131291682493e-324	0.0994024	0.101246	202482	0.495169	0.443017	1.11772	1.97626258336499e-323	0.493635	0.496703	19844	0.0485284	0.031101	1.56035	4.94065645841247e-324	0.0478718	0.0491915	6223	0.0152183	0.010619	1.43312	5.21815e-132	0.0148453	0.0155982	2264	0.0055366	0.004254	1.30151	5.7302e-49	0.00531146	0.0057688	167603	0.409872	0.301529	1.35931
	3-M-3	APE1	345817	33090	0.0956864	0.0791019	1.20966	5.20903e-273	0.094708	0.0966717	33401	0.0965858	0.0709393	1.36153	9.88131291682493e-324	0.0956032	0.0975751	169886	0.49126	0.443017	1.1089	1.97626258336499e-323	0.489592	0.492928	16113	0.046594	0.031101	1.49815	4.94065645841247e-324	0.0458939	0.0473017	4868	0.0140768	0.010619	1.32562	4.14973e-62	0.0136868	0.014475	1831	0.00529471	0.004254	1.24464	1.42874e-30	0.00505554	0.00554222	138103	0.399353	0.301529	1.32443
	12-M-1	APE1	760366	71633	0.0942086	0.0791019	1.19098	1.48219693752374e-323	0.0935529	0.0948674	72795	0.0957368	0.0709393	1.34956	1.48219693752374e-323	0.0950763	0.0964003	374382	0.492371	0.443017	1.1114	2.96439387504748e-323	0.491246	0.493495	35071	0.0461238	0.031101	1.48303	9.88131291682493e-324	0.0456535	0.0465977	10854	0.0142747	0.010619	1.34426	4.21139e-151	0.0140093	0.0145438	3972	0.0052238	0.004254	1.22797	1.23343e-58	0.005063	0.00538839	303626	0.399316	0.301529	1.3243
	12-M-2	APE1	705908	67895	0.0961811	0.0791019	1.21591	1.48219693752374e-323	0.0954942	0.0968713	69082	0.0978626	0.0709393	1.37953	9.88131291682493e-324	0.0971704	0.0985581	349851	0.495604	0.443017	1.1187	2.47032822920623e-323	0.494437	0.496771	33327	0.0472115	0.031101	1.51801	9.88131291682493e-324	0.0467179	0.0477089	10087	0.0142894	0.010619	1.34564	1.32438e-141	0.0140138	0.014569	3704	0.00524714	0.004254	1.23346	1.61983e-56	0.00507993	0.00541843	286593	0.405992	0.301529	1.34644
	12-M-3	APE1	388592	38007	0.097807	0.0791019	1.23647	9.88131291682493e-324	0.0968747	0.0987452	38540	0.0991786	0.0709393	1.39808	9.88131291682493e-324	0.0982405	0.100123	192959	0.496559	0.443017	1.12086	1.97626258336499e-323	0.494986	0.498133	18468	0.0475254	0.031101	1.5281	4.94065645841247e-324	0.0468586	0.048199	5711	0.0146966	0.010619	1.384	4.50022e-98	0.0143206	0.0150799	2100	0.00540413	0.004254	1.27036	1.46799e-39	0.00517602	0.00563965	159108	0.409447	0.301529	1.3579
	19-M-1	APE1	528477	51242	0.0969616	0.0791019	1.22578	1.48219693752374e-323	0.0961651	0.0977626	52045	0.0984811	0.0709393	1.38824	9.88131291682493e-324	0.097679	0.0992876	261339	0.494513	0.443017	1.11624	2.47032822920623e-323	0.493165	0.495862	25104	0.0475025	0.031101	1.52736	4.94065645841247e-324	0.0469306	0.0480795	7694	0.0145588	0.010619	1.37102	1.7295e-123	0.0142376	0.0148854	2813	0.00532284	0.004254	1.25126	1.16657e-47	0.00512844	0.0055227	213910	0.404767	0.301529	1.34238
	19-M-2	APE1	557059	54242	0.0973721	0.0791019	1.23097	9.88131291682493e-324	0.0965948	0.0981536	55094	0.0989016	0.0709393	1.39417	9.88131291682493e-324	0.0981188	0.0996885	275688	0.494899	0.443017	1.11711	2.47032822920623e-323	0.493585	0.496213	26097	0.0468478	0.031101	1.50631	9.88131291682493e-324	0.0462944	0.047406	8159	0.0146466	0.010619	1.37928	3.23695e-136	0.0143327	0.0149655	2995	0.00537645	0.004254	1.26386	5.85669e-54	0.0051861	0.00557198	226203	0.406067	0.301529	1.34669
	19-M-3	APE1	768254	77178	0.100459	0.0791019	1.26999	1.48219693752374e-323	0.0997876	0.101133	77921	0.101426	0.0709393	1.42976	1.48219693752374e-323	0.100752	0.102103	380421	0.495176	0.443017	1.11774	2.96439387504748e-323	0.494057	0.496295	37531	0.0488523	0.031101	1.57076	9.88131291682493e-324	0.0483714	0.0493367	12074	0.0157162	0.010619	1.48	1.45315e-303	0.0154392	0.0159968	4506	0.00586525	0.004254	1.37876	1.5488e-129	0.00569571	0.00603853	317232	0.412926	0.301529	1.36944
	22-M-1	APE1	255356	23934	0.093728	0.0791019	1.1849	5.73951e-159	0.0926002	0.094865	24296	0.0951456	0.0709393	1.34122	9.88131291682493e-324	0.0940102	0.0962902	125241	0.490456	0.443017	1.10708	1.48219693752374e-323	0.488516	0.492397	11513	0.0450861	0.031101	1.44967	4.94065645841247e-324	0.0442845	0.045898	3430	0.0134322	0.010619	1.26492	4.60479e-30	0.0129893	0.0138862	1181	0.00462492	0.004254	1.08719	9.95218e-07	0.00436543	0.00489574	101430	0.39721	0.301529	1.31732
	22-M-2	APE1	465947	43000	0.0922852	0.0791019	1.16666	3.58361e-236	0.0914556	0.0931198	43934	0.0942897	0.0709393	1.32916	9.88131291682493e-324	0.0934521	0.0951324	229108	0.491704	0.443017	1.1099	1.97626258336499e-323	0.490268	0.493141	20740	0.0445115	0.031101	1.43119	9.88131291682493e-324	0.0439211	0.0451076	6241	0.0133942	0.010619	1.26135	6.72454e-52	0.0130661	0.0137284	2160	0.00463572	0.004254	1.08973	1.94467e-11	0.00444269	0.00483495	183116	0.392997	0.301529	1.30335
	22-M-3	APE1	649518	63990	0.0985192	0.0791019	1.24547	1.48219693752374e-323	0.0977955	0.0992465	65313	0.100556	0.0709393	1.41749	1.48219693752374e-323	0.0998257	0.10129	321161	0.494461	0.443017	1.11612	2.47032822920623e-323	0.493244	0.495677	31089	0.0478647	0.031101	1.53901	9.88131291682493e-324	0.0473468	0.0483867	9368	0.014423	0.010619	1.35823	1.22849e-140	0.0141344	0.0147159	3537	0.00544558	0.004254	1.28011	1.54066e-68	0.00526804	0.00562754	265032	0.408044	0.301529	1.35325
PBMC	3-P-1	APE1	539791	54762	0.10145	0.0791019	1.28253	9.88131291682493e-324	0.100646	0.102259	55497	0.102812	0.0709393	1.44929	9.88131291682493e-324	0.102003	0.103625	267897	0.496298	0.443017	1.12027	2.47032822920623e-323	0.494963	0.497632	26659	0.0493876	0.031101	1.58798	4.94065645841247e-324	0.0488111	0.049969	8477	0.0157042	0.010619	1.47888	5.95247e-213	0.0153742	0.0160394	3290	0.00609495	0.004254	1.43276	2.03314e-113	0.00588905	0.00630618	225723	0.418167	0.301529	1.38682
	3-P-2	APE1	382837	33649	0.0878938	0.0791019	1.11115	1.41031e-89	0.0869987	0.0887951	33848	0.0884136	0.0709393	1.24633	9.88131291682493e-324	0.0875161	0.0893173	186768	0.487853	0.443017	1.10121	1.97626258336499e-323	0.486268	0.489437	15692	0.0409887	0.031101	1.31792	1.0545e-253	0.0403629	0.0416216	4726	0.0123447	0.010619	1.16251	5.00266e-15	0.0119973	0.0126995	1578	0.00412186	0.004254	0.968937	0.233759	0.00392136	0.00432992	143509	0.374857	0.301529	1.24319
	3-P-3	APE1	296331	28753	0.09703	0.0791019	1.22665	6.55239e-272	0.0959665	0.0981014	28423	0.0959164	0.0709393	1.35209	9.88131291682493e-324	0.0948584	0.0969823	146613	0.494761	0.443017	1.1168	1.48219693752374e-323	0.492959	0.496563	13862	0.0467788	0.031101	1.50409	4.94065645841247e-324	0.0460212	0.0475452	4420	0.0149158	0.010619	1.40463	9.58563e-84	0.0144824	0.0153587	1624	0.00548036	0.004254	1.28828	1.25838e-33	0.00521771	0.00575275	119425	0.403012	0.301529	1.33656
	12-P-1	APE1	341043	34312	0.100609	0.0791019	1.27189	9.88131291682493e-324	0.0996014	0.101623	33890	0.0993716	0.0709393	1.4008	9.88131291682493e-324	0.0983695	0.100381	169290	0.496389	0.443017	1.12047	1.97626258336499e-323	0.49471	0.498069	16791	0.0492343	0.031101	1.58304	4.94065645841247e-324	0.0485105	0.0499657	5435	0.0159364	0.010619	1.50074	5.33352e-148	0.0155188	0.0163623	2000	0.00586436	0.004254	1.37855	1.52759e-58	0.00561085	0.00612633	142214	0.416997	0.301529	1.38294
	12-P-2	APE1	547731	55788	0.101853	0.0791019	1.28762	1.48219693752374e-323	0.101053	0.102657	55334	0.101024	0.0709393	1.42409	9.88131291682493e-324	0.100227	0.101825	273468	0.499274	0.443017	1.12699	2.47032822920623e-323	0.497949	0.500599	27518	0.05024	0.031101	1.61538	4.94065645841247e-324	0.049663	0.0508218	8908	0.0162635	0.010619	1.53154	1.89017e-266	0.0159301	0.0166019	3345	0.00610701	0.004254	1.43559	2.87631e-116	0.00590239	0.00631688	231903	0.423388	0.301529	1.40414
	12-P-3	APE1	376288	36900	0.0980632	0.0791019	1.23971	9.88131291682493e-324	0.0971147	0.0990178	36843	0.0979117	0.0709393	1.38022	9.88131291682493e-324	0.0969639	0.0988657	186383	0.49532	0.443017	1.11806	1.97626258336499e-323	0.493721	0.496919	18286	0.0485958	0.031101	1.56251	4.94065645841247e-324	0.0479109	0.0492876	5621	0.014938	0.010619	1.40673	6.12066e-107	0.0145529	0.0153307	2197	0.00583861	0.004254	1.3725	9.87149e-63	0.00559767	0.00608722	154610	0.410882	0.301529	1.36266
	19-P-1	APE1	332260	32640	0.0982363	0.0791019	1.2419	9.88131291682493e-324	0.0972263	0.0992534	31819	0.0957654	0.0709393	1.34996	9.88131291682493e-324	0.0947668	0.096771	165347	0.497643	0.443017	1.12331	1.97626258336499e-323	0.495942	0.499345	16017	0.0482062	0.031101	1.54999	4.94065645841247e-324	0.0474803	0.04894	4919	0.0148047	0.010619	1.39417	9.1213e-89	0.0143968	0.0152211	1794	0.00539939	0.004254	1.26925	6.49161e-34	0.00515303	0.00565443	135717	0.408466	0.301529	1.35465
	19-P-2	APE1	327211	32659	0.0998102	0.0791019	1.26179	9.88131291682493e-324	0.0987852	0.100842	32281	0.098655	0.0709393	1.3907	9.88131291682493e-324	0.0976353	0.0996818	161596	0.493859	0.443017	1.11476	1.48219693752374e-323	0.492144	0.495573	15677	0.047911	0.031101	1.5405	4.94065645841247e-324	0.0471817	0.0486483	5170	0.0158002	0.010619	1.48792	7.13291e-135	0.0153757	0.0162333	1953	0.00596863	0.004254	1.40306	4.41611e-62	0.00570756	0.0062385	134449	0.410894	0.301529	1.3627
	19-P-3	APE1	304235	30445	0.100071	0.0791019	1.26509	9.88131291682493e-324	0.0990065	0.101142	30206	0.0992851	0.0709393	1.39958	9.88131291682493e-324	0.0982246	0.100353	150079	0.4933	0.443017	1.1135	1.48219693752374e-323	0.491521	0.495078	14715	0.0483672	0.031101	1.55517	4.94065645841247e-324	0.0476075	0.0491355	4795	0.0157608	0.010619	1.48421	1.31062e-123	0.0153212	0.0162097	1943	0.00638651	0.004254	1.5013	4.84513e-82	0.00610651	0.00667597	125646	0.41299	0.301529	1.36965
	22-P-1	APE1	523634	51176	0.0977324	0.0791019	1.23553	1.48219693752374e-323	0.0969294	0.0985399	52302	0.0998827	0.0709393	1.408	9.88131291682493e-324	0.0990719	0.100698	258526	0.493715	0.443017	1.11444	2.47032822920623e-323	0.49236	0.49507	24988	0.0477204	0.031101	1.53437	4.94065645841247e-324	0.0471445	0.0483012	7692	0.0146896	0.010619	1.38334	5.08865e-131	0.0143655	0.0150192	2882	0.00550384	0.004254	1.2938	8.61913e-60	0.00530524	0.00570795	214566	0.409763	0.301529	1.35895
	22-P-2	APE1	329847	27707	0.0839996	0.0791019	1.06192	5.34923e-26	0.0830551	0.0849514	28597	0.0866978	0.0709393	1.22214	1.50664e-253	0.0857396	0.0876632	159960	0.484952	0.443017	1.09466	1.97626258336499e-323	0.483245	0.486659	13209	0.0400458	0.031101	1.28761	2.32783e-181	0.0393793	0.0407205	3558	0.0107868	0.010619	1.0158	0.242585	0.0104371	0.0111452	1150	0.00348646	0.004254	0.819573	1.93838e-06	0.00328817	0.00369356	121523	0.368422	0.301529	1.22185
	22-P-3	APE1	478459	43410	0.0907288	0.0791019	1.14699	1.89904e-190	0.0899164	0.0915462	44539	0.0930884	0.0709393	1.31223	9.88131291682493e-324	0.0922666	0.0939152	234691	0.490514	0.443017	1.10721	1.97626258336499e-323	0.489097	0.491932	21322	0.0445639	0.031101	1.43288	9.88131291682493e-324	0.0439809	0.0451524	6014	0.0125695	0.010619	1.18368	2.35056e-24	0.0122558	0.0128892	2029	0.0042407	0.004254	0.996873	0.00872524	0.00405853	0.00442891	189100	0.395227	0.301529	1.31074
Sperm	3-S-1	APE1	589446	60442	0.10254	0.0791019	1.29631	9.88131291682493e-324	0.101767	0.103318	61779	0.104809	0.0709393	1.47744	1.48219693752374e-323	0.104028	0.105593	293828	0.498482	0.443017	1.1252	2.47032822920623e-323	0.497204	0.499759	30614	0.0519369	0.031101	1.66994	9.88131291682493e-324	0.0513718	0.0525064	9508	0.0161304	0.010619	1.51901	3.44674e-273	0.0158103	0.0164552	3330	0.00564937	0.004254	1.32801	1.34963e-79	0.00545962	0.00584401	252595	0.42853	0.301529	1.42119
	3-S-2	APE1	775078	75490	0.0973966	0.0791019	1.23128	1.48219693752374e-323	0.0967374	0.0980589	77179	0.0995758	0.0709393	1.40368	1.48219693752374e-323	0.09891	0.100245	383579	0.494891	0.443017	1.11709	2.96439387504748e-323	0.493777	0.496005	37423	0.0482829	0.031101	1.55245	9.88131291682493e-324	0.0478067	0.0487624	11396	0.014703	0.010619	1.3846	3.02923e-194	0.0144363	0.0149735	3983	0.00513884	0.004254	1.208	2.86596e-52	0.00498086	0.00530053	320118	0.413014	0.301529	1.36973
	3-S-3	APE1	383338	36534	0.0953049	0.0791019	1.20484	3.34779e-289	0.0943771	0.0962388	37857	0.0987562	0.0709393	1.39212	9.88131291682493e-324	0.0978135	0.0997049	189278	0.493763	0.443017	1.11455	1.97626258336499e-323	0.492179	0.495347	18231	0.0475586	0.031101	1.52916	4.94065645841247e-324	0.0468869	0.048237	5480	0.0142955	0.010619	1.34622	4.48287e-78	0.0139221	0.0146763	1966	0.00512863	0.004254	1.2056	2.81457e-26	0.00490495	0.00535984	156050	0.407082	0.301529	1.35006
	12-S-1	APE1	347809	34414	0.0989451	0.0791019	1.25086	9.88131291682493e-324	0.0979547	0.0999422	35094	0.1009	0.0709393	1.42234	9.88131291682493e-324	0.0999011	0.101906	172171	0.495016	0.443017	1.11738	1.97626258336499e-323	0.493353	0.496679	17722	0.0509533	0.031101	1.63832	4.94065645841247e-324	0.0502247	0.0516893	5291	0.0152124	0.010619	1.43256	2.73071e-112	0.0148082	0.0156246	2022	0.00581354	0.004254	1.3666	1.10923e-56	0.00556357	0.00607179	145034	0.416993	0.301529	1.38293
	12-S-2	APE1	418840	42312	0.101022	0.0791019	1.27711	9.88131291682493e-324	0.100111	0.101938	42834	0.102268	0.0709393	1.44163	9.88131291682493e-324	0.101352	0.10319	206773	0.49368	0.443017	1.11436	1.97626258336499e-323	0.492165	0.495196	20718	0.0494652	0.031101	1.59047	4.94065645841247e-324	0.0488104	0.0501262	6578	0.0157053	0.010619	1.47898	8.64933e-166	0.0153309	0.0160864	2514	0.00600229	0.004254	1.41098	2.23388e-81	0.0057706	0.00624086	175504	0.419024	0.301529	1.38966
	12-S-3	APE1	546653	54249	0.0992385	0.0791019	1.25457	9.88131291682493e-324	0.0984471	0.100034	54009	0.0987994	0.0709393	1.39273	9.88131291682493e-324	0.0980096	0.0995935	268874	0.491855	0.443017	1.11024	2.47032822920623e-323	0.490529	0.493181	25923	0.0474213	0.031101	1.52475	9.88131291682493e-324	0.0468594	0.047988	8353	0.0152803	0.010619	1.43895	1.32442e-180	0.0149567	0.0156089	3238	0.00592332	0.004254	1.39241	4.45115e-98	0.00572161	0.00613029	223030	0.407992	0.301529	1.35308
	19-S-1	APE1	414381	41221	0.0994761	0.0791019	1.25757	9.88131291682493e-324	0.0985664	0.100391	41764	0.100786	0.0709393	1.42074	9.88131291682493e-324	0.0998715	0.101707	205234	0.495278	0.443017	1.11797	1.97626258336499e-323	0.493755	0.496802	20458	0.04937	0.031101	1.58741	9.88131291682493e-324	0.0487124	0.050034	6462	0.0155943	0.010619	1.46853	7.26702e-157	0.0152193	0.0159762	2489	0.00600655	0.004254	1.41198	6.8117e-81	0.00577354	0.00624651	171838	0.414686	0.301529	1.37528
	19-S-2	APE1	470191	48357	0.102845	0.0791019	1.30016	9.88131291682493e-324	0.101979	0.103717	49261	0.104768	0.0709393	1.47687	9.88131291682493e-324	0.103894	0.105647	233171	0.495907	0.443017	1.11939	1.97626258336499e-323	0.494477	0.497337	24270	0.0516173	0.031101	1.65967	9.88131291682493e-324	0.0509866	0.0522536	7851	0.0166975	0.010619	1.57241	2.2389e-265	0.0163331	0.0170678	2909	0.00618685	0.004254	1.45436	3.94769e-107	0.0059647	0.00641511	200811	0.427084	0.301529	1.41639
	19-S-3	APE1	578386	59258	0.102454	0.0791019	1.29522	1.48219693752374e-323	0.101674	0.103238	60150	0.103996	0.0709393	1.46599	9.88131291682493e-324	0.103211	0.104786	286901	0.496037	0.443017	1.11968	2.47032822920623e-323	0.494748	0.497327	29096	0.0503055	0.031101	1.61749	4.94065645841247e-324	0.0497436	0.0508719	9494	0.0164146	0.010619	1.54578	1.82956e-296	0.0160887	0.0167454	3622	0.00626225	0.004254	1.47209	8.41655e-140	0.00606056	0.00646891	242666	0.419557	0.301529	1.39143
	22-S-1	APE1	368837	33872	0.0918346	0.0791019	1.16097	2.67255e-175	0.0909045	0.0927712	34084	0.0924094	0.0709393	1.30265	9.88131291682493e-324	0.0914766	0.0933486	181521	0.492144	0.443017	1.11089	1.97626258336499e-323	0.49053	0.493759	16167	0.0438324	0.031101	1.40936	4.94065645841247e-324	0.0431739	0.044498	4855	0.013163	0.010619	1.23957	2.5027e-34	0.0127977	0.013536	1724	0.00467415	0.004254	1.09877	2.47775e-10	0.00445657	0.00489957	144664	0.392217	0.301529	1.30076
	22-S-2	APE1	417547	40959	0.0980943	0.0791019	1.2401	9.88131291682493e-324	0.0971937	0.0990005	41195	0.0986596	0.0709393	1.39076	9.88131291682493e-324	0.0977566	0.099568	206007	0.493374	0.443017	1.11367	1.97626258336499e-323	0.491857	0.494892	19905	0.0476713	0.031101	1.53279	4.94065645841247e-324	0.0470269	0.0483219	6346	0.0151983	0.010619	1.43124	1.42238e-133	0.0148294	0.0155739	2405	0.00575983	0.004254	1.35398	4.62873e-64	0.00553253	0.00599403	170249	0.407736	0.301529	1.35223
	22-S-3	APE1	321767	28423	0.0883341	0.0791019	1.11671	5.95153e-83	0.0873557	0.0893199	29012	0.0901646	0.0709393	1.27101	9.88131291682493e-324	0.0891771	0.0911595	156985	0.487884	0.443017	1.10128	1.97626258336499e-323	0.486156	0.489613	14036	0.0436216	0.031101	1.40258	4.94065645841247e-324	0.0429184	0.044333	3964	0.0123195	0.010619	1.16013	1.90586e-12	0.0119412	0.0127066	1340	0.0041645	0.004254	0.978962	0.138792	0.00394491	0.0043931	123784	0.384701	0.301529	1.27583
Heart	E-19-H-2_rep1	Endo IV	290356	28157	0.0969741	0.0791019	1.22594	7.1046e-265	0.0959	0.0980562	27011	0.0930272	0.0709393	1.31136	9.88131291682493e-324	0.091973	0.0940895	143280	0.493463	0.443017	1.11387	1.97626258336499e-323	0.491643	0.495283	13325	0.0458919	0.031101	1.47558	4.94065645841247e-324	0.0451336	0.0466593	4339	0.0149437	0.010619	1.40726	3.08342e-83	0.0145055	0.0153916	1654	0.00569646	0.004254	1.33908	3.24132e-42	0.00542593	0.00597691	116064	0.39973	0.301529	1.32568
	E-19-H-2_rep2	Endo IV	471991	48383	0.102508	0.0791019	1.2959	1.48219693752374e-323	0.101644	0.103377	46328	0.0981544	0.0709393	1.38364	9.88131291682493e-324	0.097307	0.0990067	234752	0.497365	0.443017	1.12268	1.97626258336499e-323	0.495938	0.498793	23117	0.0489776	0.031101	1.57479	9.88131291682493e-324	0.0483636	0.0495972	7713	0.0163414	0.010619	1.53888	2.60274e-236	0.0159816	0.0167072	3136	0.00664419	0.004254	1.56187	4.33555e-152	0.0064144	0.00688008	196379	0.416065	0.301529	1.37985
Liver	E-19-L-2_rep1	Endo IV	155599	14579	0.093696	0.0791019	1.1845	2.91819e-97	0.0922524	0.0951547	13797	0.0886702	0.0709393	1.24994	2.62508e-151	0.0872623	0.0900936	76654	0.492638	0.443017	1.11201	9.88131291682493e-324	0.490151	0.495126	6608	0.0424681	0.031101	1.36549	3.40424e-135	0.0414715	0.0434819	2185	0.0140425	0.010619	1.32239	2.60966e-28	0.0134637	0.0146395	750	0.00482008	0.004254	1.13307	6.91693e-07	0.00448199	0.00517682	59444	0.382033	0.301529	1.26699
	E-19-L-2_rep2	Endo IV	385072	36206	0.094024	0.0791019	1.18864	4.99433e-248	0.0931039	0.0949502	35015	0.090931	0.0709393	1.28181	9.88131291682493e-324	0.0900247	0.0918435	190457	0.494601	0.443017	1.11644	1.97626258336499e-323	0.493021	0.496181	17182	0.0446202	0.031101	1.43469	4.94065645841247e-324	0.0439702	0.0452771	5684	0.0147609	0.010619	1.39004	2.17483e-100	0.0143823	0.0151467	2073	0.00538341	0.004254	1.26549	3.22855e-38	0.00515472	0.00561959	151907	0.39449	0.301529	1.3083
Heart	E-3-H-3_rep1	Endo IV	435781	41087	0.0942836	0.0791019	1.19193	7.43848e-290	0.0934175	0.0951551	38829	0.0891021	0.0709393	1.25603	9.88131291682493e-324	0.0882578	0.0899518	214184	0.491495	0.443017	1.10943	1.97626258336499e-323	0.490009	0.49298	19299	0.044286	0.031101	1.42394	4.94065645841247e-324	0.0436771	0.044901	6406	0.0147	0.010619	1.38432	6.25144e-110	0.0143448	0.0150618	2391	0.0054867	0.004254	1.28977	5.2006e-49	0.00526953	0.00571049	169504	0.388966	0.301529	1.28998
	E-3-H-3_rep2	Endo IV	433019	45489	0.105051	0.0791019	1.32804	9.88131291682493e-324	0.104139	0.105968	43649	0.100802	0.0709393	1.42095	9.88131291682493e-324	0.0999064	0.101702	214945	0.496387	0.443017	1.12047	1.97626258336499e-323	0.494897	0.497877	21756	0.0502426	0.031101	1.61547	4.94065645841247e-324	0.0495938	0.0508974	7348	0.0169692	0.010619	1.59801	1.15116e-266	0.0165866	0.0173583	3025	0.00698584	0.004254	1.64218	3.04925e-174	0.00673991	0.00723839	181511	0.419176	0.301529	1.39017
Liver	E-3-L-3_rep1	Endo IV	215031	19603	0.0911636	0.0791019	1.15248	5.84078e-93	0.0899502	0.0923881	18693	0.0869317	0.0709393	1.22544	8.30622e-171	0.0857441	0.0881304	105789	0.491971	0.443017	1.1105	1.48219693752374e-323	0.489856	0.494086	9198	0.0427752	0.031101	1.37537	1.58736e-195	0.0419238	0.043639	3035	0.0141142	0.010619	1.32915	3.56555e-40	0.0136199	0.0146218	1038	0.00482721	0.004254	1.13475	3.70173e-09	0.00453863	0.00512927	81946	0.381089	0.301529	1.26386
	E-3-L-3_rep2	Endo IV	457634	44724	0.0977288	0.0791019	1.23548	9.88131291682493e-324	0.0968699	0.0985927	42545	0.0929673	0.0709393	1.31052	9.88131291682493e-324	0.0921275	0.0938123	227012	0.496056	0.443017	1.11972	1.97626258336499e-323	0.494606	0.497506	21532	0.0470507	0.031101	1.51284	4.94065645841247e-324	0.046439	0.0476682	7086	0.015484	0.010619	1.45814	2.36008e-165	0.0151282	0.0158459	2641	0.00577099	0.004254	1.3566	7.46968e-71	0.00555357	0.0059947	184929	0.404098	0.301529	1.34016
[truncated: 63 more columns]
