# Supplementary material for: Complex genomic patterns of abasic sites in mammalian DNA revealed by a high-resolution SSiNGLe-AP method
Source: Nat Commun. 2022 Oct 5;13:5868. doi: 10.1038/s41467-022-33594-1 (PMC9534904; doi:10.1038/s41467-022-33594-1)
Supplement: Supplementary file 15 — Dataset 13 [file 41467_2022_33594_MOESM15_ESM.xlsx]

## Sheet: Sheet1
D13. Distribution of all AP sites and sample-level hotspots found with depth ≥ 2 in exons, introns and in the regions flanking TSSs of genes in the 3 expression categories
D13.1 Distribution of all AP sites in exons, introns and in the regions flanking TSSs of genes in the 3 expression categories
Sample ID	Total number of AP positions	Non-expressed (TPM ≤ 1)																					Low-expressed ( 1 < TPM ≤ 10)																					High-expressed (TPM > 10)
		Within TSSs ± 1 kb							Within Exons							Within Introns							Within TSSs ± 1 kb							Within Exons							Within Introns							Within TSSs ± 1 kb
		No. of AP sites mapping to the element	Fraction of AP sites	Expected ratio	Odds ratio	p-value	95% confidence interval_low	95% confidence interval_high	No. of AP sites mapping to the element	Fraction of AP sites	Expected ratio	Odds ratio	p-value	95% confidence interval_low	95% confidence interval_high	No. of AP sites mapping to the element	Fraction of AP sites	Expected ratio	Odds ratio	p-value	95% confidence interval_low	95% confidence interval_high	No. of AP sites mapping to the element	Fraction of AP sites	Expected ratio	Odds ratio	p-value	95% confidence interval_low	95% confidence interval_high	No. of AP sites mapping to the element	Fraction of AP sites	Expected ratio	Odds ratio	p-value	95% confidence interval_low	95% confidence interval_high	No. of AP sites mapping to the element	Fraction of AP sites	Expected ratio	Odds ratio	p-value	95% confidence interval_low	95% confidence interval_high	No. of AP sites mapping to the element	Fraction of AP sites	Expected ratio	Odds ratio	p-value	95% confidence interval_low
3-B-1	107483	606	0.0056381	0.00518414	1.08757	0.039381	0.0051992	0.00610399	241	0.00224222	0.00188985	1.18645	0.00931139	0.0019683	0.00254351	4059	0.0377641	0.0336707	1.12157	2.73693e-13	0.0366323	0.0389209	142	0.00132114	0.00115911	1.13979	0.116719	0.0011129	0.00155699	86	0.000800127	0.00070089	1.14159	0.225592	0.000640046	0.000988057	2707	0.0251854	0.0222637	1.13123	1.90192e-10	0.0242568	0.0261397	78	0.000725696	0.000844418	0.859404	0.189282	0.000573674
3-B-2	152019	891	0.00586111	0.00516369	1.13506	0.000197079	0.00548355	0.0062577	345	0.00226945	0.00189788	1.19578	0.00118156	0.0020365	0.0025217	5854	0.0385083	0.0348575	1.10474	2.23676e-14	0.0375466	0.0394877	197	0.00129589	0.00112255	1.15442	0.0463177	0.00112133	0.00148989	126	0.000828844	0.000653067	1.26916	0.00898319	0.000690495	0.000986766	3397	0.0223459	0.0197937	1.12894	2.41942e-12	0.0216087	0.0231014	129	0.000848578	0.000901417	0.941382	0.521507	0.000708517
3-B-3	247893	1392	0.00561533	0.00513415	1.09372	0.000957577	0.00532494	0.00591736	529	0.00213399	0.00186648	1.14332	0.00247906	0.00195616	0.00232361	9628	0.0388393	0.0351318	1.10553	5.99337e-23	0.0380821	0.0396074	354	0.00142804	0.00118257	1.20757	0.000558913	0.00128322	0.0015847	220	0.00088748	0.000701733	1.2647	0.000728462	0.000774116	0.00101276	5446	0.0219692	0.0190307	1.15441	1.38548e-25	0.0213957	0.0225538	213	0.000859242	0.000872894	0.98436	0.864941	0.000747757
12-B-1	564842	3263	0.00577684	0.00511209	1.13003	6.53042e-12	0.00558085	0.00597792	1167	0.00206606	0.00181259	1.13984	1.18221e-05	0.00194932	0.00218796	21586	0.038216	0.0342601	1.11547	5.18762e-58	0.0377175	0.0387192	665	0.00117732	0.0010707	1.09958	0.0154653	0.00108957	0.00127025	467	0.00082678	0.0006734	1.22777	1.62395e-05	0.000753512	0.000905243	12143	0.021498	0.0185312	1.1601	1.64161e-58	0.0211214	0.0218796	604	0.00106933	0.00100802	1.06082	0.147954	0.000985776
12-B-2	299626	1655	0.00552355	0.00513098	1.07651	0.00289034	0.0052613	0.00579544	595	0.00198581	0.00185549	1.07023	0.0977857	0.00182957	0.0021518	10990	0.0366791	0.0331648	1.10596	4.04872e-26	0.0360088	0.0373583	318	0.00106132	0.00108684	0.976522	0.697903	0.000947919	0.00118455	234	0.000780974	0.000658573	1.18586	0.0103254	0.00068414	0.000887664	6870	0.0229286	0.020478	1.11967	1.46041e-20	0.0223956	0.0234708	280	0.000934498	0.000971838	0.961578	0.538064	0.000828278
12-B-3	463377	2637	0.00569083	0.00515011	1.10499	4.1951e-07	0.00547626	0.00591162	1064	0.00229619	0.0018757	1.22418	1.51487e-10	0.00216042	0.00243824	18194	0.0392639	0.0350219	1.12112	1.23378e-53	0.0387065	0.0398271	627	0.00135311	0.0011503	1.17631	7.25745e-05	0.00124932	0.00146321	422	0.000910706	0.000682001	1.33534	1.25958e-08	0.000825911	0.00100184	10613	0.0229036	0.019714	1.16179	2.12089e-52	0.0224748	0.0233384	440	0.000949551	0.000888406	1.06883	0.159949	0.000862925
19-B-1	230387	1261	0.0054734	0.00516071	1.06059	0.0376008	0.00517619	0.00578315	507	0.00220065	0.0018791	1.17112	0.000484887	0.00201342	0.00240057	8802	0.0382053	0.0345406	1.1061	2.62457e-21	0.0374262	0.038996	258	0.00111985	0.00114131	0.981201	0.804989	0.000987428	0.00126508	181	0.000785635	0.000669595	1.1733	0.0360821	0.000675382	0.000908743	5085	0.0220716	0.0202579	1.08953	1.10412e-09	0.0214755	0.0226797	180	0.000781294	0.000894598	0.873347	0.0699154	0.000671358
19-B-2	126614	643	0.00507843	0.00523809	0.969519	0.447692	0.00469432	0.00548546	265	0.00209298	0.0019275	1.08585	0.178365	0.00184876	0.00236042	5006	0.0395375	0.0372344	1.06185	1.78701e-05	0.0384707	0.0406254	137	0.00108203	0.00127886	0.846089	0.0492483	0.00090851	0.00127901	84	0.000663434	0.000777017	0.853821	0.157648	0.000529214	0.000821311	3416	0.0269796	0.0241957	1.11506	2.31821e-10	0.0260941	0.0278869	87	0.000687128	0.000665177	1.033	0.743498	0.000550397
19-B-3	50645	263	0.00519301	0.00513165	1.01196	0.82769	0.00458566	0.00585809	110	0.00217198	0.00185656	1.1699	0.0986009	0.00178543	0.00261724	1769	0.0349294	0.0343029	1.01826	0.43465	0.0333472	0.0365652	75	0.0014809	0.00111709	1.32567	0.0195669	0.00116499	0.00185597	42	0.000829302	0.000677636	1.22382	0.198961	0.000597751	0.00112081	1097	0.0216606	0.0199704	1.08463	0.00726526	0.0204104	0.022966	54	0.00106625	0.000936759	1.13823	0.344167	0.000801095
22-B-2	247347	1479	0.00597945	0.00515733	1.15941	2.48695e-08	0.00567941	0.00629116	565	0.00228424	0.0018654	1.22453	3.10556e-06	0.00209994	0.00248036	9850	0.0398226	0.0349456	1.13956	3.07868e-38	0.0390554	0.0406006	361	0.00145949	0.00117085	1.24652	4.89716e-05	0.00131289	0.00161796	246	0.000994554	0.000699356	1.4221	1.74892e-07	0.000874195	0.00112684	6113	0.0247143	0.0210671	1.17312	9.21696e-35	0.024106	0.0253337	255	0.00103094	0.0008655	1.19115	0.00620508	0.000908331
22-B-3	249114	1480	0.00594106	0.00513997	1.15585	4.61882e-08	0.00564303	0.00625066	546	0.00219177	0.00187053	1.17174	0.000296043	0.00201193	0.00238334	9675	0.0388376	0.034904	1.1127	7.40238e-26	0.0380823	0.0396037	360	0.00144512	0.00117219	1.23284	0.000110282	0.00129977	0.00160226	244	0.000979471	0.000688051	1.42354	1.88897e-07	0.000860468	0.00111032	5741	0.0230457	0.0202548	1.13779	3.6229e-22	0.02246	0.0236425	249	0.000999542	0.000881676	1.13368	0.0501678	0.000879287
3-H-1	362564	2375	0.00655057	0.00544061	1.20401	1.25118e-18	0.00629055	0.00681851	945	0.00260644	0.00208181	1.252	2.48873e-11	0.00244308	0.00277782	17891	0.0493458	0.043863	1.125	2.35127e-56	0.048643	0.0500558	465	0.00128253	0.000984953	1.30213	4.73897e-08	0.00116866	0.00140449	294	0.000810891	0.000620438	1.30697	1.04087e-05	0.000720871	0.000909037	7101	0.0195855	0.0158233	1.23776	1.25194e-68	0.0191369	0.0200418	382	0.00105361	0.000752239	1.40063	4.02629e-10	0.000950635
3-H-2	488315	3093	0.00633403	0.00544951	1.16231	2.68586e-16	0.00611342	0.00656052	1291	0.00264379	0.00207632	1.2733	6.5125e-17	0.00250169	0.00279183	24068	0.0492879	0.0439152	1.12234	2.59018e-72	0.0486824	0.0498987	622	0.00127377	0.000989988	1.28665	1.57278e-09	0.00117568	0.00137785	386	0.000790473	0.000632979	1.24881	2.49863e-05	0.0007136	0.000873366	9238	0.0189181	0.0158639	1.19253	9.53375e-62	0.0185378	0.0193041	447	0.000915393	0.000739624	1.23765	1.22837e-05	0.000832523
3-H-3	444504	2908	0.00654212	0.00541289	1.20862	2.76809e-23	0.00630722	0.00678349	1192	0.00268164	0.00208969	1.28327	1.17083e-16	0.00253174	0.00283808	21852	0.0491604	0.043716	1.12454	5.86175e-68	0.0485266	0.0498001	563	0.00126658	0.00101612	1.24649	4.09139e-07	0.00116416	0.00137558	378	0.000850386	0.000609251	1.39579	7.59701e-10	0.00076684	0.000940544	8755	0.0196961	0.0162021	1.21565	2.61344e-71	0.0192896	0.0201089	442	0.000994367	0.000751523	1.32314	1.64823e-08	0.000903855
12-H-1	657444	4232	0.00643705	0.00538763	1.19478	1.70054e-29	0.00624515	0.00663331	1727	0.00262684	0.00205967	1.27537	2.1422e-22	0.00250455	0.00275355	30905	0.0470078	0.0419427	1.12076	5.58085e-90	0.0464974	0.0475222	870	0.00132331	0.000991822	1.33422	4.55055e-16	0.00123688	0.00141418	610	0.000927836	0.000627721	1.4781	1.03544e-19	0.000855687	0.00100444	13552	0.0206132	0.0169076	1.21917	1.7424e-112	0.0202711	0.0209595	685	0.00104191	0.000798313	1.30514	2.23812e-11	0.000965375
12-H-2	349570	2236	0.00639643	0.00523437	1.22201	3.38205e-20	0.00613482	0.00666627	839	0.00240009	0.00196854	1.21922	2.47638e-08	0.00224059	0.00256793	15978	0.0457076	0.0410382	1.11378	1.36939e-42	0.0450176	0.0464051	502	0.00143605	0.00107698	1.3334	6.76916e-10	0.00131324	0.00156724	323	0.000923992	0.000666912	1.38548	2.40515e-08	0.000826002	0.0010304	7250	0.0207398	0.0170953	1.21319	2.91135e-58	0.0202699	0.0212176	377	0.00107847	0.000882576	1.22195	0.000150598	0.000972388
12-H-3	570331	3603	0.00631738	0.00541961	1.16565	2.19221e-19	0.00611339	0.00652641	1402	0.00245822	0.002082	1.1807	1.36114e-09	0.00233136	0.00259018	27614	0.0484175	0.0434756	1.11367	2.46692e-72	0.0478618	0.0489777	714	0.0012519	0.00107124	1.16865	4.70053e-05	0.0011618	0.00134713	509	0.000892464	0.000649046	1.37504	8.81504e-12	0.000816636	0.000973433	11383	0.0199586	0.0167865	1.18897	2.49734e-73	0.0195972	0.0203249	472	0.00082759	0.000694866	1.19101	0.0002191	0.00075463
19-H-1	641201	4177	0.00651434	0.00531401	1.22588	2.36921e-37	0.00631888	0.00671427	1623	0.00253119	0.00203959	1.24103	4.17189e-17	0.00240967	0.00265723	30439	0.0474719	0.0419847	1.13069	2.60276e-102	0.0469526	0.0479952	985	0.00153618	0.00115573	1.32919	1.34361e-17	0.0014418	0.00163511	593	0.000924827	0.000691355	1.3377	1.20238e-11	0.00085191	0.00100231	13580	0.021179	0.0178064	1.1894	1.45703e-87	0.020828	0.0215344	658	0.0010262	0.000713287	1.43869	1.19047e-18	0.000949313
19-H-2	383436	2543	0.00663214	0.00542918	1.22157	1.15373e-22	0.00637766	0.00689412	1026	0.00267581	0.00207359	1.29042	4.01181e-15	0.00251476	0.00284444	18950	0.0494215	0.0435689	1.13433	8.6156e-68	0.0487376	0.0501123	549	0.00143179	0.00107442	1.33262	1.17762e-10	0.00131459	0.00155663	394	0.00102755	0.000671629	1.52994	3.17207e-15	0.000928626	0.00113414	7919	0.0206527	0.0172361	1.19823	5.22185e-56	0.0202049	0.0211078	313	0.000816303	0.000680041	1.20037	0.00157208	0.000728396
19-H-3	588027	3719	0.00632454	0.00537102	1.17753	2.09947e-22	0.0061235	0.00653046	1545	0.00262743	0.00206305	1.27357	5.74661e-20	0.00249819	0.0027616	27282	0.0463958	0.0421464	1.10083	2.10138e-57	0.0458596	0.0469365	693	0.00117852	0.00102608	1.14856	0.000363063	0.00109244	0.00126957	439	0.000746564	0.000613318	1.21725	6.17501e-05	0.000678375	0.000819748	11362	0.0193222	0.0164071	1.17768	1.04868e-65	0.0189719	0.0196773	549	0.000933631	0.000788777	1.18364	0.000114561	0.000857188
22-H-1	537149	3599	0.00670019	0.00541218	1.23798	2.46687e-35	0.00648376	0.00692197	1469	0.00273481	0.0020932	1.30652	8.05718e-23	0.00259691	0.00287812	25974	0.0483553	0.0428362	1.12884	1.87703e-85	0.0477831	0.0489323	766	0.00142605	0.00104024	1.37088	9.48123e-17	0.0013269	0.00153063	456	0.000848926	0.000624903	1.35849	4.49609e-10	0.000772816	0.000930501	10662	0.0198492	0.0165502	1.19934	1.76677e-75	0.0194779	0.0202258	549	0.00102206	0.000726995	1.40587	4.03017e-14	0.000938383
22-H-2	227047	1407	0.00619695	0.00536014	1.15612	9.6219e-08	0.00587827	0.00652834	533	0.00234753	0.00205847	1.14043	0.00281245	0.00215265	0.00255529	10662	0.0469594	0.0418338	1.12252	4.87877e-33	0.0460928	0.0478376	257	0.00113192	0.00105518	1.07273	0.257846	0.000997818	0.00127901	180	0.000792787	0.000627223	1.26396	0.00220033	0.000681234	0.000917386	4455	0.0196215	0.0169293	1.15903	2.80956e-22	0.0190549	0.0202004	199	0.000876471	0.000769645	1.1388	0.0691961	0.000758962
22-H-3	412789	2892	0.007006	0.00550977	1.27156	1.22934e-35	0.00675381	0.00726515	1108	0.00268418	0.0021584	1.2436	2.29137e-12	0.00252863	0.00284677	20937	0.0507208	0.0446793	1.13522	1.16596e-75	0.0500534	0.0513946	608	0.00147291	0.00110492	1.33304	1.20019e-11	0.00135822	0.00159468	352	0.000852736	0.000645856	1.32032	5.71808e-07	0.000766002	0.000946595	9059	0.0219458	0.018032	1.21705	1.13972e-74	0.0215011	0.0223974	305	0.000738876	0.00056468	1.30849	6.95611e-06	0.000658298
3-L-1	123943	790	0.0063739	0.00569629	1.11896	0.00184126	0.0059384	0.00683273	331	0.00267058	0.0022842	1.16915	0.00514888	0.00239092	0.0029739	6668	0.0537989	0.0486245	1.10642	7.75876e-17	0.0525493	0.0550695	110	0.000887505	0.000835199	1.06263	0.522397	0.000729476	0.00106959	80	0.000645458	0.000491636	1.31288	0.0175911	0.00051184	0.000803265	1828	0.0147487	0.0135293	1.09013	0.000248222	0.014085	0.0154353	82	0.000661594	0.000647438	1.02187	0.823161	0.000526219
3-L-2	185306	1201	0.00648117	0.00575521	1.12614	5.01711e-05	0.00612085	0.00685706	549	0.00296267	0.00229732	1.28962	9.87716e-09	0.00272032	0.00322077	10265	0.0553949	0.0493239	1.12308	2.24471e-32	0.0543576	0.056446	159	0.00085804	0.000771965	1.1115	0.180664	0.000729898	0.00100219	93	0.000501873	0.000484048	1.03682	0.71146	0.000405094	0.000614793	2736	0.0147648	0.0127543	1.15763	5.15128e-14	0.0142205	0.0153243	117	0.000631388	0.000640611	0.985603	0.926822	0.000522202
3-L-3	405989	2719	0.00669723	0.00572128	1.17058	9.33994e-16	0.00644863	0.0069529	1144	0.00281781	0.00229346	1.22863	1.50508e-11	0.00265708	0.0029857	22442	0.0552774	0.048662	1.13595	4.21259e-82	0.0545764	0.0559847	396	0.000975396	0.000840881	1.15997	0.00375422	0.000881721	0.00107631	293	0.000721694	0.000515074	1.40115	4.31245e-08	0.000641441	0.000809206	6366	0.0156802	0.0131678	1.1908	2.40797e-42	0.0153003	0.0160671	296	0.000729084	0.000614643	1.18619	0.00394553	0.000648408
12-L-1	83070	505	0.00607921	0.00573003	1.06094	0.182458	0.0055619	0.00663145	217	0.00261225	0.00228644	1.1425	0.0540547	0.0022766	0.00298336	4530	0.0545323	0.0488581	1.11614	9.07806e-14	0.0529978	0.0560981	70	0.000842663	0.000851487	0.989637	1	0.000656954	0.00106454	46	0.00055375	0.000519491	1.06595	0.647295	0.000405442	0.000738556	1438	0.0173107	0.0136974	1.26379	6.69418e-18	0.0164346	0.0182207	43	0.000517636	0.000596173	0.868264	0.393455	0.00037464
12-L-2	546263	3585	0.00656277	0.0057699	1.13742	3.5579e-14	0.00635036	0.00678045	1591	0.00291252	0.00233276	1.24853	1.12137e-17	0.00277134	0.00305901	30944	0.0566467	0.0494152	1.14634	1.40101e-128	0.0560351	0.057263	567	0.00103796	0.000878681	1.18127	0.000112945	0.000954312	0.00112697	392	0.000717603	0.000518536	1.3839	1.02834e-09	0.000648337	0.00079225	9457	0.0173122	0.0143124	1.20959	4.77933e-73	0.0169679	0.0176615	359	0.000657193	0.000527698	1.2454	5.3825e-05	0.00059098
12-L-3	116086	683	0.00588357	0.00581916	1.01107	0.772243	0.0054517	0.0063404	301	0.00259291	0.00233185	1.11195	0.0678223	0.00230854	0.00290255	6253	0.0538652	0.0491241	1.09651	1.72815e-13	0.0525734	0.0551794	84	0.000723601	0.000792843	0.912667	0.434035	0.000577213	0.000895791	65	0.00055993	0.000496716	1.12726	0.322816	0.000432168	0.000713622	1923	0.0165653	0.0140302	1.18069	9.29671e-13	0.0158389	0.017316	86	0.00074083	0.000563068	1.3157	0.0132113	0.00059261
19-L-1	51956	316	0.00608207	0.00567862	1.07105	0.220077	0.00543161	0.00678859	162	0.00311802	0.00228261	1.36599	0.000157919	0.00265695	0.00363591	2825	0.0543729	0.0481626	1.12895	8.75687e-11	0.0524385	0.0563574	62	0.00119332	0.000874779	1.36414	0.0173697	0.000915028	0.00152952	35	0.000673647	0.000517601	1.30148	0.121768	0.000469263	0.000936756	853	0.0164177	0.0144008	1.14006	0.000159388	0.0153425	0.0175475	46	0.000885365	0.000617027	1.43489	0.0209899	0.000648269
19-L-2	232692	1582	0.00679869	0.00576662	1.17897	1.59569e-10	0.00646881	0.00714093	714	0.00306843	0.00233462	1.31432	2.3754e-12	0.00284777	0.00330161	12932	0.0555756	0.0488348	1.13803	2.0053e-49	0.0546481	0.0565142	197	0.000846613	0.000848542	0.997726	1	0.000732552	0.000973387	146	0.000627439	0.000490292	1.27972	0.00367237	0.000529818	0.000737827	4141	0.0177961	0.0149352	1.19155	2.27227e-28	0.0172627	0.0183414	137	0.000588761	0.00056457	1.04285	0.600536	0.000494326
19-L-3	313971	2012	0.00640824	0.00553712	1.15732	1.33007e-10	0.0061321	0.00669354	830	0.00264356	0.00220598	1.19836	3.75593e-07	0.00246696	0.00282943	16813	0.0535495	0.0468416	1.1432	7.05559e-68	0.0527646	0.0543427	334	0.00106379	0.000955551	1.11328	0.052891	0.000952804	0.00118415	214	0.000681592	0.000568523	1.19888	0.00972478	0.00059335	0.00077925	5598	0.0178297	0.0144727	1.23195	3.46296e-52	0.0173697	0.0182986	239	0.000761217	0.000681674	1.11669	0.0936963	0.000667791
22-L-1	293600	1875	0.00638624	0.00559452	1.14152	1.79381e-08	0.00610128	0.00668101	788	0.00268392	0.00221363	1.21245	1.55259e-07	0.0025	0.00287777	15235	0.0518903	0.0461924	1.12335	3.05988e-47	0.0510907	0.0526988	343	0.00116826	0.000873448	1.33752	2.44682e-07	0.00104794	0.00129859	229	0.000779973	0.000527479	1.47868	2.62356e-08	0.000682248	0.000887758	4826	0.0164373	0.0142617	1.15255	2.78003e-22	0.0159805	0.0169038	219	0.000745913	0.000716331	1.0413	0.534688	0.000650417
22-L-2	524704	3419	0.00651605	0.0057215	1.13887	8.02679e-14	0.00630013	0.00673746	1565	0.00298263	0.00230927	1.29159	2.20333e-22	0.00283688	0.00313392	29072	0.0554065	0.0491777	1.12666	3.98532e-93	0.054789	0.0560289	519	0.000989129	0.000885954	1.11646	0.0130295	0.000905888	0.00107796	384	0.000731841	0.000508906	1.43807	1.80686e-11	0.000660488	0.000808797	8403	0.0160147	0.0136126	1.17646	2.33118e-48	0.0156768	0.016358	347	0.000661325	0.000573239	1.15366	0.00866378	0.000593585
22-L-3	358090	2453	0.00685023	0.00569864	1.20208	7.04318e-19	0.00658268	0.00712581	1045	0.00291826	0.0022763	1.28202	1.13423e-14	0.00274422	0.00310042	19118	0.0533888	0.0474168	1.12595	3.86613e-61	0.0526547	0.0541301	393	0.00109749	0.000915209	1.19917	0.00044545	0.000991704	0.00121148	259	0.000723282	0.000544025	1.3295	1.18913e-05	0.000637897	0.000816906	6269	0.0175068	0.0149569	1.17048	1.79901e-34	0.0170797	0.0179417	273	0.000762378	0.000569891	1.33776	4.3298e-06	0.000674645
3-M-1	436174	2833	0.00649511	0.00557568	1.1649	1.8095e-15	0.00625886	0.00673796	1123	0.00257466	0.00215801	1.19307	8.30028e-09	0.00242644	0.00272955	23272	0.0533549	0.047562	1.1218	1.06808e-69	0.0526897	0.0540259	554	0.00127014	0.00100627	1.26222	1.27241e-07	0.00116662	0.00138037	346	0.000793261	0.000629714	1.25972	3.48212e-05	0.000711897	0.00088137	8024	0.0183963	0.0151129	1.21726	2.931e-66	0.0179996	0.0187995	322	0.000738237	0.000605337	1.21955	0.000559215	0.000659822
3-M-2	408915	2713	0.00663463	0.00561544	1.1815	2.25922e-17	0.00638808	0.00688821	1145	0.00280009	0.00221778	1.26257	2.87891e-14	0.00264044	0.00296685	22159	0.0541897	0.0479661	1.12975	1.62322e-74	0.0534978	0.054888	579	0.00141594	0.000967566	1.46341	6.36405e-18	0.00130301	0.00153603	362	0.00088527	0.000583817	1.51635	1.03717e-13	0.000796447	0.000981282	7443	0.0182018	0.01501	1.21265	2.32676e-59	0.0177943	0.0186162	320	0.000782559	0.000597951	1.30873	3.96763e-06	0.000699185
3-M-3	345817	2278	0.0065873	0.00562987	1.17006	2.25592e-13	0.00632038	0.00686254	948	0.00274133	0.00222847	1.23014	6.75747e-10	0.0025698	0.00292128	19100	0.0552315	0.0487162	1.13374	3.91575e-68	0.0544725	0.055998	341	0.000986071	0.000889064	1.10911	0.0596105	0.00088422	0.00109643	229	0.0006622	0.000540315	1.22558	0.00267692	0.000579227	0.000753716	5267	0.0152306	0.0128081	1.18914	8.14909e-35	0.014825	0.0156443	307	0.000887753	0.000663497	1.33799	9.89425e-07	0.000791251
12-M-1	760366	4916	0.00646531	0.00559129	1.15632	1.91909e-23	0.00628639	0.006648	2052	0.0026987	0.00218791	1.23346	3.62078e-20	0.00258333	0.00281788	41464	0.0545316	0.0485237	1.12381	1.59407e-126	0.0540223	0.0550444	924	0.0012152	0.000984266	1.23463	5.51615e-10	0.00113815	0.0012961	626	0.000823288	0.000604867	1.36111	1.86453e-13	0.000760073	0.000890354	13040	0.0171496	0.014431	1.18839	4.50846e-83	0.016859	0.017444	544	0.000715445	0.000610923	1.17109	0.000319654	0.000656598
12-M-2	705908	4593	0.00650651	0.0056036	1.16113	3.65158e-23	0.00632028	0.00669682	1883	0.00266749	0.00219166	1.21711	1.26612e-16	0.0025485	0.00279058	38229	0.0541558	0.0481949	1.12368	1.52987e-116	0.0536289	0.0546863	861	0.00121971	0.000973003	1.25355	1.55057e-10	0.00113963	0.00130392	612	0.000866969	0.000601716	1.44083	1.36036e-17	0.000799659	0.000938427	12412	0.017583	0.0142399	1.23477	7.93553e-116	0.0172777	0.0178923	536	0.000759306	0.000609643	1.24549	8.55249e-07	0.000696398
12-M-3	388592	2562	0.00659303	0.00557034	1.1836	8.51297e-17	0.00634098	0.00685249	1075	0.0027664	0.00218777	1.26448	1.14258e-13	0.00260369	0.00293659	20549	0.0528807	0.047144	1.12168	1.25867e-61	0.0521791	0.0535889	458	0.00117861	0.000982709	1.19935	0.000149963	0.00107319	0.00129159	300	0.000772018	0.000586859	1.31551	5.49805e-06	0.000687148	0.000864469	7075	0.0182068	0.014846	1.22637	6.86189e-63	0.0177887	0.018632	341	0.000877527	0.00062875	1.39567	5.31134e-09	0.000786884
19-M-1	528477	3555	0.00672688	0.00558585	1.20427	4.0486e-27	0.00650826	0.00695093	1395	0.00263966	0.00218944	1.20563	1.13822e-11	0.00250311	0.00278171	28673	0.0542559	0.04795	1.13151	3.27488e-98	0.0536467	0.05487	657	0.0012432	0.000992416	1.2527	2.46764e-08	0.00114999	0.00134193	431	0.000815551	0.000609993	1.33698	7.71773e-09	0.000740391	0.000896267	9201	0.0174104	0.0142372	1.22288	4.85351e-79	0.0170595	0.0177666	401	0.000758784	0.000601022	1.26249	6.94536e-06	0.00068635
19-M-2	557059	3817	0.00685206	0.0056537	1.21196	7.33081e-31	0.0066371	0.00707217	1612	0.00289377	0.0022394	1.29221	4.62538e-23	0.0027544	0.00303834	30748	0.055197	0.0486681	1.13415	4.06886e-109	0.0545988	0.0557999	626	0.00112376	0.00096937	1.15927	0.000296626	0.00103748	0.00121529	430	0.000771911	0.000592557	1.30268	1.40093e-07	0.000700691	0.000848403	10327	0.0185384	0.0152409	1.21636	3.82838e-84	0.0181858	0.0188961	411	0.000737803	0.000553572	1.3328	2.65002e-08	0.000668212
19-M-3	768254	5155	0.00671002	0.00558188	1.20211	7.27937e-38	0.00652868	0.0068951	2138	0.00278293	0.00218452	1.27393	4.49693e-27	0.00266636	0.00290328	41309	0.05377	0.0477249	1.12667	2.73529e-131	0.0532666	0.0542767	1040	0.00135372	0.00100361	1.34885	3.47603e-20	0.00127274	0.0014385	705	0.000917665	0.000636974	1.44066	5.34571e-20	0.000851195	0.000987943	14500	0.018874	0.01548	1.21925	3.99018e-120	0.0185708	0.0191807	617	0.00080312	0.000595264	1.34918	1.26151e-12	0.000741014
22-M-1	255356	1750	0.00685318	0.00564583	1.21385	3.05847e-15	0.00653684	0.00718078	767	0.00300365	0.00224484	1.33802	1.29718e-14	0.0027951	0.0032236	14000	0.0548254	0.0489504	1.12002	1.31045e-41	0.0539456	0.0557154	268	0.00104952	0.000972067	1.07967	0.204097	0.000927667	0.00118291	207	0.000810633	0.000576642	1.40578	3.04987e-06	0.000703994	0.000928852	4611	0.0180571	0.0148916	1.21257	1.98834e-37	0.0175442	0.0185811	159	0.00062266	0.000567623	1.09696	0.244471	0.000529661
22-M-2	465947	3018	0.00647713	0.00570394	1.13555	6.92916e-12	0.0062488	0.00671164	1300	0.00279002	0.00226735	1.23052	4.36433e-13	0.00264059	0.00294568	25831	0.0554376	0.0495353	1.11915	2.62979e-74	0.0547823	0.0560985	501	0.00107523	0.000932842	1.15264	0.00180543	0.000983171	0.00117358	371	0.000796228	0.000577516	1.37871	3.74137e-09	0.000717286	0.00088148	8299	0.017811	0.0148216	1.20169	3.1295e-60	0.0174332	0.0181949	271	0.000581611	0.000540633	1.0758	0.230966	0.000514436
22-M-3	649518	4570	0.00703599	0.00578684	1.21586	9.62294e-38	0.00683414	0.00724224	1948	0.00299915	0.00233942	1.282	5.54383e-26	0.00286761	0.00313514	37767	0.0581462	0.0506221	1.14863	3.79285e-161	0.0575783	0.0587181	738	0.00113623	0.000914991	1.24179	1.27912e-08	0.00105576	0.00122119	506	0.000779039	0.000522262	1.49166	3.04068e-17	0.000712654	0.00084994	10834	0.0166801	0.0138741	1.20224	2.15228e-78	0.01637	0.0169945	402	0.00061892	0.000472249	1.31058	1.94579e-07	0.000559906
3-P-1	539791	4161	0.00770854	0.00604209	1.27581	7.02444e-52	0.00747694	0.00794544	1788	0.00331239	0.00242615	1.36529	4.45937e-36	0.00316086	0.0034693	34099	0.0631707	0.0547776	1.15322	1.33669e-154	0.0625232	0.063823	654	0.00121158	0.00088803	1.36435	3.58741e-14	0.00112054	0.00130804	426	0.000789194	0.000528198	1.49413	6.96297e-15	0.000716047	0.000867782	8778	0.0162618	0.0129333	1.25736	3.02965e-96	0.0159261	0.0166028	197	0.000364956	0.00025428	1.43525	1.62958e-06	0.000315777
3-P-2	382837	2416	0.00631078	0.00610968	1.03291	0.110262	0.00606237	0.00656671	1169	0.00305352	0.00248539	1.22859	9.00919e-12	0.00288121	0.00323342	23964	0.0625958	0.0555905	1.12602	6.40016e-77	0.0618305	0.0633678	355	0.000927288	0.000839291	1.10485	0.0614867	0.000833363	0.00102889	232	0.000606002	0.000484635	1.25043	0.000941206	0.000530545	0.000689176	5581	0.014578	0.0128526	1.13425	1.60544e-20	0.0142007	0.0149627	89	0.000232475	0.000225578	1.03057	0.746762	0.0001867
3-P-3	296331	2057	0.00694156	0.00582251	1.19219	7.33535e-15	0.00664577	0.00724706	868	0.00292916	0.0023431	1.25012	2.13787e-10	0.00273777	0.00313037	17007	0.0573919	0.050594	1.13436	1.70125e-61	0.0565571	0.0582354	325	0.00109675	0.000888793	1.23397	0.000241017	0.000980792	0.00122263	197	0.000664797	0.000510292	1.30278	0.00033869	0.000575225	0.000764356	4872	0.0164411	0.0140131	1.17326	6.49621e-28	0.0159863	0.0169054	197	0.000664797	0.000463486	1.43434	1.64153e-06	0.000575225
12-P-1	341043	2602	0.00762954	0.00610831	1.24904	4.99092e-28	0.00734023	0.00792726	1154	0.00338374	0.00248067	1.36404	9.02854e-24	0.0031916	0.00358438	21916	0.0642617	0.0554218	1.1595	1.33701e-107	0.0634409	0.0650899	389	0.00114062	0.000832972	1.36934	3.29802e-09	0.00103013	0.00125972	217	0.000636283	0.000489169	1.30074	0.000196735	0.000554458	0.000726778	5396	0.0158221	0.0127451	1.24142	8.07967e-54	0.0154059	0.0162465	118	0.000345997	0.000236231	1.46466	9.07313e-05	0.000286399
12-P-2	547731	4021	0.00734119	0.00590167	1.24392	6.03695e-41	0.00711682	0.00757081	1614	0.0029467	0.00232956	1.26492	8.734e-20	0.00280488	0.00309382	33440	0.0610519	0.0529181	1.1537	3.24283e-152	0.0604192	0.0616892	661	0.0012068	0.000896706	1.34581	3.33185e-13	0.00111659	0.00130235	402	0.000733937	0.000544251	1.34853	1.08474e-08	0.000663959	0.00080928	8623	0.0157431	0.0125311	1.25632	6.47043e-94	0.0154151	0.0160763	277	0.000505723	0.000386197	1.30949	1.67034e-05	0.000447928
12-P-3	376288	2727	0.00724711	0.00591501	1.22521	7.28827e-25	0.00697857	0.00752328	1157	0.00307477	0.0023921	1.28539	2.06595e-16	0.00290038	0.00325688	22384	0.0594864	0.052132	1.14107	7.48986e-88	0.0587327	0.0602468	447	0.00118792	0.000918727	1.29301	1.73291e-07	0.00108039	0.00130324	298	0.000791947	0.00052241	1.51595	1.68788e-11	0.000704604	0.000887118	6512	0.0173059	0.014188	1.21976	3.78729e-55	0.0168916	0.0177276	175	0.000465069	0.000344595	1.34961	0.000153625	0.000398728
19-P-1	332260	2414	0.00726539	0.00607065	1.19681	7.74694e-18	0.00697942	0.00756001	1005	0.00302474	0.00248626	1.21658	1.63042e-09	0.00284086	0.00321737	20595	0.0619846	0.0545223	1.13687	6.54419e-77	0.061167	0.0628098	404	0.00121592	0.000865579	1.40474	9.494e-11	0.00110029	0.00134038	225	0.000677181	0.000476248	1.42191	5.1638e-07	0.000591606	0.000771649	5199	0.0156474	0.0133056	1.176	1.9386e-30	0.0152281	0.0160751	106	0.000319027	0.000237569	1.34288	0.00336976	0.000261201
19-P-2	327211	2467	0.00753948	0.00621392	1.21332	9.78722e-21	0.00724593	0.0078418	1102	0.00336786	0.00258068	1.30503	2.1253e-17	0.00317223	0.00357236	21368	0.0653034	0.0572403	1.14086	3.46988e-84	0.0644592	0.0661553	340	0.00103908	0.000798185	1.30181	2.87326e-06	0.000931608	0.00115555	195	0.000595946	0.000424253	1.40469	6.46597e-06	0.000515252	0.000685686	4665	0.0142569	0.0115714	1.23208	1.04754e-43	0.0138534	0.0146689	70	0.000213929	0.000160951	1.32916	0.0225706	0.000166772
19-P-3	304235	2311	0.0075961	0.00614225	1.2367	3.99416e-23	0.00729064	0.007911	969	0.00318504	0.00253571	1.25607	7.09707e-12	0.00298792	0.00339171	19053	0.0626259	0.055202	1.13449	3.92479e-69	0.0617675	0.0634927	321	0.00105511	0.000803914	1.31246	2.91562e-06	0.000942878	0.001177	184	0.000604796	0.000430865	1.40368	1.1949e-05	0.000520583	0.000698745	4664	0.0153303	0.0131547	1.16538	9.88234e-25	0.0148967	0.0157731	103	0.000338554	0.000227799	1.4862	0.000145392	0.000276347
22-P-1	523634	3861	0.00737347	0.00599523	1.22989	9.96231e-36	0.00714352	0.00760889	1676	0.00320071	0.00241104	1.32752	1.21399e-28	0.00304952	0.00335744	32812	0.0626621	0.0548244	1.14296	2.27113e-131	0.0620071	0.0633219	541	0.00103316	0.00085736	1.20505	2.35624e-05	0.000947967	0.00112396	359	0.000685593	0.000502996	1.36302	2.2865e-08	0.00061652	0.000760284	7720	0.0147431	0.011965	1.23219	3.1411e-71	0.0144184	0.0150732	231	0.000441148	0.00032609	1.35284	1.04788e-05	0.000386099
22-P-2	329847	2112	0.00640297	0.00608726	1.05186	0.0205037	0.0061336	0.00668107	978	0.00296501	0.00248732	1.19205	8.73368e-08	0.00278232	0.00315651	20405	0.061862	0.0559187	1.10628	2.06569e-48	0.0610422	0.0626895	243	0.000736705	0.000864996	0.851686	0.0117815	0.00064701	0.000835351	182	0.000551771	0.000489467	1.12729	0.106477	0.000474535	0.000637989	4489	0.0136093	0.0124833	1.0902	9.02259e-09	0.0132167	0.0140106	66	0.000200093	0.000223986	0.893327	0.383028	0.000154755
22-P-3	478459	3267	0.00682817	0.00616086	1.10831	6.53839e-09	0.00659678	0.00706557	1547	0.0032333	0.00253632	1.2748	3.82328e-20	0.00307441	0.00339825	30215	0.0631507	0.0559627	1.12844	6.50545e-100	0.0624631	0.0638436	431	0.000900809	0.00081861	1.10041	0.048625	0.000817795	0.000989959	293	0.000612383	0.000457847	1.33753	1.82648e-06	0.000544281	0.000686644	6978	0.0145843	0.0127026	1.14814	6.80952e-30	0.0142465	0.014928	99	0.000206914	0.000191844	1.07855	0.433609	0.000168173
3-S-1	589446	4167	0.00706935	0.00578448	1.22212	3.00029e-36	0.00685704	0.00728652	1734	0.00294175	0.00233335	1.26074	1.29553e-20	0.00280509	0.00308332	32248	0.054709	0.0472245	1.15849	3.51998e-154	0.0541298	0.0552926	695	0.00117907	0.000881927	1.33693	2.53519e-13	0.00109308	0.00127003	484	0.00082111	0.000521763	1.57372	1.69905e-20	0.000749604	0.000897593	12409	0.021052	0.0173214	1.21537	3.77031e-100	0.020687	0.0214217	404	0.000685389	0.000507585	1.35029	8.21958e-09	0.000620197
3-S-2	775078	5244	0.00676577	0.00564127	1.19933	1.3577e-37	0.00658447	0.00695077	2250	0.00290293	0.00228444	1.27074	7.14415e-28	0.00278438	0.00302523	41693	0.053792	0.0468044	1.14929	2.27176e-178	0.0532908	0.0542966	952	0.00122826	0.00101194	1.21377	6.29844e-09	0.00115151	0.00130878	632	0.000815402	0.000564988	1.44322	3.35767e-18	0.000753084	0.000881497	16038	0.0206921	0.0172597	1.19887	3.6795e-112	0.0203763	0.0210115	520	0.0006709	0.000526612	1.27399	9.95188e-08	0.000614485
3-S-3	383338	2286	0.00596341	0.00523549	1.13903	9.85669e-10	0.00572211	0.00621221	941	0.00245475	0.00200511	1.22425	1.78629e-09	0.00230057	0.00261653	18515	0.0482994	0.0419934	1.15017	1.02003e-80	0.0476228	0.0489828	444	0.00115825	0.00102813	1.12656	0.0134936	0.00105306	0.00127109	267	0.000696513	0.000599045	1.16271	0.0159074	0.00061549	0.000785231	7453	0.0194424	0.0163062	1.19233	4.1908e-50	0.0190076	0.0198844	432	0.00112694	0.000926407	1.21647	7.55061e-05	0.00102322
12-S-1	347809	2117	0.00608667	0.00527805	1.15321	1.30999e-10	0.00583087	0.00635076	841	0.00241799	0.00201129	1.20221	2.12074e-07	0.00225749	0.00258687	16280	0.0468073	0.0409917	1.14187	2.70841e-64	0.0461077	0.0475145	481	0.00138294	0.00105854	1.30646	1.72039e-08	0.00126217	0.00151214	302	0.000868293	0.000637972	1.36102	3.16568e-07	0.00077315	0.000971902	8070	0.0232024	0.0189719	1.22299	5.96326e-70	0.0227046	0.0237081	403	0.00115868	0.000853156	1.35811	4.23952e-09	0.00104836
12-S-2	418840	2804	0.00669468	0.00545513	1.22723	7.17604e-26	0.00644994	0.00694628	1157	0.00276239	0.00218191	1.26604	9.95275e-15	0.00260569	0.00292603	20694	0.0494079	0.0433942	1.13858	4.60233e-78	0.0487535	0.0500685	609	0.00145402	0.00108761	1.33689	7.15755e-12	0.00134089	0.00157413	356	0.000849967	0.000620583	1.36963	1.54039e-08	0.000763988	0.000942966	10200	0.024353	0.0199404	1.22129	7.34648e-87	0.0238883	0.0248243	390	0.000931143	0.000643643	1.44668	6.27572e-12	0.000841049
12-S-3	546653	3737	0.00683615	0.00539067	1.26814	1.2672e-44	0.00661942	0.00705812	1493	0.00273117	0.00207813	1.31424	4.90542e-24	0.00259454	0.0028731	26943	0.0492872	0.0438178	1.12482	1.03094e-83	0.0487149	0.0498643	773	0.00141406	0.00104493	1.35326	9.81781e-16	0.00131618	0.00151728	449	0.000821362	0.00063648	1.29048	1.9164e-07	0.000747163	0.000900931	11176	0.0204444	0.0171064	1.19513	3.45537e-76	0.0200709	0.020823	514	0.000940267	0.000749835	1.25397	7.56579e-07	0.000860761
19-S-1	414381	3108	0.00750034	0.00595775	1.25892	2.43303e-35	0.00723989	0.00776772	1276	0.00307929	0.00241626	1.2744	7.06786e-17	0.00291287	0.00325272	23438	0.0565615	0.0495368	1.14181	1.67759e-92	0.05586	0.0572691	391	0.000943576	0.000673989	1.39999	2.49804e-10	0.000852393	0.00104185	252	0.000608136	0.000407853	1.49107	2.24182e-09	0.000535382	0.000688014	7365	0.0177735	0.0145131	1.22465	1.7111e-64	0.0173734	0.0181804	283	0.000682946	0.000533081	1.28113	6.07331e-05	0.00060571
19-S-2	470191	3353	0.00713114	0.00550011	1.29655	2.14064e-47	0.00689261	0.00737578	1360	0.00289244	0.00218285	1.32508	2.92481e-23	0.00274095	0.00305011	23897	0.050824	0.0441858	1.15023	5.86612e-104	0.0501979	0.0514557	711	0.00151215	0.00106817	1.41565	1.77278e-18	0.0014031	0.00162741	425	0.000903888	0.000620134	1.45757	2.58438e-13	0.000820019	0.000994002	10912	0.0232076	0.0194968	1.19033	1.78537e-71	0.0227791	0.023642	387	0.00082307	0.000616708	1.33462	5.28297e-08	0.000743128
19-S-3	578386	4007	0.0069279	0.00551677	1.25579	3.69143e-44	0.00671575	0.00714501	1579	0.00273001	0.00214633	1.27194	3.55001e-20	0.00259717	0.00286787	29324	0.0506997	0.0442771	1.14505	2.27596e-119	0.0501357	0.0512682	759	0.00131227	0.000935417	1.40287	9.84403e-19	0.00122062	0.00140898	522	0.000902511	0.000594098	1.51913	4.05018e-19	0.00082677	0.000983321	12178	0.0210551	0.0171998	1.22415	2.61081e-105	0.0206867	0.0214284	592	0.00102354	0.00073763	1.3876	3.70766e-14	0.000942775
22-S-1	368837	2447	0.00663437	0.00583973	1.13607	5.51062e-10	0.0063749	0.00690163	1078	0.0029227	0.00236149	1.23765	1.25811e-11	0.00275104	0.00310224	20855	0.0565426	0.0503942	1.12201	4.85883e-63	0.0557993	0.0572928	329	0.000891993	0.000751897	1.18632	0.00240377	0.000798237	0.000993727	251	0.000680517	0.000444973	1.52935	2.81745e-10	0.00059895	0.000770088	5885	0.0159556	0.0133303	1.19694	1.81571e-41	0.0155536	0.0163651	212	0.00057478	0.000588612	0.9765	0.759975	0.000500025
22-S-2	417547	2731	0.00654058	0.00528567	1.23742	3.99265e-27	0.00629831	0.00678973	1144	0.00273981	0.00206491	1.32684	5.7013e-20	0.00258353	0.00290306	20666	0.0494938	0.0435072	1.1376	5.32958e-77	0.0488379	0.050156	576	0.00137949	0.00105748	1.3045	8.99327e-10	0.00126918	0.0014968	329	0.000787935	0.000610874	1.28985	8.50618e-06	0.000705113	0.000877807	7726	0.0185033	0.0158909	1.1644	1.49187e-39	0.0180967	0.0189166	462	0.00110646	0.000843755	1.31135	2.43246e-08	0.0010079
22-S-3	321767	1918	0.00596084	0.00554071	1.07583	0.00145956	0.00569777	0.00623286	920	0.00285921	0.00223969	1.27661	9.98411e-13	0.00267766	0.00304981	16458	0.0511488	0.0454561	1.12524	2.9356e-52	0.0503901	0.0519156	341	0.00105977	0.00110351	0.960366	0.473441	0.000950313	0.00117837	240	0.000745881	0.000595438	1.25266	0.000766357	0.000654522	0.000846417	7047	0.0219009	0.0193394	1.13245	4.66983e-25	0.021398	0.0224125	186	0.000578058	0.00053254	1.08547	0.26759	0.000497985
[truncated: 215 more columns]
