# Supplementary material for: Complex genomic patterns of abasic sites in mammalian DNA revealed by a high-resolution SSiNGLe-AP method
Source: Nat Commun. 2022 Oct 5;13:5868. doi: 10.1038/s41467-022-33594-1 (PMC9534904; doi:10.1038/s41467-022-33594-1)
Supplement: Supplementary file 16 — Dataset 14 [file 41467_2022_33594_MOESM16_ESM.xlsx]

## Sheet: Sheet1
D14. TPM of the Apex1 gene in each of the 71 mouse samples
Sample ID	TPM of Apex1
3-B-1	35.87
3-B-2	57.37
3-B-3	31.16
12-B-1	34.27
12-B-2	41.78
12-B-3	42.38
19-B-1	36.68
19-B-2	39.57
19-B-3	47.49
22-B-2	28.33
22-B-3	38.13
3-H-1	44.69
3-H-2	22.36
3-H-3	39.8
12-H-1	41.43
12-H-2	42.18
12-H-3	36.64
19-H-1	28.13
19-H-2	27.14
19-H-3	33.08
22-H-1	36.24
22-H-2	30.52
22-H-3	16.32
3-L-1	34.63
3-L-2	43.13
3-L-3	34.18
12-L-1	34.71
12-L-2	53.82
12-L-3	68.52
19-L-1	32.57
19-L-2	33.73
19-L-3	39.57
22-L-1	48.94
22-L-2	37.24
22-L-3	36.05
3-M-1	39.54
3-M-2	36.95
3-M-3	29.92
12-M-1	45.93
12-M-2	60.18
12-M-3	42.93
19-M-1	36.42
19-M-2	28.24
19-M-3	28.82
22-M-1	33.49
22-M-2	41.78
22-M-3	21.56
3-P-1	31.73
3-P-2	41.07
3-P-3	48.56
12-P-1	23.28
12-P-2	54.75
12-P-3	56.59
19-P-1	25.83
19-P-2	14.59
19-P-3	11.13
22-P-1	69.55
22-P-2	32.59
22-P-3	14.5
3-S-1	22.29
3-S-2	16.65
3-S-3	52.11
12-S-1	67.36
12-S-2	39.94
12-S-3	31.2
19-S-1	26.88
19-S-2	17.29
19-S-3	33.44
22-S-1	40.12
22-S-2	47.97
22-S-3	10.35
