# Supplementary material for: Complex genomic patterns of abasic sites in mammalian DNA revealed by a high-resolution SSiNGLe-AP method
Source: Nat Commun. 2022 Oct 5;13:5868. doi: 10.1038/s41467-022-33594-1 (PMC9534904; doi:10.1038/s41467-022-33594-1)
Supplement: Supplementary file 17 — Dataset 15 [file 41467_2022_33594_MOESM17_ESM.xlsx]

## Sheet: Sheet1
D15. The fraction of sample-level hotspots found in the real and simulated datasets at different read depths
Age (Month)	Sample ID	All AP sites (outside of repeats)	No. of AP sites with depth ≥ 2	No. of AP sites with depth ≥ 3	% of AP sites with depth ≥ 2	% of AP sites with depth ≥ 3	Data type
3	3-B-1	107483	12950	1566	0.120484	0.0145697	Real
3	3-B-2	152019	13570	1370	0.0892652	0.00901203	Real
3	3-B-3	247893	18177	1733	0.073326	0.00699092	Real
12	12-B-1	564842	22872	1306	0.0404927	0.00231215	Real
12	12-B-2	299626	13969	748	0.0466215	0.00249645	Real
12	12-B-3	463377	15294	629	0.0330055	0.00135743	Real
19	19-B-1	230387	19461	1765	0.0844709	0.00766102	Real
19	19-B-2	126614	13744	1553	0.10855	0.0122656	Real
19	19-B-3	50645	5214	580	0.102952	0.0114523	Real
22	22-B-2	247347	8943	386	0.0361557	0.00156056	Real
22	22-B-3	249114	10213	505	0.0409973	0.00202718	Real
3	3-H-1	362564	8215	225	0.0226581	0.00062058	Real
3	3-H-2	488315	15656	553	0.0320613	0.00113247	Real
3	3-H-3	444504	5473	88	0.0123126	0.000197973	Real
12	12-H-1	657444	20273	733	0.0308361	0.00111492	Real
12	12-H-2	349570	39561	5089	0.11317	0.0145579	Real
12	12-H-3	570331	21362	914	0.0374554	0.00160258	Real
19	19-H-1	641201	17969	588	0.028024	0.000917029	Real
19	19-H-2	383436	9498	273	0.0247708	0.000711983	Real
19	19-H-3	588027	23936	1174	0.0407056	0.00199651	Real
22	22-H-1	537149	3693	49	0.00687519	9.12224e-05	Real
22	22-H-2	227047	6135	212	0.0270208	0.000933727	Real
22	22-H-3	412789	6434	130	0.0155867	0.000314931	Real
3	3-L-1	123943	15976	2191	0.128898	0.0176775	Real
3	3-L-2	185306	23202	2993	0.125209	0.0161517	Real
3	3-L-3	405989	19020	1182	0.0468486	0.00291141	Real
12	12-L-1	83070	10344	1366	0.124521	0.016444	Real
12	12-L-2	546263	15792	1014	0.0289092	0.00185625	Real
12	12-L-3	116086	14177	1843	0.122125	0.0158762	Real
19	19-L-1	51956	5212	656	0.100316	0.0126261	Real
19	19-L-2	232692	12805	801	0.0550298	0.00344232	Real
19	19-L-3	313971	4073	67	0.0129725	0.000213396	Real
22	22-L-1	293600	23226	1929	0.0791076	0.00657016	Real
22	22-L-2	524704	12409	316	0.0236495	0.000602244	Real
22	22-L-3	358090	11465	385	0.0320171	0.00107515	Real
3	3-M-1	436174	5462	84	0.0125225	0.000192584	Real
3	3-M-2	408915	5264	77	0.0128731	0.000188303	Real
3	3-M-3	345817	8741	258	0.0252764	0.000746059	Real
12	12-M-1	760366	30340	1495	0.0399018	0.00196616	Real
12	12-M-2	705908	19107	606	0.0270673	0.000858469	Real
12	12-M-3	388592	5872	120	0.015111	0.000308807	Real
19	19-M-1	528477	8849	185	0.0167443	0.000350063	Real
19	19-M-2	557059	28872	1765	0.0518293	0.00316843	Real
19	19-M-3	768254	18395	528	0.0239439	0.000687273	Real
22	22-M-1	255356	8447	317	0.0330793	0.0012414	Real
22	22-M-2	465947	10580	290	0.0227064	0.000622388	Real
22	22-M-3	649518	7159	106	0.011022	0.000163198	Real
3	3-P-1	539791	9167	191	0.0169825	0.000353841	Real
3	3-P-2	382837	54312	8698	0.141867	0.0227199	Real
3	3-P-3	296331	19010	1405	0.0641512	0.00474132	Real
12	12-P-1	341043	17416	983	0.0510669	0.00288233	Real
12	12-P-2	547731	12665	321	0.0231227	0.000586054	Real
12	12-P-3	376288	9844	332	0.0261608	0.000882303	Real
19	19-P-1	332260	21391	1512	0.0643803	0.00455065	Real
19	19-P-2	327211	22592	1717	0.0690441	0.00524738	Real
19	19-P-3	304235	15961	925	0.0524627	0.00304041	Real
22	22-P-1	523634	3170	41	0.00605385	7.8299e-05	Real
22	22-P-2	329847	12782	596	0.0387513	0.0018069	Real
22	22-P-3	478459	6067	108	0.0126803	0.000225725	Real
3	3-S-1	589446	10912	245	0.0185123	0.000415645	Real
3	3-S-2	775078	37181	1985	0.0479707	0.00256103	Real
3	3-S-3	383338	24136	1592	0.0629627	0.00415299	Real
12	12-S-1	347809	18061	1062	0.0519279	0.0030534	Real
12	12-S-2	418840	15868	690	0.0378856	0.00164741	Real
12	12-S-3	546653	15768	537	0.0288446	0.000982342	Real
19	19-S-1	414381	15517	611	0.0374462	0.00147449	Real
19	19-S-2	470191	2895	38	0.00615707	8.08182e-05	Real
19	19-S-3	578386	9466	210	0.0163662	0.000363079	Real
22	22-S-1	368837	13359	588	0.0362193	0.0015942	Real
22	22-S-2	417547	6882	154	0.016482	0.000368821	Real
22	22-S-3	321767	11244	438	0.0349445	0.00136123	Real
3	3-B-1	122330	2	0	1.63492e-05	0	Simulated
3	3-B-2	167221	1	0	5.98011e-06	0	Simulated
3	3-B-3	268069	13	0	4.8495e-05	0	Simulated
12	12-B-1	589202	53	0	8.99522e-05	0	Simulated
12	12-B-2	314489	18	0	5.72357e-05	0	Simulated
12	12-B-3	479396	50	0	0.000104298	0	Simulated
19	19-B-1	251884	12	0	4.7641e-05	0	Simulated
19	19-B-2	142227	1	0	7.03101e-06	0	Simulated
19	19-B-3	56601	0	0	0	0	Simulated
22	22-B-2	256772	5	0	1.94725e-05	0	Simulated
22	22-B-3	259987	8	0	3.07708e-05	0	Simulated
3	3-H-1	371036	17	0	4.58177e-05	0	Simulated
3	3-H-2	504551	56	0	0.00011099	0	Simulated
3	3-H-3	450069	42	0	9.3319e-05	0	Simulated
12	12-H-1	678460	77	0	0.000113492	0	Simulated
12	12-H-2	394987	33	0	8.35471e-05	0	Simulated
12	12-H-3	592629	57	0	9.61816e-05	0	Simulated
19	19-H-1	659756	77	0	0.00011671	0	Simulated
19	19-H-2	393212	29	0	7.37516e-05	0	Simulated
19	19-H-3	613164	78	0	0.000127209	0	Simulated
22	22-H-1	540981	48	0	8.87277e-05	0	Simulated
22	22-H-2	233512	8	0	3.42595e-05	0	Simulated
22	22-H-3	419407	39	0	9.29884e-05	0	Simulated
3	3-L-1	142550	7	0	4.91056e-05	0	Simulated
3	3-L-2	211987	5	0	2.35864e-05	0	Simulated
3	3-L-3	426378	30	0	7.03601e-05	0	Simulated
12	12-L-1	95107	0	0	0	0	Simulated
12	12-L-2	563279	46	0	8.16647e-05	0	Simulated
12	12-L-3	132525	4	0	3.0183e-05	0	Simulated
19	19-L-1	57918	1	0	1.72658e-05	0	Simulated
19	19-L-2	246425	12	0	4.86964e-05	0	Simulated
19	19-L-3	318245	19	0	5.97024e-05	0	Simulated
22	22-L-1	319020	15	0	4.7019e-05	0	Simulated
22	22-L-2	537558	56	0	0.000104175	0	Simulated
22	22-L-3	370128	15	0	4.05265e-05	0	Simulated
3	3-M-1	441723	27	0	6.11243e-05	0	Simulated
3	3-M-2	414286	19	0	4.5862e-05	0	Simulated
3	3-M-3	354828	25	0	7.04567e-05	0	Simulated
12	12-M-1	792253	98	0	0.000123698	0	Simulated
12	12-M-2	725607	97	0	0.000133681	0	Simulated
12	12-M-3	394588	24	0	6.08229e-05	0	Simulated
19	19-M-1	537518	44	0	8.18577e-05	0	Simulated
19	19-M-2	587777	64	0	0.000108885	0	Simulated
19	19-M-3	787144	102	0	0.000129582	0	Simulated
22	22-M-1	264235	12	0	4.54141e-05	0	Simulated
22	22-M-2	476930	34	0	7.12893e-05	0	Simulated
22	22-M-3	656869	74	0	0.000112656	0	Simulated
3	3-P-1	549141	58	0	0.00010562	0	Simulated
3	3-P-2	447508	37	0	8.26801e-05	0	Simulated
3	3-P-3	316895	21	0	6.6268e-05	0	Simulated
12	12-P-1	359532	20	0	5.56279e-05	0	Simulated
12	12-P-2	560704	71	0	0.000126627	0	Simulated
12	12-P-3	386494	21	0	5.43346e-05	0	Simulated
19	19-P-1	355311	23	0	6.4732e-05	0	Simulated
19	19-P-2	351704	10	0	2.8433e-05	0	Simulated
19	19-P-3	321189	18	0	5.60418e-05	0	Simulated
22	22-P-1	526959	45	0	8.53956e-05	0	Simulated
22	22-P-2	343426	17	0	4.95012e-05	0	Simulated
22	22-P-3	484749	35	0	7.22023e-05	0	Simulated
3	3-S-1	600600	68	0	0.00011322	0	Simulated
3	3-S-2	814309	113	0	0.000138768	0	Simulated
3	3-S-3	409175	25	0	6.10986e-05	0	Simulated
12	12-S-1	367016	27	0	7.35663e-05	0	Simulated
12	12-S-2	435431	40	0	9.1863e-05	0	Simulated
12	12-S-3	562988	52	0	9.23643e-05	0	Simulated
19	19-S-1	430555	31	0	7.20001e-05	0	Simulated
19	19-S-2	473112	42	0	8.87739e-05	0	Simulated
19	19-S-3	588053	50	0	8.50263e-05	0	Simulated
22	22-S-1	382873	28	0	7.31313e-05	0	Simulated
22	22-S-2	424664	24	0	5.65153e-05	0	Simulated
22	22-S-3	333566	16	0	4.79665e-05	0	Simulated
