# Supplementary material for: Complex genomic patterns of abasic sites in mammalian DNA revealed by a high-resolution SSiNGLe-AP method
Source: Nat Commun. 2022 Oct 5;13:5868. doi: 10.1038/s41467-022-33594-1 (PMC9534904; doi:10.1038/s41467-022-33594-1)
Supplement: Supplementary file 18 — Dataset 16 [file 41467_2022_33594_MOESM18_ESM.xlsx]

## Sheet: Sheet1
D16. Overlap of sample-level hotspots with various genomic features
D16.1 Overlap between sample-level hotspots with depth ≥ 2 and various genomic features
Tissue	Sample ID	Total number of hotspots	Within TSSs ± 1 kb							Within Exons							Within Introns							Within dELS							Within pELS							Within PLS							Within Embryonic enhancers
			No. of hotspots mapping to the element	Fraction of AP hotspots	Expected ratio	Odds ratio	p-value	95% confidence interval_low	95% confidence interval_high	No. of hotspots mapping to the element	Fraction of AP hotspots	Expected ratio	Odds ratio	p-value	95% confidence interval_low	95% confidence interval_high	No. of hotspots mapping to the element	Fraction of AP hotspots	Expected ratio	Odds ratio	p-value	95% confidence interval_low	95% confidence interval_high	No. of hotspots mapping to the element	Fraction of AP hotspots	Expected ratio	Odds ratio	p-value	95% confidence interval_low	95% confidence interval_high	No. of hotspots mapping to the element	Fraction of AP hotspots	Expected ratio	Odds ratio	p-value	95% confidence interval_low	95% confidence interval_high	No. of hotspots mapping to the element	Fraction of AP hotspots	Expected ratio	Odds ratio	p-value	95% confidence interval_low	95% confidence interval_high	No. of hotspots mapping to the element	Fraction of AP hotspots	Expected ratio	Odds ratio	p-value
Brain	3-B-1	12950	1162	0.0897297	0.0791019	1.13436	8.6586e-06	0.0848614	0.0947833	1206	0.0931274	0.0709393	1.31278	5.94361e-21	0.0881754	0.0982631	6333	0.489035	0.443017	1.10387	7.34606e-26	0.48039	0.497685	577	0.044556	0.031101	1.43262	6.03832e-17	0.0410665	0.048252	151	0.0116602	0.010619	1.09805	0.473646	0.00988308	0.0136616	60	0.0046332	0.004254	1.08914	0.264457	0.00353743	0.00595988	5190	0.400772	0.301529	1.32913	8.00716e-126
	3-B-2	13570	1228	0.0904937	0.0791019	1.14401	1.11117e-06	0.0857182	0.0954458	1257	0.0926308	0.0709393	1.30577	5.08005e-21	0.0878038	0.0976333	6709	0.494399	0.443017	1.11598	3.05135e-33	0.485952	0.502849	579	0.0426676	0.031101	1.37191	9.73511e-14	0.0393287	0.0462044	188	0.0138541	0.010619	1.30465	0.00200383	0.0119554	0.0159652	78	0.00574797	0.004254	1.35119	0.00214819	0.00454611	0.00716861	5268	0.388209	0.301529	1.28747	2.37577e-101
	3-B-3	18177	1691	0.0930297	0.0791019	1.17607	8.07259e-12	0.0888448	0.0973453	1637	0.0900589	0.0709393	1.26952	5.26237e-22	0.0859356	0.0943138	9155	0.503658	0.443017	1.13688	1.68962e-60	0.496362	0.510953	831	0.0457171	0.031101	1.46996	8.88274e-27	0.0427261	0.0488546	271	0.014909	0.010619	1.40399	1.51388e-06	0.0131976	0.0167779	79	0.00434615	0.004254	1.02166	0.444705	0.00344235	0.0054137	7095	0.390328	0.301529	1.2945	1.33935e-141
	12-B-1	22872	2306	0.100822	0.0791019	1.27458	4.84885e-32	0.0969489	0.104797	2292	0.10021	0.0709393	1.41261	1.71834e-59	0.0963474	0.104174	11360	0.496677	0.443017	1.12113	1.18688e-59	0.490176	0.503179	1161	0.0507608	0.031101	1.63213	2.03624e-56	0.0479514	0.053685	355	0.0155212	0.010619	1.46164	5.83199e-10	0.0139591	0.017208	117	0.00511542	0.004254	1.2025	0.0101279	0.00423238	0.00612759	9436	0.412557	0.301529	1.36822	1.57151e-274
	12-B-2	13969	1383	0.0990049	0.0791019	1.25161	2.6004e-17	0.0941002	0.104077	1363	0.0975732	0.0709393	1.37545	3.12029e-31	0.0927008	0.102614	6904	0.494237	0.443017	1.11562	5.97646e-34	0.485912	0.502565	642	0.0459589	0.031101	1.47773	1.29306e-21	0.0425456	0.0495629	224	0.0160355	0.010619	1.51008	7.93146e-08	0.014018	0.0182581	68	0.00486792	0.004254	1.14432	0.107264	0.00378206	0.00616723	5558	0.397881	0.301529	1.31954	5.30187e-128
	12-B-3	15294	1631	0.106643	0.0791019	1.34817	1.17493e-33	0.101794	0.111643	1536	0.100432	0.0709393	1.41574	5.75007e-41	0.0957115	0.105304	7649	0.500131	0.443017	1.12892	1.41303e-45	0.492174	0.508087	744	0.0486465	0.031101	1.56415	2.36055e-31	0.0452905	0.0521755	264	0.0172617	0.010619	1.62555	7.19143e-12	0.015257	0.0194528	82	0.00536158	0.004254	1.26036	0.0102281	0.00426643	0.00665083	6222	0.406826	0.301529	1.34921	3.10335e-166
	19-B-1	19461	1871	0.096141	0.0791019	1.21541	7.69525e-18	0.0920342	0.100369	1765	0.0906942	0.0709393	1.27848	7.17679e-25	0.0866952	0.094816	9694	0.498124	0.443017	1.12439	1.06489e-53	0.491075	0.505175	839	0.0431119	0.031101	1.38619	2.87805e-20	0.040301	0.0460602	287	0.0147474	0.010619	1.38878	1.71407e-06	0.013101	0.0165411	103	0.00529264	0.004254	1.24416	0.0062922	0.00432201	0.00641524	7793	0.400442	0.301529	1.32804	7.91188e-187
	19-B-2	13744	1259	0.0916036	0.0791019	1.15805	8.21281e-08	0.0868314	0.0965495	1153	0.0838912	0.0709393	1.18258	9.87743e-09	0.0793085	0.0886509	6713	0.488431	0.443017	1.10251	1.15643e-26	0.480041	0.496826	611	0.0444558	0.031101	1.4294	1.09972e-17	0.0410704	0.0480356	172	0.0125146	0.010619	1.17851	0.0934057	0.0107234	0.0145162	47	0.00341967	0.004254	0.803873	0.310492	0.0025137	0.00454488	5203	0.378565	0.301529	1.25549	1.03394e-81
	19-B-3	5214	476	0.0912927	0.0791019	1.15412	0.00121419	0.0836092	0.0994371	451	0.0864979	0.0709393	1.21932	2.27054e-05	0.0790051	0.0944572	2532	0.485616	0.443017	1.09616	6.47178e-10	0.471965	0.499282	195	0.0373993	0.031101	1.20251	0.00934065	0.0324137	0.0429109	92	0.0176448	0.010619	1.66163	1.95437e-05	0.0142473	0.0215964	20	0.00383583	0.004254	0.901699	1	0.00234455	0.00591794	1961	0.376103	0.301529	1.24732	3.57924e-30
	22-B-2	8943	939	0.104998	0.0791019	1.32738	2.79343e-18	0.0987184	0.111537	900	0.100637	0.0709393	1.41864	5.53382e-25	0.094477	0.107059	4474	0.50028	0.443017	1.12926	1.63312e-27	0.489862	0.510697	414	0.0462932	0.031101	1.48848	5.9025e-15	0.0420309	0.0508541	153	0.0171084	0.010619	1.61111	2.70147e-07	0.014523	0.0200147	66	0.00738007	0.004254	1.73486	4.89387e-06	0.00571221	0.00937982	3846	0.430057	0.301529	1.42625	6.04834e-144
	22-B-3	10213	998	0.0977186	0.0791019	1.23535	1.09736e-11	0.0920261	0.103642	1024	0.100264	0.0709393	1.41338	1.20208e-27	0.0945049	0.106253	5154	0.504651	0.443017	1.13912	7.86845e-36	0.494905	0.514394	489	0.0478802	0.031101	1.53951	5.97631e-20	0.0438197	0.0522008	153	0.0149809	0.010619	1.41076	0.000250797	0.0127151	0.0175291	59	0.00577695	0.004254	1.358	0.0074227	0.00440051	0.0074456	4338	0.424753	0.301529	1.40866	2.56664e-151
Heart	3-H-1	8215	935	0.113816	0.0791019	1.43886	2.46089e-28	0.107026	0.120882	977	0.118929	0.0709393	1.67649	1.98016e-54	0.112004	0.126125	4055	0.493609	0.443017	1.1142	3.48031e-20	0.482741	0.504482	443	0.0539257	0.031101	1.73389	1.14896e-27	0.0491395	0.0590314	157	0.0191114	0.010619	1.79973	1.5974e-10	0.0162613	0.0223094	74	0.00900791	0.004254	2.11752	7.22305e-10	0.00707958	0.0112956	3676	0.447474	0.301529	1.48402	3.40429e-169
	3-H-2	15656	1682	0.107435	0.0791019	1.35818	3.43652e-36	0.102626	0.112391	1649	0.105327	0.0709393	1.48475	1.99963e-55	0.10056	0.110241	7796	0.497956	0.443017	1.12401	2.75992e-43	0.490093	0.50582	816	0.0521206	0.031101	1.67585	4.55289e-44	0.0486905	0.0557183	271	0.0173097	0.010619	1.63006	2.48847e-12	0.0153248	0.0194766	83	0.00530148	0.004254	1.24623	0.0133089	0.00422475	0.00656781	6825	0.435935	0.301529	1.44575	3.28425e-273
	3-H-3	5473	579	0.105792	0.0791019	1.33742	2.07669e-12	0.0977639	0.114243	590	0.107802	0.0709393	1.51964	3.68596e-23	0.0997049	0.11632	2747	0.501919	0.443017	1.13296	2.23925e-18	0.488583	0.515252	301	0.0549973	0.031101	1.76834	1.70978e-20	0.0491047	0.0613697	96	0.0175407	0.010619	1.65182	1.70938e-05	0.0142305	0.0213785	31	0.00566417	0.004254	1.33149	0.0670688	0.00385168	0.00803028	2470	0.451306	0.301529	1.49673	3.52455e-119
	12-H-1	20273	2328	0.114833	0.0791019	1.4517	5.03355e-71	0.110475	0.119301	2258	0.11138	0.0709393	1.57007	4.66903e-96	0.10708	0.115791	10174	0.50185	0.443017	1.1328	2.08503e-63	0.494943	0.508756	1077	0.0531248	0.031101	1.70814	1.68077e-61	0.0500771	0.0563015	367	0.0181029	0.010619	1.70476	7.26336e-19	0.0163123	0.0200335	156	0.00769496	0.004254	1.80888	1.15611e-13	0.00653846	0.0089958	9066	0.447196	0.301529	1.48309	4.94065645841247e-324
	12-H-2	39561	4096	0.103536	0.0791019	1.3089	2.53543e-67	0.100551	0.10658	3914	0.0989358	0.0709393	1.39465	1.75649e-93	0.0960105	0.10192	19903	0.503096	0.443017	1.13562	4.36999e-127	0.498157	0.508036	2046	0.0517176	0.031101	1.66289	7.7687e-105	0.0495557	0.0539456	659	0.0166578	0.010619	1.56868	1.04162e-23	0.0154196	0.0179677	243	0.00614241	0.004254	1.44391	3.45502e-10	0.00539628	0.00696236	16871	0.426455	0.301529	1.41431	4.94065645841247e-324
	12-H-3	21362	2292	0.107293	0.0791019	1.35639	2.6203e-48	0.103173	0.11152	2292	0.107293	0.0709393	1.51247	3.96164e-83	0.103173	0.11152	10586	0.495553	0.443017	1.11859	1.33493e-53	0.488826	0.502281	1113	0.0521019	0.031101	1.67525	2.24e-59	0.0491594	0.0551669	372	0.0174141	0.010619	1.6399	1.02057e-16	0.0157025	0.0192588	124	0.0058047	0.004254	1.36453	8.99468e-05	0.0048303	0.00691704	9287	0.434744	0.301529	1.4418	4.94065645841247e-324
	19-H-1	17969	2006	0.111637	0.0791019	1.4113	3.41801e-53	0.107067	0.116332	2045	0.113807	0.0709393	1.60429	6.16423e-95	0.109199	0.118541	8936	0.497301	0.443017	1.12253	2.63759e-48	0.489963	0.504639	985	0.0548166	0.031101	1.76254	2.44031e-62	0.0515329	0.0582453	330	0.018365	0.010619	1.72944	5.88282e-18	0.0164522	0.0204357	135	0.00751294	0.004254	1.76609	2.35836e-11	0.00630277	0.00888633	7955	0.442707	0.301529	1.46821	4.94065645841247e-324
	19-H-2	9498	1075	0.113182	0.0791019	1.43083	2.06237e-31	0.106877	0.119725	1053	0.110865	0.0709393	1.56282	5.50033e-45	0.104619	0.117352	4760	0.501158	0.443017	1.13124	6.3474e-30	0.491051	0.511265	536	0.0564329	0.031101	1.81451	6.12505e-38	0.0518762	0.061264	172	0.0181091	0.010619	1.70535	1.15112e-09	0.0155233	0.0209961	66	0.00694883	0.004254	1.63348	3.00161e-05	0.00537818	0.00883225	4132	0.435039	0.301529	1.44278	1.68221e-164
	19-H-3	23936	2540	0.106116	0.0791019	1.34151	8.15259e-50	0.102242	0.110087	2512	0.104947	0.0709393	1.47938	4.76671e-82	0.101091	0.108898	11991	0.500961	0.443017	1.13079	2.33668e-72	0.494606	0.507316	1283	0.0536013	0.031101	1.72346	4.57458e-75	0.0507814	0.0565301	429	0.0179228	0.010619	1.6878	3.90591e-21	0.0162799	0.0196842	142	0.00593249	0.004254	1.39457	9.86178e-06	0.00499912	0.00698869	10310	0.430732	0.301529	1.42849	4.94065645841247e-324
	22-H-1	3693	398	0.107771	0.0791019	1.36244	6.5574e-10	0.0979483	0.11822	401	0.108584	0.0709393	1.53066	1.00315e-16	0.0987269	0.119065	1865	0.505009	0.443017	1.13993	4.48811e-14	0.48875	0.521261	217	0.0587598	0.031101	1.88932	3.57556e-18	0.0513912	0.066836	69	0.018684	0.010619	1.75949	3.69233e-05	0.0145656	0.023587	23	0.006228	0.004254	1.46403	0.0484139	0.00395199	0.00933049	1661	0.44977	0.301529	1.49163	1.65002e-79
	22-H-2	6135	627	0.1022	0.0791019	1.29201	9.72859e-11	0.0947296	0.110052	572	0.0932355	0.0709393	1.3143	8.10539e-11	0.0860729	0.100788	3105	0.506112	0.443017	1.14242	3.82848e-23	0.49352	0.518699	285	0.0464548	0.031101	1.49367	6.1097e-11	0.0413235	0.0520226	95	0.0154849	0.010619	1.45823	0.00140923	0.0125458	0.0188968	35	0.00570497	0.004254	1.34108	0.0421171	0.00397684	0.00792539	2596	0.423146	0.301529	1.40333	2.1166e-89
	22-H-3	6434	778	0.12092	0.0791019	1.52866	2.77545e-31	0.113049	0.129137	743	0.11548	0.0709393	1.62787	1.19637e-37	0.107769	0.123542	3259	0.506528	0.443017	1.14336	1.68422e-24	0.494233	0.518817	371	0.0576624	0.031101	1.85404	1.6258e-28	0.0520904	0.0636394	131	0.0203606	0.010619	1.91737	1.05418e-10	0.0170507	0.0241146	61	0.00948088	0.004254	2.2287	2.3997e-09	0.00725967	0.0121621	2887	0.44871	0.301529	1.48812	3.66294e-135
Liver	3-L-1	15976	1450	0.0907611	0.0791019	1.1474	6.6984e-08	0.0863501	0.0953218	1447	0.0905734	0.0709393	1.27677	1.87233e-20	0.0861665	0.0951299	7975	0.499186	0.443017	1.12679	4.74917e-46	0.491402	0.50697	681	0.0426264	0.031101	1.37058	8.29603e-16	0.0395462	0.0458746	207	0.0129569	0.010619	1.22017	0.0205865	0.0112611	0.0148333	53	0.00331748	0.004254	0.779849	0.187722	0.00248597	0.00433712	6278	0.392964	0.301529	1.30324	5.9126e-132
	3-L-2	23202	2175	0.0937419	0.0791019	1.18508	5.06876e-16	0.090021	0.0975649	2182	0.0940436	0.0709393	1.32569	4.73201e-39	0.0903173	0.097872	11452	0.493578	0.443017	1.11413	6.18191e-54	0.487125	0.500033	1069	0.0460736	0.031101	1.48142	2.99265e-35	0.0434115	0.0488501	343	0.0147832	0.010619	1.39215	1.40255e-07	0.0132698	0.0164199	93	0.00400828	0.004254	0.942237	0.95851	0.00323638	0.00490819	9691	0.41768	0.301529	1.38521	5.64905e-304
	3-L-3	19020	1925	0.101209	0.0791019	1.27948	8.41936e-28	0.0969579	0.105583	1962	0.103155	0.0709393	1.45412	1.9078e-59	0.0988666	0.107564	9527	0.500894	0.443017	1.13064	9.81142e-58	0.493762	0.508025	1015	0.0533649	0.031101	1.71586	6.86404e-59	0.0502129	0.0566543	320	0.0168244	0.010619	1.58437	8.43359e-13	0.0150445	0.0187542	124	0.00651945	0.004254	1.53255	3.771e-07	0.00542538	0.00776822	8047	0.423081	0.301529	1.40312	1.23724e-272
	12-L-1	10344	976	0.0943542	0.0791019	1.19282	1.74312e-08	0.0887873	0.100151	921	0.0890371	0.0709393	1.25512	5.24358e-12	0.0836167	0.0946902	5111	0.494103	0.443017	1.11531	1.80537e-25	0.484423	0.503787	509	0.0492073	0.031101	1.58218	5.99857e-23	0.045118	0.0535526	123	0.011891	0.010619	1.11978	0.3705	0.00989202	0.0141713	36	0.00348028	0.004254	0.818119	0.482378	0.0024387	0.00481495	4209	0.406903	0.301529	1.34946	3.23284e-113
	12-L-2	15792	1642	0.103977	0.0791019	1.31447	7.8629e-29	0.0992577	0.108842	1675	0.106066	0.0709393	1.49517	4.26684e-58	0.101305	0.110973	7832	0.495947	0.443017	1.11948	1.20248e-40	0.488119	0.503777	800	0.0506586	0.031101	1.62884	3.74433e-39	0.0472896	0.0541942	281	0.0177938	0.010619	1.67566	5.62252e-14	0.0157895	0.0199785	100	0.00633232	0.004254	1.48856	1.64593e-05	0.00515511	0.00769652	6781	0.429395	0.301529	1.42406	3.25324e-250
	12-L-3	14177	1304	0.09198	0.0791019	1.1628	2.05988e-08	0.0872716	0.0968566	1370	0.0966354	0.0709393	1.36223	1.20697e-29	0.0918197	0.101617	6997	0.493546	0.443017	1.11406	1.45221e-33	0.485283	0.501812	616	0.0434507	0.031101	1.39708	6.0952e-16	0.0401535	0.0469368	189	0.0133315	0.010619	1.25543	0.00989168	0.0115087	0.0153578	49	0.0034563	0.004254	0.812483	0.350924	0.00255805	0.00456687	5558	0.392043	0.301529	1.30018	4.79487e-115
	19-L-1	5212	509	0.0976592	0.0791019	1.2346	1.34885e-06	0.0897311	0.106041	505	0.0968918	0.0709393	1.36584	4.51703e-12	0.0889924	0.105246	2505	0.480622	0.443017	1.08488	4.93486e-08	0.466976	0.494289	257	0.0493093	0.031101	1.58546	1.60289e-12	0.0435892	0.0555405	86	0.0165004	0.010619	1.55385	0.000323517	0.0132188	0.0203382	30	0.00575595	0.004254	1.35307	0.0604873	0.00388678	0.00820686	2161	0.41462	0.301529	1.37506	2.73522e-66
	19-L-2	12805	1307	0.10207	0.0791019	1.29035	1.38178e-20	0.0968777	0.107443	1351	0.105506	0.0709393	1.48727	3.62413e-46	0.100236	0.110956	6239	0.487232	0.443017	1.0998	9.29856e-24	0.478539	0.49593	641	0.0500586	0.031101	1.60955	2.1716e-30	0.0463452	0.0539781	225	0.0175713	0.010619	1.6547	5.48204e-11	0.0153667	0.0199988	76	0.00593518	0.004254	1.3952	0.00121672	0.00467901	0.00742321	5448	0.425459	0.301529	1.411	2.58613e-191
	19-L-3	4073	437	0.107292	0.0791019	1.35638	1.8178e-10	0.0979489	0.117202	426	0.104591	0.0709393	1.47438	4.51926e-15	0.0953562	0.114398	2066	0.507243	0.443017	1.14497	2.16354e-16	0.491766	0.52271	191	0.0468942	0.031101	1.5078	5.10829e-08	0.0406059	0.0538422	66	0.0162043	0.010619	1.52597	0.00256291	0.012554	0.0205702	24	0.00589246	0.004254	1.38516	0.0616237	0.00377895	0.00875491	1797	0.441198	0.301529	1.4632	4.8747e-78
	22-L-1	23226	2388	0.102816	0.0791019	1.29979	3.80251e-38	0.0989382	0.106793	2446	0.105313	0.0709393	1.48455	2.79231e-81	0.101393	0.109332	11547	0.497158	0.443017	1.12221	1.3319e-61	0.490707	0.50361	1106	0.047619	0.031101	1.53111	5.94179e-42	0.0449155	0.0504365	388	0.0167054	0.010619	1.57316	8.16391e-15	0.0150963	0.018437	135	0.00581245	0.004254	1.36635	3.7947e-05	0.00487555	0.00687606	9877	0.425256	0.301529	1.41033	4.94065645841247e-324
	22-L-2	12409	1266	0.102023	0.0791019	1.28976	6.67466e-20	0.0967507	0.107482	1334	0.107503	0.0709393	1.51542	1.52157e-49	0.102105	0.113085	6030	0.485938	0.443017	1.09688	7.852e-22	0.477108	0.494774	663	0.053429	0.031101	1.71792	2.5681e-39	0.049537	0.057532	176	0.0141833	0.010619	1.33565	0.00105525	0.012177	0.0164218	67	0.00539931	0.004254	1.26923	0.0185576	0.00418677	0.00685193	5330	0.429527	0.301529	1.4245	2.12954e-197
	22-L-3	11465	1224	0.10676	0.0791019	1.34965	7.52185e-26	0.101164	0.112556	1174	0.102399	0.0709393	1.44347	4.99582e-35	0.096907	0.108093	5718	0.498735	0.443017	1.12577	5.1053e-33	0.489541	0.507931	583	0.0508504	0.031101	1.63501	1.84795e-29	0.0468999	0.0550309	181	0.0157872	0.010619	1.48669	3.73768e-06	0.0135855	0.0182395	73	0.0063672	0.004254	1.49676	0.000198352	0.0049941	0.00799924	4730	0.41256	0.301529	1.36823	1.13218e-138
Bone marrow	3-M-1	5462	639	0.11699	0.0791019	1.47898	1.50134e-22	0.108581	0.125811	645	0.118089	0.0709393	1.66464	1.11054e-35	0.109644	0.126943	2706	0.495423	0.443017	1.11829	7.84219e-15	0.482077	0.508773	280	0.0512633	0.031101	1.64828	2.1394e-15	0.0455643	0.0574475	104	0.0190406	0.010619	1.79307	2.39204e-07	0.0155834	0.0230243	30	0.00549249	0.004254	1.29114	0.0853984	0.00370874	0.00783166	2356	0.431344	0.301529	1.43052	1.93473e-90
	3-M-2	5264	631	0.119871	0.0791019	1.5154	7.7738e-25	0.111214	0.128952	577	0.109612	0.0709393	1.54516	2.81393e-24	0.101296	0.118364	2723	0.517287	0.443017	1.16765	3.45812e-27	0.503687	0.530868	276	0.0524316	0.031101	1.68585	2.30128e-16	0.0465649	0.0588006	87	0.0165274	0.010619	1.55639	0.000337547	0.0132584	0.020347	35	0.00664894	0.004254	1.56298	0.0043173	0.00463547	0.00923504	2377	0.451558	0.301529	1.49756	4.19893e-115
	3-M-3	8741	929	0.106281	0.0791019	1.34359	1.87244e-19	0.0998946	0.112931	940	0.107539	0.0709393	1.51593	1.53799e-35	0.101119	0.114222	4363	0.499142	0.443017	1.12669	6.32209e-26	0.488605	0.50968	428	0.0489646	0.031101	1.57438	3.21348e-19	0.0445346	0.0536983	168	0.0192198	0.010619	1.80994	2.61886e-11	0.0164454	0.0223207	52	0.00594898	0.004254	1.39844	0.00643792	0.00444608	0.00779406	3727	0.426381	0.301529	1.41406	4.17559e-133
	12-M-1	30340	3165	0.104318	0.0791019	1.31878	3.32469e-55	0.1009	0.107812	3282	0.108174	0.0709393	1.52488	1.5147e-122	0.1047	0.111723	15066	0.496572	0.443017	1.12089	3.16373e-78	0.49093	0.502215	1560	0.0514173	0.031101	1.65324	8.48817e-79	0.0489588	0.0539621	498	0.016414	0.010619	1.54572	2.97726e-17	0.0150142	0.0179074	187	0.00616348	0.004254	1.44887	3.26321e-08	0.00531389	0.0071096	12904	0.425313	0.301529	1.41052	4.94065645841247e-324
	12-M-2	19107	2153	0.112681	0.0791019	1.42451	9.25827e-60	0.108231	0.11725	2130	0.111477	0.0709393	1.57145	5.00196e-91	0.107048	0.116025	9531	0.498822	0.443017	1.12597	4.53587e-54	0.491707	0.505938	1018	0.0532789	0.031101	1.71309	9.03972e-59	0.0501364	0.0565582	333	0.0174282	0.010619	1.64122	3.47649e-15	0.0156202	0.019385	139	0.00727482	0.004254	1.71011	9.83446e-11	0.00611914	0.00858401	8386	0.438897	0.301529	1.45557	4.94065645841247e-324
	12-M-3	5872	656	0.111717	0.0791019	1.41231	1.29509e-18	0.103769	0.120053	674	0.114782	0.0709393	1.61803	1.57827e-33	0.106737	0.123212	2950	0.502384	0.443017	1.13401	7.07478e-20	0.489512	0.515254	314	0.0534741	0.031101	1.71937	1.74943e-19	0.0478577	0.0595392	109	0.0185627	0.010619	1.74806	3.42667e-07	0.015266	0.0223491	31	0.00527929	0.004254	1.24102	0.120359	0.00358976	0.00748523	2587	0.440565	0.301529	1.4611	8.9963e-111
	19-M-1	8849	961	0.1086	0.0791019	1.37291	9.46338e-23	0.10219	0.115268	1006	0.113685	0.0709393	1.60257	1.90263e-47	0.107143	0.120483	4361	0.492824	0.443017	1.11243	5.32739e-21	0.482355	0.503298	449	0.0507402	0.031101	1.63147	7.5718e-23	0.0462596	0.0555194	161	0.0181941	0.010619	1.71336	2.71872e-09	0.0155124	0.0211994	67	0.00757148	0.004254	1.77985	1.83811e-06	0.00587247	0.00960567	3903	0.441067	0.301529	1.46277	5.05187e-167
	19-M-2	28872	3156	0.10931	0.0791019	1.38189	1.74799e-73	0.105733	0.112966	3284	0.113743	0.0709393	1.60339	5.45657e-151	0.110103	0.117462	14120	0.489055	0.443017	1.10392	1.30857e-55	0.483273	0.494839	1453	0.0503256	0.031101	1.61813	5.16586e-68	0.0478319	0.0529102	499	0.0172832	0.010619	1.62757	2.98362e-21	0.0158113	0.0188533	199	0.00689249	0.004254	1.62024	1.3858e-12	0.00597074	0.00791546	12545	0.434504	0.301529	1.441	4.94065645841247e-324
	19-M-3	18395	2124	0.115466	0.0791019	1.45971	1.01838e-66	0.110882	0.120173	2160	0.117423	0.0709393	1.65526	1.03161e-112	0.112805	0.122163	9099	0.494645	0.443017	1.11654	7.277e-45	0.487394	0.501898	1000	0.0543626	0.031101	1.74794	1.14011e-61	0.0511296	0.0577374	366	0.0198967	0.010619	1.87369	2.28418e-25	0.0179277	0.0220195	165	0.00896983	0.004254	2.10856	4.48451e-20	0.00765822	0.01044	8232	0.447513	0.301529	1.48415	4.94065645841247e-324
	22-M-1	8447	945	0.111874	0.0791019	1.4143	2.97788e-26	0.105228	0.11879	906	0.107257	0.0709393	1.51195	7.6231e-34	0.100735	0.114051	4240	0.501953	0.443017	1.13303	1.67564e-27	0.491232	0.512673	419	0.0496034	0.031101	1.59491	7.86756e-20	0.04507	0.0544506	159	0.0188233	0.010619	1.7726	3.02965e-10	0.0160328	0.0219522	46	0.00544572	0.004254	1.28014	0.0465333	0.00398963	0.00725722	3601	0.426305	0.301529	1.41381	1.68599e-128
	22-M-2	10580	1062	0.100378	0.0791019	1.26897	4.16683e-15	0.0947153	0.106262	1109	0.10482	0.0709393	1.47761	5.16865e-37	0.0990456	0.110814	5273	0.498393	0.443017	1.125	2.90812e-30	0.48882	0.507967	541	0.0511342	0.031101	1.64413	6.82997e-28	0.0470137	0.0555039	149	0.0140832	0.010619	1.32622	0.00328077	0.0119251	0.0165144	62	0.00586011	0.004254	1.37755	0.00421007	0.00449578	0.00750619	4416	0.417391	0.301529	1.38425	4.25539e-139
	22-M-3	7159	830	0.115938	0.0791019	1.46568	1.08107e-27	0.10861	0.123581	792	0.11063	0.0709393	1.5595	6.29717e-34	0.103454	0.118125	3552	0.496159	0.443017	1.11995	1.78845e-19	0.484511	0.50781	396	0.055315	0.031101	1.77856	7.39535e-27	0.0501319	0.0608638	130	0.018159	0.010619	1.71004	8.68383e-08	0.0151935	0.0215255	56	0.00782232	0.004254	1.83882	5.18304e-06	0.00591415	0.0101461	3134	0.437771	0.301529	1.45184	2.00672e-129
PBMC	3-P-1	9167	1089	0.118796	0.0791019	1.50181	6.52264e-40	0.11224	0.125595	1067	0.116396	0.0709393	1.64078	7.55553e-55	0.109899	0.123137	4544	0.495691	0.443017	1.1189	4.38441e-24	0.485404	0.505981	518	0.056507	0.031101	1.81689	7.42617e-37	0.0518674	0.061431	185	0.0201811	0.010619	1.90047	3.52166e-14	0.0174012	0.0232714	65	0.00709065	0.004254	1.66682	2.05944e-05	0.00547655	0.00902881	4168	0.454674	0.301529	1.5079	5.02662e-207
	3-P-2	54312	5119	0.0942517	0.0791019	1.19152	1.23141e-37	0.091807	0.0967399	5223	0.0961666	0.0709393	1.35562	7.03881e-105	0.0936996	0.0986769	26594	0.489652	0.443017	1.10527	1.39921e-105	0.48544	0.493866	2433	0.0447967	0.031101	1.44036	5.02809e-68	0.0430722	0.0465701	795	0.0146376	0.010619	1.37844	9.47461e-15	0.0136444	0.0156832	261	0.00480557	0.004254	1.12966	0.00383079	0.00424135	0.00542366	21642	0.398475	0.301529	1.32152	4.94065645841247e-324
	3-P-3	19010	2088	0.109837	0.0791019	1.38855	1.30549e-50	0.105426	0.114368	2038	0.107207	0.0709393	1.51125	7.57534e-74	0.102843	0.111691	9518	0.500684	0.443017	1.13017	2.64164e-57	0.49355	0.507817	984	0.0517622	0.031101	1.66433	1.28675e-51	0.0486553	0.0550071	334	0.0175697	0.010619	1.65455	1.23401e-15	0.0157498	0.0195392	146	0.00768017	0.004254	1.8054	8.87038e-13	0.00648865	0.00902576	8321	0.437717	0.301529	1.45166	4.94065645841247e-324
	12-P-1	17416	1975	0.113401	0.0791019	1.43361	8.50666e-57	0.108728	0.118204	1940	0.111392	0.0709393	1.57024	8.03567e-83	0.106756	0.116158	8675	0.498105	0.443017	1.12435	3.23143e-48	0.490652	0.505559	936	0.0537437	0.031101	1.72804	1.02523e-55	0.0504405	0.0571968	340	0.0195223	0.010619	1.83843	2.07763e-22	0.0175194	0.0216878	126	0.00723473	0.004254	1.70069	9.93642e-10	0.0060302	0.00860792	7849	0.450678	0.301529	1.49464	4.94065645841247e-324
	12-P-2	12665	1507	0.118989	0.0791019	1.50425	5.60183e-55	0.113399	0.124755	1460	0.115278	0.0709393	1.62503	9.23496e-72	0.109766	0.120968	6380	0.50375	0.443017	1.13709	8.78757e-43	0.495003	0.512496	707	0.0558231	0.031101	1.7949	7.34795e-48	0.0518878	0.0599641	222	0.0175286	0.010619	1.65068	7.72359e-11	0.015315	0.0199677	102	0.00805369	0.004254	1.8932	2.098e-10	0.00657146	0.0097682	5701	0.450138	0.301529	1.49285	4.78707e-269
	12-P-3	9844	1074	0.109102	0.0791019	1.37926	6.57498e-26	0.103009	0.115428	1133	0.115095	0.0709393	1.62245	8.4688e-56	0.108855	0.121565	4863	0.494007	0.443017	1.1151	3.18876e-24	0.484082	0.503934	540	0.0548557	0.031101	1.76379	3.87627e-35	0.0504392	0.0595379	180	0.0182852	0.010619	1.72194	1.97561e-10	0.015731	0.0211298	85	0.0086347	0.004254	2.02978	2.27757e-10	0.00690275	0.010666	4374	0.444332	0.301529	1.47359	5.13264e-194
	19-P-1	21391	2472	0.115563	0.0791019	1.46093	1.31106e-77	0.111307	0.119923	2324	0.108644	0.0709393	1.5315	5.07681e-89	0.104504	0.112891	10803	0.505025	0.443017	1.13997	5.24691e-74	0.498302	0.511748	1169	0.0546492	0.031101	1.75715	5.31296e-73	0.0516405	0.0577795	411	0.0192137	0.010619	1.80937	1.76969e-25	0.0174163	0.0211434	154	0.00719929	0.004254	1.69236	2.62812e-11	0.00611035	0.00842518	9400	0.439437	0.301529	1.45736	4.94065645841247e-324
	19-P-2	22592	2555	0.113093	0.0791019	1.42971	5.84439e-72	0.108991	0.117295	2511	0.111146	0.0709393	1.56677	1.10049e-105	0.107075	0.115316	11233	0.497211	0.443017	1.12233	4.38938e-60	0.49067	0.503753	1184	0.0524079	0.031101	1.68509	2.1532e-64	0.0495376	0.0553941	435	0.0192546	0.010619	1.81322	5.14578e-27	0.0175026	0.0211318	184	0.00814448	0.004254	1.91455	4.82904e-18	0.00701398	0.00940412	10066	0.445556	0.301529	1.47766	4.94065645841247e-324
	19-P-3	15961	1738	0.10889	0.0791019	1.37658	2.01175e-40	0.104098	0.113826	1742	0.109141	0.0709393	1.53851	1.56965e-68	0.104344	0.114081	7960	0.498716	0.443017	1.12573	2.68387e-45	0.490928	0.506503	894	0.0560115	0.031101	1.80096	1.22422e-60	0.0524941	0.0596919	288	0.018044	0.010619	1.69922	5.18562e-15	0.0160358	0.0202304	139	0.00870873	0.004254	2.04719	3.06398e-16	0.00732606	0.0102746	7099	0.444772	0.301529	1.47505	3.56647225613632e-315
	22-P-1	3170	395	0.124606	0.0791019	1.57526	9.45874e-19	0.113301	0.136608	348	0.109779	0.0709393	1.54751	2.30603e-15	0.0991027	0.121181	1564	0.493375	0.443017	1.11367	1.27523e-08	0.475827	0.510937	164	0.051735	0.031101	1.66345	6.11552e-10	0.0442836	0.0600266	55	0.0173502	0.010619	1.63388	0.0015176	0.0130966	0.0225244	25	0.00788644	0.004254	1.85389	0.00169506	0.00511	0.0116201	1398	0.441009	0.301529	1.46258	5.31921e-61
	22-P-2	12782	1179	0.0922391	0.0791019	1.16608	5.65835e-08	0.0872768	0.0973879	1177	0.0920826	0.0709393	1.29805	4.86064e-19	0.0871242	0.0972276	6276	0.491003	0.443017	1.10832	1.31511e-27	0.4823	0.49971	550	0.0430293	0.031101	1.38353	1.00119e-13	0.0395767	0.0466918	149	0.011657	0.010619	1.09775	0.470809	0.00986896	0.0136723	47	0.00367705	0.004254	0.864374	0.623594	0.00270297	0.00488673	4982	0.389767	0.301529	1.29263	6.90668e-99
	22-P-3	6067	558	0.091973	0.0791019	1.16272	0.000245579	0.0848162	0.0995247	623	0.102687	0.0709393	1.44753	1.38047e-19	0.0951584	0.110599	2987	0.492336	0.443017	1.11133	1.27785e-14	0.479679	0.504999	297	0.0489534	0.031101	1.57401	7.51335e-14	0.0436595	0.054686	73	0.0120323	0.010619	1.13309	0.423483	0.00944294	0.0151054	38	0.00626339	0.004254	1.47235	0.00796811	0.00443605	0.00858696	2556	0.421296	0.301529	1.3972	7.62709e-86
Sperm	3-S-1	10912	1347	0.123442	0.0791019	1.56055	9.47698e-58	0.117325	0.12976	1336	0.122434	0.0709393	1.7259	1.94529e-81	0.116339	0.128731	5516	0.505499	0.443017	1.14104	3.61508e-39	0.496072	0.514923	649	0.0594758	0.031101	1.91234	1.01395e-52	0.0551104	0.0640781	236	0.0216276	0.010619	2.03669	4.22369e-21	0.0189807	0.0245338	90	0.0082478	0.004254	1.93883	7.15424e-10	0.00663727	0.0101284	5160	0.472874	0.301529	1.56825	7.33884e-306
	3-S-2	37181	4044	0.108765	0.0791019	1.375	5.7007e-91	0.105618	0.111974	4119	0.110782	0.0709393	1.56165	1.13921e-169	0.107609	0.114017	18534	0.49848	0.443017	1.1252	3.20939e-102	0.493385	0.503576	2064	0.0555122	0.031101	1.7849	9.90841e-134	0.0532061	0.0578881	687	0.0184772	0.010619	1.74001	1.97887e-36	0.0171326	0.0198977	242	0.0065087	0.004254	1.53002	2.19154e-12	0.00571662	0.00737927	16521	0.44434	0.301529	1.47362	4.94065645841247e-324
	3-S-3	24136	2644	0.109546	0.0791019	1.38487	1.32231e-62	0.105632	0.113554	2656	0.110043	0.0709393	1.55123	3.82481e-107	0.106121	0.114059	12126	0.502403	0.443017	1.13405	1.62009e-76	0.496075	0.508731	1265	0.0524113	0.031101	1.6852	1.11858e-68	0.0496332	0.0552979	428	0.0177328	0.010619	1.66992	3.23997e-20	0.0161054	0.0194779	169	0.00700199	0.004254	1.64598	2.38649e-11	0.00598902	0.00813624	10653	0.441374	0.301529	1.46379	4.94065645841247e-324
	12-S-1	18061	2076	0.114944	0.0791019	1.45311	8.95049e-64	0.110327	0.119685	2048	0.113393	0.0709393	1.59846	8.74628e-94	0.108804	0.118108	9015	0.499142	0.443017	1.12669	9.12022e-52	0.491823	0.506461	1048	0.0580256	0.031101	1.86571	1.62588e-78	0.0546596	0.0615347	335	0.0185483	0.010619	1.7467	7.56076e-19	0.0166307	0.020623	155	0.00858203	0.004254	2.0174	2.84445e-17	0.00728869	0.0100371	8208	0.45446	0.301529	1.50718	4.94065645841247e-324
	12-S-2	15868	1834	0.115579	0.0791019	1.46113	4.2121e-58	0.110643	0.120655	1868	0.117721	0.0709393	1.65946	1.06297e-98	0.112746	0.122837	7733	0.487333	0.443017	1.10003	3.6397e-29	0.479527	0.495143	904	0.05697	0.031101	1.83177	1.96799e-64	0.0534136	0.0606899	311	0.0195992	0.010619	1.84567	7.89734e-21	0.0174993	0.0218777	124	0.00781447	0.004254	1.83697	1.49955e-11	0.00650375	0.00931013	7114	0.448324	0.301529	1.48683	4.94065645841247e-324
	12-S-3	15768	1811	0.114853	0.0791019	1.45196	1.14563e-55	0.109916	0.119932	1714	0.108701	0.0709393	1.53231	2.86052e-66	0.103884	0.113664	8024	0.508879	0.443017	1.14867	7.85323e-62	0.501043	0.516711	884	0.0560629	0.031101	1.80261	3.43706e-60	0.0525227	0.0597679	278	0.0176306	0.010619	1.66029	1.7803e-13	0.0156341	0.0198078	126	0.00799087	0.004254	1.87844	2.16267e-12	0.00666085	0.00950689	6943	0.440322	0.301529	1.4603	5.94738e-293
	19-S-1	15517	1758	0.113295	0.0791019	1.43227	1.39101e-50	0.108349	0.118387	1767	0.113875	0.0709393	1.60525	1.6143e-82	0.108917	0.118978	7753	0.499646	0.443017	1.12783	1.71504e-45	0.491747	0.507544	885	0.0570342	0.031101	1.83384	2.06782e-63	0.0534364	0.0607992	313	0.0201714	0.010619	1.89956	8.78955e-23	0.0180175	0.0225078	136	0.00876458	0.004254	2.06032	3.56365e-16	0.00735848	0.0103592	6934	0.446865	0.301529	1.482	3.29607953023665e-315
	19-S-2	2895	327	0.112953	0.0791019	1.42795	1.60442e-10	0.101646	0.12505	346	0.119516	0.0709393	1.68477	1.01904e-20	0.107916	0.131892	1480	0.511226	0.443017	1.15397	1.80665e-13	0.492841	0.529589	182	0.062867	0.031101	2.02138	3.08905e-18	0.0542981	0.072332	49	0.0169257	0.010619	1.59391	0.00413806	0.0125473	0.0223156	24	0.00829016	0.004254	1.94879	0.00101781	0.00531867	0.0123101	1286	0.444214	0.301529	1.47321	2.37153e-58
	19-S-3	9466	1134	0.119797	0.0791019	1.51447	4.38719e-43	0.113321	0.126509	1185	0.125185	0.0709393	1.76467	6.98714e-78	0.118582	0.13202	4738	0.500528	0.443017	1.12982	3.00588e-29	0.490404	0.510652	516	0.0545109	0.031101	1.75271	6.02679e-33	0.0500224	0.0592759	197	0.0208113	0.010619	1.95982	3.18514e-16	0.018031	0.0238917	68	0.0071836	0.004254	1.68867	9.01337e-06	0.00558254	0.00909816	4431	0.468096	0.301529	1.55241	1.82878e-251
	22-S-1	13359	1295	0.0969384	0.0791019	1.22549	9.44517e-14	0.0919719	0.102081	1309	0.0979864	0.0709393	1.38127	9.02143e-31	0.0929955	0.103153	6576	0.492252	0.443017	1.11114	3.09816e-30	0.48374	0.500768	646	0.0483569	0.031101	1.55483	7.34886e-27	0.0447805	0.0521317	195	0.0145969	0.010619	1.3746	0.000132522	0.012632	0.0167772	77	0.0057639	0.004254	1.35494	0.00246376	0.00455138	0.0071987	5522	0.413354	0.301529	1.37086	2.1099e-163
	22-S-2	6882	771	0.112031	0.0791019	1.41629	6.93632e-22	0.104672	0.119721	807	0.117262	0.0709393	1.653	4.87326e-43	0.109752	0.125099	3393	0.493025	0.443017	1.11288	8.09024e-17	0.481146	0.504911	335	0.0486777	0.031101	1.56515	4.97615e-15	0.043713	0.0540291	114	0.016565	0.010619	1.55994	3.77557e-05	0.013683	0.0198663	59	0.00857309	0.004254	2.0153	1.49861e-07	0.00653246	0.0110449	2988	0.434176	0.301529	1.43991	3.15506e-118
	22-S-3	11244	1037	0.092227	0.0791019	1.16593	3.59739e-07	0.0869404	0.0977257	1071	0.0952508	0.0709393	1.34271	1.3199e-21	0.0898856	0.100827	5633	0.500978	0.443017	1.13083	5.88304e-35	0.491693	0.510263	528	0.0469584	0.031101	1.50987	9.45976e-20	0.0431214	0.051032	146	0.0129847	0.010619	1.22278	0.0465461	0.0109746	0.0152525	51	0.00453575	0.004254	1.06623	0.369077	0.00337897	0.00595942	4633	0.412042	0.301529	1.36651	9.86835e-135
[truncated: 96 more columns]
