# Supplementary material for: Complex genomic patterns of abasic sites in mammalian DNA revealed by a high-resolution SSiNGLe-AP method
Source: Nat Commun. 2022 Oct 5;13:5868. doi: 10.1038/s41467-022-33594-1 (PMC9534904; doi:10.1038/s41467-022-33594-1)
Supplement: Supplementary file 19 — Dataset 17 [file 41467_2022_33594_MOESM19_ESM.xlsx]

## Sheet: Sheet1
D17. Number of sample-shared hotspots and their overlap with different genomic features
Type		Within TSSs ± 1 kb							Within Exons							Within Introns							Within dELS	dELS.ratio	dELS.pro.geno	dELS.odds				Within pELS	pELS.ratio	pELS.pro.geno	pELS.odds				Within PLS	PLS.ratio	PLS.pro.geno	PLS.odds				Within Embryonic enhancers	Enhancer.state15.ratio	Enhancer.state15.pro.geno	Enhancer.state15.odds
	Total number of AP hotspots	No. of AP hotspots	Fraction of AP hotspots	Expected ratio	Odds ratio	p-value	95% confidence interval_low	95% confidence interval_high	No. of AP hotspots	Fraction of AP hotspots	Expected ratio	Odds ratio	p-value	95% confidence interval_low	95% confidence interval_high	No. of AP hotspots	Fraction of AP hotspots	Expected ratio	Odds ratio	p-value	95% confidence interval_low	95% confidence interval_high	No. of AP hotspots	Fraction of AP hotspots	Expected ratio	Odds ratio	p-value	95% confidence interval_low	95% confidence interval_high	No. of AP hotspots	Fraction of AP hotspots	Expected ratio	Odds ratio	p-value	95% confidence interval_low	95% confidence interval_high	No. of AP hotspots	Fraction of AP hotspots	Expected ratio	Odds ratio	p-value	95% confidence interval_low	95% confidence interval_high	No. of AP hotspots	Fraction of AP hotspots	Expected ratio	Odds ratio	p-value	95% confidence interval_low
shared by at least 1 samples (AVG of hotspots with depth ≥ 2 across 71 samples)					1.34417							1.49279							1.12361							1.64396							1.59217							1.50143							1.4222
shared by at least 2 samples	2705	433	0.160074	0.0791019	2.02364	7.35189e-44	0.146445	0.174443	395	0.146026	0.0709393	2.05846	3.05208e-41	0.132922	0.159901	1290	0.476895	0.443017	1.07647	0.000425798	0.457921	0.495918	120	0.0443623	0.031101	1.42639	0.000153851	0.0369152	0.0528142	41	0.0151571	0.010619	1.42736	0.0422967	0.0108984	0.0205067	13	0.00480591	0.004254	1.12974	0.446196	0.00256135	0.00820424	1368	0.50573	0.301529	1.67722	5.24417e-108	0.486707
shared by at least 3 samples	231	50	0.21645	0.0791019	2.73635	5.99397e-11	0.165129	0.275204	41	0.177489	0.0709393	2.50199	5.60637e-08	0.130483	0.232982	70	0.30303	0.443017	0.684016	1.50457e-05	0.244476	0.366721	0	0	0.031101	0	0.00168071	0	0.0158423	1	0.004329	0.010619	0.407666	0.527954	0.000109595	0.0238823	0	0	0.004254	0	1	0	0.0158423	160	0.692641	0.301529	2.29709	3.72183e-34	0.628773
*sps20 means the element shared by 20 embryonic tissues and/or times of development
[truncated: 22 more columns]
