# Supplementary material for: Complex genomic patterns of abasic sites in mammalian DNA revealed by a high-resolution SSiNGLe-AP method
Source: Nat Commun. 2022 Oct 5;13:5868. doi: 10.1038/s41467-022-33594-1 (PMC9534904; doi:10.1038/s41467-022-33594-1)
Supplement: Supplementary file 20 — Dataset 18 [file 41467_2022_33594_MOESM20_ESM.xlsx]

## Sheet: Sheet1
D18. Genomic coordinates of hotspots shared by at least 2 samples
D18.1. Sample-shared hotspots mapped to the Sfi1 gene locus						D18.2. All sample-shared hotspots
Chr (mm10)	Start (mm10)	End (mm10)	Strand	Number of samples sharing the hotspot		Chr (mm10)	Start (mm10)	End (mm10)	Strand	Number of samples sharing the hotspot
chr11	3132019	3132020	-	2		chr1	7102995	7102996	+	2
chr11	3132020	3132021	-	2		chr1	9881718	9881719	-	2
chr11	3132040	3132041	+	2		chr1	12064098	12064099	+	2
chr11	3132184	3132185	+	2		chr1	12983738	12983739	-	2
chr11	3132329	3132330	+	2		chr1	13215196	13215197	+	2
chr11	3132397	3132398	-	3		chr1	13534098	13534099	+	2
chr11	3132559	3132560	+	2		chr1	14165853	14165854	-	2
chr11	3132566	3132567	-	2		chr1	14575029	14575030	-	2
chr11	3132648	3132649	+	2		chr1	19100745	19100746	+	2
chr11	3133102	3133103	-	2		chr1	19681435	19681436	-	2
chr11	3133105	3133106	+	4		chr1	21218245	21218246	+	2
chr11	3133183	3133184	+	3		chr1	21235687	21235688	-	2
chr11	3133191	3133192	-	2		chr1	23224461	23224462	-	2
chr11	3133192	3133193	+	2		chr1	23374017	23374018	-	2
chr11	3133620	3133621	+	2		chr1	23383939	23383940	+	2
chr11	3133984	3133985	-	2		chr1	24158062	24158063	+	2
chr11	3134426	3134427	-	2		chr1	24348611	24348612	-	2
chr11	3134673	3134674	-	2		chr1	24470599	24470600	-	2
chr11	3134977	3134978	-	2		chr1	28256702	28256703	-	2
chr11	3135234	3135235	+	6		chr1	29957093	29957094	-	2
chr11	3135295	3135296	+	6		chr1	31038893	31038894	+	2
chr11	3135965	3135966	+	2		chr1	32430204	32430205	+	2
chr11	3135966	3135967	+	2		chr1	34447404	34447405	-	2
chr11	3135980	3135981	+	2		chr1	34805979	34805980	-	2
chr11	3136493	3136494	+	2		chr1	36379452	36379453	-	2
chr11	3136498	3136499	+	2		chr1	36871665	36871666	-	2
chr11	3136500	3136501	+	2		chr1	37041190	37041191	-	2
chr11	3136510	3136511	-	2		chr1	37950974	37950975	+	2
chr11	3136524	3136525	-	2		chr1	38203437	38203438	-	2
chr11	3136685	3136686	-	3		chr1	38219715	38219716	+	2
chr11	3136760	3136761	+	2		chr1	40682435	40682436	+	2
chr11	3136840	3136841	+	3		chr1	41781249	41781250	-	2
chr11	3136841	3136842	+	2		chr1	43889473	43889474	+	2
chr11	3136869	3136870	-	2		chr1	50488911	50488912	+	2
chr11	3136880	3136881	-	2		chr1	52470152	52470153	-	2
chr11	3136886	3136887	+	2		chr1	52546901	52546902	-	2
chr11	3137036	3137037	+	2		chr1	53057878	53057879	-	2
chr11	3137054	3137055	+	3		chr1	53678924	53678925	+	2
chr11	3137159	3137160	-	2		chr1	53820796	53820797	+	2
chr11	3137244	3137245	+	3		chr1	53847314	53847315	-	2
chr11	3137275	3137276	-	2		chr1	53998008	53998009	-	2
chr11	3137475	3137476	+	2		chr1	55195008	55195009	-	2
chr11	3137582	3137583	-	2		chr1	56780100	56780101	+	2
chr11	3140085	3140086	+	2		chr1	56780124	56780125	+	2
chr11	3140152	3140153	-	2		chr1	57001792	57001793	+	2
chr11	3140164	3140165	+	2		chr1	57151664	57151665	+	2
chr11	3141691	3141692	-	2		chr1	57599195	57599196	+	2
chr11	3141700	3141701	-	2		chr1	58613910	58613911	-	2
chr11	3141704	3141705	+	2		chr1	58795712	58795713	-	2
chr11	3141785	3141786	+	2		chr1	58905256	58905257	-	2
chr11	3141881	3141882	-	2		chr1	61156690	61156691	+	2
chr11	3141917	3141918	-	2		chr1	62051927	62051928	-	2
chr11	3142113	3142114	+	2		chr1	62131658	62131659	+	2
chr11	3142378	3142379	-	2		chr1	62724455	62724456	-	2
chr11	3142485	3142486	-	2		chr1	62761709	62761710	+	2
chr11	3142633	3142634	+	2		chr1	63364647	63364648	+	2
chr11	3142880	3142881	+	2		chr1	64084819	64084820	-	2
chr11	3143277	3143278	-	2		chr1	64413044	64413045	-	2
chr11	3143579	3143580	-	3		chr1	66043188	66043189	-	2
chr11	3143618	3143619	+	5		chr1	68000521	68000522	+	2
chr11	3143658	3143659	-	2		chr1	73912800	73912801	+	2
chr11	3143736	3143737	+	2		chr1	75291044	75291045	+	2
chr11	3144029	3144030	-	2		chr1	75416947	75416948	-	2
chr11	3144218	3144219	-	2		chr1	76066473	76066474	+	2
chr11	3144395	3144396	-	3		chr1	76105045	76105046	-	2
chr11	3144509	3144510	+	3		chr1	77057082	77057083	-	2
chr11	3144540	3144541	+	4		chr1	77213275	77213276	+	2
chr11	3144546	3144547	+	2		chr1	77487340	77487341	+	2
chr11	3144588	3144589	-	2		chr1	77931023	77931024	-	2
chr11	3144610	3144611	+	2		chr1	78148650	78148651	-	2
chr11	3144911	3144912	-	2		chr1	79080609	79080610	+	2
chr11	3144912	3144913	+	3		chr1	80016758	80016759	+	2
chr11	3145066	3145067	+	2		chr1	80038781	80038782	+	2
chr11	3146006	3146007	-	2		chr1	82839336	82839337	-	2
chr11	3146060	3146061	-	2		chr1	84449570	84449571	+	2
chr11	3146681	3146682	+	2		chr1	84987048	84987049	-	2
chr11	3148697	3148698	+	2		chr1	85080490	85080491	-	2
chr11	3149511	3149512	-	2		chr1	85080846	85080847	-	2
chr11	3149512	3149513	-	3		chr1	85081484	85081485	+	2
chr11	3149713	3149714	+	2		chr1	85087693	85087694	+	2
chr11	3149735	3149736	-	2		chr1	85087731	85087732	-	2
chr11	3149868	3149869	+	3		chr1	85087868	85087869	+	2
chr11	3150158	3150159	-	2		chr1	85097439	85097440	+	2
chr11	3150246	3150247	-	3		chr1	85179819	85179820	-	2
chr11	3150247	3150248	-	2		chr1	85190010	85190011	-	2
chr11	3150373	3150374	-	2		chr1	85198403	85198404	-	2
chr11	3150867	3150868	+	2		chr1	85250683	85250684	+	2
chr11	3151013	3151014	-	2		chr1	85270608	85270609	-	2
chr11	3151018	3151019	+	2		chr1	85272402	85272403	+	2
chr11	3151019	3151020	+	2		chr1	85274528	85274529	+	2
chr11	3152604	3152605	+	2		chr1	85277950	85277951	+	2
chr11	3152621	3152622	-	2		chr1	85280558	85280559	+	2
chr11	3152744	3152745	+	2		chr1	85282910	85282911	-	2
chr11	3153006	3153007	-	2		chr1	85308224	85308225	+	2
chr11	3153941	3153942	+	3		chr1	85319586	85319587	-	2
chr11	3153948	3153949	+	2		chr1	85327257	85327258	-	2
chr11	3154045	3154046	-	2		chr1	85329740	85329741	-	2
chr11	3154959	3154960	-	2		chr1	85342202	85342203	-	2
chr11	3154972	3154973	+	2		chr1	85502933	85502934	+	2
chr11	3155027	3155028	-	3		chr1	85591909	85591910	+	2
chr11	3155125	3155126	+	2		chr1	85591910	85591911	+	2
chr11	3155138	3155139	-	2		chr1	85592888	85592889	-	2
chr11	3155358	3155359	+	2		chr1	85592905	85592906	-	2
chr11	3155415	3155416	-	2		chr1	85596696	85596697	+	3
chr11	3155651	3155652	+	2		chr1	85617574	85617575	-	2
chr11	3156815	3156816	+	2		chr1	85617633	85617634	-	2
chr11	3156977	3156978	+	2		chr1	86202139	86202140	+	2
chr11	3156978	3156979	+	3		chr1	86586976	86586977	+	2
chr11	3157017	3157018	+	2		chr1	86721000	86721001	-	2
chr11	3157020	3157021	+	5		chr1	86875128	86875129	+	2
chr11	3157021	3157022	+	2		chr1	87010860	87010861	-	2
chr11	3157057	3157058	+	2		chr1	87028708	87028709	-	2
chr11	3157069	3157070	-	2		chr1	88223665	88223666	-	2
chr11	3157220	3157221	+	2		chr1	88234559	88234560	+	2
chr11	3157395	3157396	-	5		chr1	88234781	88234782	+	2
chr11	3157546	3157547	+	2		chr1	88238162	88238163	+	2
chr11	3157613	3157614	-	2		chr1	88239835	88239836	+	2
chr11	3157842	3157843	-	2		chr1	88277776	88277777	+	2
chr11	3157865	3157866	-	2		chr1	88284518	88284519	-	2
chr11	3157940	3157941	-	3		chr1	88287922	88287923	-	2
chr11	3158013	3158014	-	2		chr1	88306432	88306433	+	2
chr11	3158202	3158203	-	2		chr1	89513879	89513880	+	2
chr11	3158220	3158221	+	2		chr1	89587660	89587661	+	2
chr11	3158233	3158234	+	2		chr1	89620985	89620986	-	2
chr11	3158381	3158382	+	2		chr1	89772829	89772830	+	2
chr11	3158389	3158390	-	3		chr1	90025815	90025816	+	2
chr11	3159430	3159431	-	2		chr1	90395061	90395062	+	2
chr11	3159460	3159461	-	2		chr1	90997404	90997405	+	2
chr11	3159966	3159967	-	2		chr1	91291047	91291048	-	2
chr11	3160186	3160187	+	2		chr1	92916618	92916619	-	2
chr11	3160229	3160230	+	2		chr1	100890170	100890171	+	2
chr11	3161166	3161167	+	2		chr1	101585274	101585275	+	2
chr11	3161167	3161168	+	3		chr1	105827326	105827327	+	2
chr11	3161187	3161188	-	3		chr1	108740318	108740319	+	3
chr11	3161189	3161190	+	2		chr1	119532252	119532253	-	2
chr11	3161206	3161207	-	2		chr1	119548466	119548467	-	2
chr11	3161400	3161401	+	2		chr1	119574543	119574544	+	2
chr11	3161403	3161404	+	2		chr1	120197295	120197296	-	2
chr11	3161455	3161456	+	2		chr1	123057424	123057425	-	2
chr11	3161460	3161461	-	2		chr1	125876712	125876713	+	2
chr11	3161462	3161463	+	2		chr1	126764006	126764007	+	2
chr11	3161585	3161586	+	3		chr1	128531482	128531483	+	2
chr11	3162836	3162837	-	2		chr1	130091766	130091767	-	2
chr11	3162889	3162890	-	2		chr1	131739373	131739374	+	2
chr11	3162948	3162949	+	2		chr1	132075074	132075075	-	2
chr11	3163084	3163085	+	3		chr1	132881756	132881757	-	2
chr11	3163105	3163106	+	2		chr1	132978808	132978809	-	2
chr11	3163118	3163119	+	2		chr1	133620814	133620815	-	2
chr11	3163119	3163120	+	3		chr1	133779168	133779169	-	2
chr11	3163221	3163222	+	2		chr1	134032410	134032411	+	2
chr11	3163316	3163317	+	2		chr1	134052187	134052188	+	2
chr11	3164561	3164562	-	2		chr1	135573508	135573509	-	2
chr11	3165482	3165483	-	2		chr1	136403667	136403668	+	2
chr11	3165496	3165497	-	2		chr1	136765638	136765639	-	2
chr11	3165497	3165498	-	3		chr1	138492894	138492895	-	2
chr11	3165651	3165652	-	2		chr1	139209296	139209297	-	2
chr11	3165667	3165668	-	3		chr1	139413324	139413325	-	2
chr11	3165671	3165672	-	2		chr1	140288157	140288158	-	2
chr11	3165709	3165710	-	2		chr1	141954617	141954618	+	2
chr11	3165710	3165711	-	4		chr1	143043430	143043431	-	2
chr11	3165725	3165726	-	3		chr1	143488814	143488815	-	2
chr11	3165773	3165774	-	3		chr1	143647200	143647201	-	2
chr11	3165848	3165849	+	2		chr1	147677733	147677734	+	2
chr11	3166565	3166566	-	3		chr1	148340005	148340006	-	2
chr11	3166574	3166575	-	2		chr1	150314267	150314268	-	2
chr11	3167331	3167332	-	2		chr1	151204676	151204677	+	2
chr11	3168861	3168862	+	2		chr1	151436020	151436021	+	2
chr11	3168862	3168863	+	2		chr1	151992827	151992828	+	2
chr11	3168900	3168901	+	2		chr1	152916408	152916409	-	2
chr11	3168935	3168936	+	2		chr1	153331162	153331163	-	2
chr11	3168943	3168944	+	2		chr1	153862924	153862925	-	2
chr11	3168944	3168945	+	4		chr1	154310956	154310957	-	2
chr11	3168945	3168946	+	4		chr1	154758334	154758335	+	2
chr11	3168949	3168950	+	3		chr1	155224664	155224665	+	2
chr11	3169035	3169036	+	2		chr1	156614334	156614335	-	2
chr11	3169057	3169058	+	2		chr1	157147394	157147395	+	2
chr11	3176302	3176303	-	2		chr1	159502634	159502635	-	2
chr11	3179214	3179215	-	3		chr1	161626431	161626432	-	2
chr11	3179254	3179255	-	2		chr1	162013862	162013863	+	2
chr11	3179307	3179308	-	2		chr1	163267619	163267620	+	2
chr11	3181427	3181428	-	3		chr1	164095995	164095996	+	2
chr11	3181482	3181483	+	2		chr1	164771208	164771209	+	2
chr11	3182207	3182208	-	2		chr1	165817323	165817324	-	2
chr11	3182263	3182264	+	2		chr1	166301718	166301719	+	2
chr11	3182283	3182284	+	2		chr1	167542813	167542814	+	2
chr11	3184818	3184819	-	2		chr1	168001743	168001744	-	2
chr11	3185060	3185061	-	2		chr1	169027227	169027228	-	2
chr11	3185130	3185131	+	3		chr1	170341773	170341774	-	2
chr11	3185153	3185154	+	4		chr1	172877837	172877838	-	2
chr11	3185154	3185155	+	3		chr1	173939530	173939531	+	2
chr11	3185193	3185194	+	2		chr1	176665308	176665309	-	2
chr11	3186911	3186912	-	2		chr1	178382914	178382915	+	2
chr11	3186956	3186957	-	2		chr1	178620053	178620054	-	2
chr11	3187115	3187116	+	2		chr1	179684835	179684836	-	2
chr11	3187131	3187132	+	2		chr1	179755575	179755576	+	2
chr11	3187154	3187155	+	2		chr1	180136168	180136169	+	2
chr11	3187306	3187307	+	2		chr1	181521645	181521646	+	2
chr11	3187334	3187335	+	4		chr1	181597908	181597909	-	2
chr11	3187335	3187336	-	2		chr1	181707755	181707756	-	2
chr11	3188879	3188880	+	2		chr1	182100355	182100356	+	2
chr11	3192820	3192821	-	2		chr1	182504373	182504374	+	2
chr11	3193294	3193295	-	2		chr1	182911013	182911014	+	2
chr11	3193350	3193351	-	2		chr1	183299593	183299594	+	2
						chr1	183756244	183756245	-	2
						chr1	183869343	183869344	+	2
						chr1	187351279	187351280	+	2
						chr1	189550039	189550040	-	2
						chr1	189636938	189636939	-	2
						chr1	190178709	190178710	-	2
						chr1	190295504	190295505	-	2
						chr1	191242282	191242283	+	2
						chr1	192225822	192225823	-	2
						chr1	194115314	194115315	+	2
						chr1	194148190	194148191	-	2
						chr1	194991712	194991713	-	2
						chr1	195156706	195156707	+	2
						chr1	195241646	195241647	-	2
						chr1	195241788	195241789	+	2
						chr10	3109895	3109896	-	2
						chr10	3109900	3109901	-	2
						chr10	3112757	3112758	-	3
						chr10	3112818	3112819	-	2
						chr10	3112830	3112831	-	3
						chr10	3112837	3112838	-	2
						chr10	3113704	3113705	-	3
						chr10	3113740	3113741	-	2
						chr10	3113759	3113760	-	2
						chr10	3116277	3116278	-	2
						chr10	3477427	3477428	+	2
						chr10	5289549	5289550	+	2
						chr10	5682300	5682301	-	2
						chr10	8837914	8837915	-	2
						chr10	9401054	9401055	+	2
						chr10	9639860	9639861	-	2
						chr10	9640310	9640311	+	2
						chr10	10115499	10115500	+	2
						chr10	10547021	10547022	+	2
						chr10	13358962	13358963	+	2
						chr10	14199160	14199161	-	2
						chr10	16769589	16769590	+	2
						chr10	18982937	18982938	+	2
						chr10	19148361	19148362	+	2
						chr10	20575654	20575655	+	2
						chr10	21752142	21752143	-	2
						chr10	22142506	22142507	-	3
						chr10	22142542	22142543	-	4
						chr10	22142543	22142544	-	6
						chr10	22142570	22142571	-	5
						chr10	22142749	22142750	+	3
						chr10	22142773	22142774	+	2
						chr10	22142774	22142775	+	6
						chr10	22142775	22142776	+	9
						chr10	22142778	22142779	+	2
						chr10	22142779	22142780	+	7
						chr10	22142781	22142782	+	3
						chr10	22142784	22142785	+	3
						chr10	22142785	22142786	+	3
						chr10	22142801	22142802	+	3
						chr10	22142879	22142880	+	3
						chr10	22142893	22142894	+	2
						chr10	22142898	22142899	-	3
						chr10	22142901	22142902	-	2
						chr10	24939758	24939759	-	2
						chr10	24989010	24989011	-	2
						chr10	29285981	29285982	-	2
						chr10	29726228	29726229	+	2
						chr10	30627196	30627197	-	2
						chr10	31768862	31768863	+	2
						chr10	32816602	32816603	-	2
						chr10	32816604	32816605	-	14
						chr10	32816605	32816606	-	14
						chr10	34115434	34115435	+	2
						chr10	39926241	39926242	-	2
						chr10	40961709	40961710	+	2
						chr10	41924727	41924728	+	2
						chr10	43049767	43049768	-	2
						chr10	44104866	44104867	-	2
						chr10	45196205	45196206	-	2
						chr10	50937371	50937372	-	2
						chr10	52968097	52968098	-	2
						chr10	53889468	53889469	+	2
						chr10	54241201	54241202	+	2
						chr10	55110919	55110920	-	2
						chr10	55833944	55833945	+	2
						chr10	55865915	55865916	-	2
						chr10	56250354	56250355	-	3
						chr10	58224104	58224105	+	4
						chr10	58225314	58225315	-	2
						chr10	58225413	58225414	+	2
						chr10	58225416	58225417	+	2
						chr10	58228175	58228176	-	2
						chr10	58231202	58231203	-	2
						chr10	58231813	58231814	-	2
						chr10	58232241	58232242	+	2
						chr10	58239431	58239432	-	2
						chr10	58746301	58746302	-	2
						chr10	58800318	58800319	+	2
						chr10	58807500	58807501	+	2
						chr10	59584666	59584667	-	2
						chr10	59753931	59753932	+	2
						chr10	60130033	60130034	+	2
						chr10	60721273	60721274	-	2
						chr10	61234470	61234471	+	2
						chr10	64054345	64054346	-	2
						chr10	64725478	64725479	-	2
						chr10	66590558	66590559	-	2
						chr10	66788300	66788301	+	2
						chr10	67971547	67971548	+	2
						chr10	68701633	68701634	+	2
						chr10	69347155	69347156	-	2
						chr10	69992204	69992205	-	2
						chr10	70010224	70010225	-	2
						chr10	70964275	70964276	-	2
						chr10	72297170	72297171	-	43
						chr10	72297174	72297175	-	71
						chr10	72297175	72297176	-	71
						chr10	72297176	72297177	-	71
						chr10	72670611	72670612	+	2
						chr10	73938266	73938267	-	2
						chr10	75011184	75011185	+	2
						chr10	76765898	76765899	+	2
						chr10	76860241	76860242	-	2
						chr10	77021574	77021575	+	2
						chr10	79802356	79802357	-	2
						chr10	79936972	79936973	-	2
						chr10	80171924	80171925	-	2
						chr10	80208084	80208085	-	2
						chr10	81182496	81182497	+	6
						chr10	81199633	81199634	+	2
						chr10	81324140	81324141	-	2
						chr10	83306705	83306706	-	2
						chr10	83757581	83757582	+	2
						chr10	84062826	84062827	-	2
						chr10	84228803	84228804	-	2
						chr10	84248351	84248352	+	2
						chr10	86541406	86541407	-	2
						chr10	87898064	87898065	-	2
						chr10	88679401	88679402	+	2
						chr10	91266518	91266519	+	2
						chr10	92150566	92150567	-	2
						chr10	93794082	93794083	-	2
						chr10	94362453	94362454	-	2
						chr10	94451334	94451335	-	2
						chr10	98742854	98742855	-	2
						chr10	98948229	98948230	+	2
						chr10	103194757	103194758	-	2
						chr10	108527064	108527065	-	2
						chr10	109004350	109004351	+	2
						chr10	109256970	109256971	+	2
						chr10	109881429	109881430	+	2
						chr10	112235466	112235467	+	2
						chr10	112381739	112381740	+	2
						chr10	114757781	114757782	-	2
						chr10	114883352	114883353	+	2
						chr10	115515663	115515664	-	2
						chr10	116156566	116156567	-	2
						chr10	116194736	116194737	-	2
						chr10	120146615	120146616	+	2
						chr10	121393765	121393766	-	2
						chr10	122646710	122646711	-	2
						chr10	122985341	122985342	-	2
						chr10	123193856	123193857	-	2
						chr10	125405769	125405770	-	2
						chr10	127257177	127257178	-	2
						chr11	3126912	3126913	-	3
						chr11	3127214	3127215	+	2
						chr11	3127217	3127218	+	2
						chr11	3127230	3127231	-	2
						chr11	3127348	3127349	+	2
						chr11	3127849	3127850	-	2
						chr11	3127857	3127858	-	2
						chr11	3128001	3128002	+	2
						chr11	3128330	3128331	-	2
						chr11	3128510	3128511	+	2
						chr11	3128536	3128537	+	2
						chr11	3129024	3129025	-	2
						chr11	3129259	3129260	-	3
						chr11	3129262	3129263	+	2
						chr11	3129264	3129265	+	2
						chr11	3129275	3129276	-	2
						chr11	3129418	3129419	+	3
						chr11	3129522	3129523	+	2
						chr11	3129591	3129592	+	2
						chr11	3130326	3130327	+	2
						chr11	3130811	3130812	-	2
						chr11	3130886	3130887	-	2
						chr11	3131024	3131025	+	3
						chr11	3131200	3131201	+	4
						chr11	3131217	3131218	+	3
						chr11	3131218	3131219	+	2
						chr11	3131279	3131280	-	3
						chr11	3131284	3131285	+	2
						chr11	3131316	3131317	-	3
						chr11	3131842	3131843	-	2
						chr11	3132019	3132020	-	2
						chr11	3132020	3132021	-	2
						chr11	3132040	3132041	+	2
						chr11	3132184	3132185	+	2
						chr11	3132329	3132330	+	2
						chr11	3132397	3132398	-	3
						chr11	3132559	3132560	+	2
						chr11	3132566	3132567	-	2
						chr11	3132648	3132649	+	2
						chr11	3133102	3133103	-	2
						chr11	3133105	3133106	+	4
						chr11	3133183	3133184	+	3
						chr11	3133191	3133192	-	2
						chr11	3133192	3133193	+	2
						chr11	3133620	3133621	+	2
						chr11	3133984	3133985	-	2
						chr11	3134426	3134427	-	2
						chr11	3134673	3134674	-	2
						chr11	3134977	3134978	-	2
						chr11	3135234	3135235	+	6
						chr11	3135295	3135296	+	6
						chr11	3135965	3135966	+	2
						chr11	3135966	3135967	+	2
						chr11	3135980	3135981	+	2
						chr11	3136493	3136494	+	2
						chr11	3136498	3136499	+	2
						chr11	3136500	3136501	+	2
						chr11	3136510	3136511	-	2
						chr11	3136524	3136525	-	2
						chr11	3136685	3136686	-	3
						chr11	3136760	3136761	+	2
						chr11	3136840	3136841	+	3
						chr11	3136841	3136842	+	2
						chr11	3136869	3136870	-	2
						chr11	3136880	3136881	-	2
						chr11	3136886	3136887	+	2
						chr11	3137036	3137037	+	2
						chr11	3137054	3137055	+	3
						chr11	3137159	3137160	-	2
						chr11	3137244	3137245	+	3
						chr11	3137275	3137276	-	2
						chr11	3137475	3137476	+	2
						chr11	3137582	3137583	-	2
						chr11	3140085	3140086	+	2
						chr11	3140152	3140153	-	2
						chr11	3140164	3140165	+	2
						chr11	3141691	3141692	-	2
						chr11	3141700	3141701	-	2
						chr11	3141704	3141705	+	2
						chr11	3141785	3141786	+	2
						chr11	3141881	3141882	-	2
						chr11	3141917	3141918	-	2
						chr11	3142113	3142114	+	2
						chr11	3142378	3142379	-	2
						chr11	3142485	3142486	-	2
						chr11	3142633	3142634	+	2
						chr11	3142880	3142881	+	2
						chr11	3143277	3143278	-	2
						chr11	3143579	3143580	-	3
						chr11	3143618	3143619	+	5
						chr11	3143658	3143659	-	2
						chr11	3143736	3143737	+	2
						chr11	3144029	3144030	-	2
						chr11	3144218	3144219	-	2
						chr11	3144395	3144396	-	3
						chr11	3144509	3144510	+	3
						chr11	3144540	3144541	+	4
						chr11	3144546	3144547	+	2
						chr11	3144588	3144589	-	2
						chr11	3144610	3144611	+	2
						chr11	3144911	3144912	-	2
						chr11	3144912	3144913	+	3
						chr11	3145066	3145067	+	2
						chr11	3146006	3146007	-	2
						chr11	3146060	3146061	-	2
						chr11	3146681	3146682	+	2
						chr11	3148697	3148698	+	2
						chr11	3149511	3149512	-	2
						chr11	3149512	3149513	-	3
						chr11	3149713	3149714	+	2
						chr11	3149735	3149736	-	2
						chr11	3149868	3149869	+	3
						chr11	3150158	3150159	-	2
						chr11	3150246	3150247	-	3
						chr11	3150247	3150248	-	2
						chr11	3150373	3150374	-	2
						chr11	3150867	3150868	+	2
						chr11	3151013	3151014	-	2
						chr11	3151018	3151019	+	2
						chr11	3151019	3151020	+	2
						chr11	3152604	3152605	+	2
						chr11	3152621	3152622	-	2
						chr11	3152744	3152745	+	2
						chr11	3153006	3153007	-	2
						chr11	3153941	3153942	+	3
						chr11	3153948	3153949	+	2
						chr11	3154045	3154046	-	2
						chr11	3154959	3154960	-	2
						chr11	3154972	3154973	+	2
						chr11	3155027	3155028	-	3
						chr11	3155125	3155126	+	2
						chr11	3155138	3155139	-	2
						chr11	3155358	3155359	+	2
						chr11	3155415	3155416	-	2
						chr11	3155651	3155652	+	2
						chr11	3156815	3156816	+	2
						chr11	3156977	3156978	+	2
						chr11	3156978	3156979	+	3
						chr11	3157017	3157018	+	2
						chr11	3157020	3157021	+	5
						chr11	3157021	3157022	+	2
						chr11	3157057	3157058	+	2
						chr11	3157069	3157070	-	2
						chr11	3157220	3157221	+	2
						chr11	3157395	3157396	-	5
						chr11	3157546	3157547	+	2
						chr11	3157613	3157614	-	2
						chr11	3157842	3157843	-	2
						chr11	3157865	3157866	-	2
						chr11	3157940	3157941	-	3
						chr11	3158013	3158014	-	2
						chr11	3158202	3158203	-	2
						chr11	3158220	3158221	+	2
						chr11	3158233	3158234	+	2
						chr11	3158381	3158382	+	2
						chr11	3158389	3158390	-	3
						chr11	3159430	3159431	-	2
						chr11	3159460	3159461	-	2
						chr11	3159966	3159967	-	2
						chr11	3160186	3160187	+	2
						chr11	3160229	3160230	+	2
						chr11	3161166	3161167	+	2
						chr11	3161167	3161168	+	3
						chr11	3161187	3161188	-	3
						chr11	3161189	3161190	+	2
						chr11	3161206	3161207	-	2
						chr11	3161400	3161401	+	2
						chr11	3161403	3161404	+	2
						chr11	3161455	3161456	+	2
						chr11	3161460	3161461	-	2
						chr11	3161462	3161463	+	2
						chr11	3161585	3161586	+	3
						chr11	3162836	3162837	-	2
						chr11	3162889	3162890	-	2
						chr11	3162948	3162949	+	2
						chr11	3163084	3163085	+	3
						chr11	3163105	3163106	+	2
						chr11	3163118	3163119	+	2
						chr11	3163119	3163120	+	3
						chr11	3163221	3163222	+	2
						chr11	3163316	3163317	+	2
						chr11	3164561	3164562	-	2
						chr11	3165482	3165483	-	2
						chr11	3165496	3165497	-	2
						chr11	3165497	3165498	-	3
						chr11	3165651	3165652	-	2
						chr11	3165667	3165668	-	3
						chr11	3165671	3165672	-	2
						chr11	3165709	3165710	-	2
						chr11	3165710	3165711	-	4
						chr11	3165725	3165726	-	3
						chr11	3165773	3165774	-	3
						chr11	3165848	3165849	+	2
						chr11	3166565	3166566	-	3
						chr11	3166574	3166575	-	2
						chr11	3167331	3167332	-	2
						chr11	3168861	3168862	+	2
						chr11	3168862	3168863	+	2
						chr11	3168900	3168901	+	2
						chr11	3168935	3168936	+	2
						chr11	3168943	3168944	+	2
						chr11	3168944	3168945	+	4
						chr11	3168945	3168946	+	4
						chr11	3168949	3168950	+	3
						chr11	3169035	3169036	+	2
						chr11	3169057	3169058	+	2
						chr11	3176302	3176303	-	2
						chr11	3179214	3179215	-	3
						chr11	3179254	3179255	-	2
						chr11	3179307	3179308	-	2
						chr11	3181427	3181428	-	3
						chr11	3181482	3181483	+	2
						chr11	3182207	3182208	-	2
						chr11	3182263	3182264	+	2
						chr11	3182283	3182284	+	2
						chr11	3184818	3184819	-	2
						chr11	3185060	3185061	-	2
						chr11	3185130	3185131	+	3
						chr11	3185153	3185154	+	4
						chr11	3185154	3185155	+	3
						chr11	3185193	3185194	+	2
						chr11	3186911	3186912	-	2
						chr11	3186956	3186957	-	2
						chr11	3187115	3187116	+	2
						chr11	3187131	3187132	+	2
						chr11	3187154	3187155	+	2
						chr11	3187306	3187307	+	2
						chr11	3187334	3187335	+	4
						chr11	3187335	3187336	-	2
						chr11	3188879	3188880	+	2
						chr11	3192820	3192821	-	2
						chr11	3193294	3193295	-	2
						chr11	3193350	3193351	-	2
						chr11	3193572	3193573	+	2
						chr11	3193596	3193597	+	2
						chr11	3193627	3193628	+	2
						chr11	3193628	3193629	+	3
						chr11	3193678	3193679	+	2
						chr11	3193682	3193683	-	2
						chr11	3193683	3193684	-	2
						chr11	3193767	3193768	+	2
						chr11	3193795	3193796	+	3
						chr11	3193852	3193853	+	2
						chr11	3193966	3193967	+	2
						chr11	3194648	3194649	+	2
						chr11	3195767	3195768	+	2
						chr11	3196404	3196405	+	2
						chr11	3196442	3196443	-	2
						chr11	3196467	3196468	-	6
						chr11	3196488	3196489	-	2
						chr11	3196557	3196558	+	2
						chr11	3196651	3196652	-	2
						chr11	3196652	3196653	-	2
						chr11	3196773	3196774	+	3
						chr11	3197525	3197526	-	2
						chr11	3897546	3897547	+	2
						chr11	4118984	4118985	+	2
						chr11	5792790	5792791	+	2
						chr11	5918948	5918949	+	2
						chr11	6013999	6014000	-	2
						chr11	6831427	6831428	-	2
						chr11	6860241	6860242	+	2
						chr11	7453350	7453351	+	2
						chr11	7857212	7857213	-	2
						chr11	7933464	7933465	+	2
						chr11	8214419	8214420	+	2
						chr11	9733358	9733359	+	2
						chr11	10105584	10105585	+	2
						chr11	12532710	12532711	+	2
						chr11	16936233	16936234	-	2
						chr11	18331638	18331639	-	2
						chr11	20819251	20819252	-	2
						chr11	24843721	24843722	+	2
						chr11	27097841	27097842	-	2
						chr11	28085488	28085489	-	2
						chr11	30559467	30559468	-	2
						chr11	31562408	31562409	-	2
						chr11	31677575	31677576	-	2
						chr11	32304643	32304644	-	2
						chr11	32556448	32556449	+	2
						chr11	34176042	34176043	-	2
						chr11	34248239	34248240	-	2
						chr11	34736047	34736048	+	2
						chr11	35149154	35149155	+	2
						chr11	35626967	35626968	+	2
						chr11	35959468	35959469	-	2
						chr11	36334309	36334310	-	2
						chr11	36458700	36458701	+	2
						chr11	38036506	38036507	+	2
						chr11	38803434	38803435	-	2
						chr11	40878847	40878848	+	2
						chr11	41232064	41232065	+	2
						chr11	41644924	41644925	+	2
						chr11	42444336	42444337	+	2
						chr11	43828357	43828358	-	2
						chr11	44869612	44869613	+	2
						chr11	46912693	46912694	+	2
						chr11	47301959	47301960	+	2
						chr11	47631652	47631653	-	2
						chr11	50002630	50002631	-	2
						chr11	50156668	50156669	-	2
						chr11	50414526	50414527	+	2
						chr11	50458277	50458278	+	2
						chr11	50565720	50565721	+	2
						chr11	50772646	50772647	-	2
						chr11	51200202	51200203	+	2
						chr11	51563043	51563044	+	2
						chr11	52405352	52405353	-	2
						chr11	54072256	54072257	-	2
						chr11	54140102	54140103	-	2
						chr11	54140135	54140136	+	2
						chr11	54360968	54360969	+	2
						chr11	55870296	55870297	-	2
						chr11	55901200	55901201	+	2
						chr11	58175839	58175840	+	2
						chr11	58200078	58200079	+	2
						chr11	58211141	58211142	-	2
						chr11	59207935	59207936	+	2
						chr11	59265339	59265340	+	2
						chr11	59472323	59472324	-	2
						chr11	59546694	59546695	-	2
						chr11	59645172	59645173	+	2
						chr11	60409147	60409148	-	2
						chr11	60847235	60847236	-	2
						chr11	61166581	61166582	-	2
						chr11	62875477	62875478	-	2
						chr11	63569400	63569401	+	2
						chr11	65134133	65134134	-	2
						chr11	65273502	65273503	-	2
						chr11	65806776	65806777	-	2
						chr11	65816340	65816341	-	2
						chr11	67651868	67651869	-	2
						chr11	68812498	68812499	+	2
						chr11	70059981	70059982	+	2
						chr11	71649842	71649843	-	2
						chr11	72155216	72155217	-	2
						chr11	73805924	73805925	+	2
						chr11	74271608	74271609	+	2
						chr11	74832616	74832617	-	2
						chr11	75619956	75619957	+	2
						chr11	75637735	75637736	-	2
						chr11	76347002	76347003	-	2
						chr11	76972050	76972051	+	2
						chr11	77472765	77472766	+	2
						chr11	77506349	77506350	-	2
						chr11	78304308	78304309	-	2
						chr11	78923562	78923563	-	2
						chr11	80519050	80519051	-	2
						chr11	81522411	81522412	+	2
						chr11	81599253	81599254	-	2
						chr11	83395047	83395048	-	2
						chr11	83591726	83591727	-	2
						chr11	84604032	84604033	-	2
						chr11	85767877	85767878	+	2
						chr11	89975037	89975038	+	2
						chr11	94486288	94486289	+	2
						chr11	95651005	95651006	+	2
						chr11	96257907	96257908	-	2
						chr11	96509637	96509638	-	2
						chr11	96804731	96804732	-	2
						chr11	96997846	96997847	-	2
						chr11	97567933	97567934	-	2
						chr11	98314668	98314669	+	2
						chr11	98535977	98535978	+	2
						chr11	100178571	100178572	-	2
						chr11	100910777	100910778	-	2
						chr11	102221035	102221036	+	2
						chr11	103967275	103967276	-	2
						chr11	104055185	104055186	+	2
						chr11	105980701	105980702	-	2
						chr11	106938065	106938066	-	2
						chr11	109674606	109674607	-	2
						chr11	109877281	109877282	+	2
						chr11	111202725	111202726	+	2
						chr11	114318771	114318772	-	2
						chr11	114785426	114785427	-	2
						chr11	114797398	114797399	-	2
						chr11	114863526	114863527	+	2
						chr11	115258106	115258107	+	2
						chr11	115393880	115393881	-	2
						chr11	116359752	116359753	-	2
						chr11	118187169	118187170	+	2
						chr11	118443215	118443216	-	2
						chr11	118499611	118499612	-	2
						chr11	118519020	118519021	+	2
						chr11	119431542	119431543	-	2
						chr11	119957147	119957148	-	2
						chr11	120299557	120299558	-	2
						chr11	120423721	120423722	-	2
						chr11	120562221	120562222	+	2
						chr11	121542569	121542570	+	2
						chr12	3207198	3207199	+	2
						chr12	6589043	6589044	+	2
						chr12	6619350	6619351	+	2
						chr12	7391295	7391296	+	3
						chr12	8157269	8157270	+	2
						chr12	8897460	8897461	-	2
						chr12	16102305	16102306	-	2
						chr12	16592418	16592419	-	2
						chr12	17223187	17223188	+	2
						chr12	17225128	17225129	-	2
						chr12	17518151	17518152	-	3
						chr12	17518195	17518196	-	2
						chr12	17643461	17643462	+	2
						chr12	18049876	18049877	-	2
						chr12	18605472	18605473	+	2
						chr12	18690765	18690766	+	2
						chr12	21773827	21773828	+	2
						chr12	23495320	23495321	+	2
						chr12	24565718	24565719	+	2
						chr12	24582854	24582855	-	2
						chr12	24697706	24697707	-	2
						chr12	29032451	29032452	+	2
						chr12	29183146	29183147	+	2
						chr12	29645055	29645056	+	2
						chr12	29820256	29820257	+	2
						chr12	31199875	31199876	-	2
						chr12	31232952	31232953	-	2
						chr12	32553318	32553319	+	2
						chr12	34918230	34918231	+	2
						chr12	40650120	40650121	+	2
						chr12	46948430	46948431	+	2
						chr12	50835051	50835052	-	2
						chr12	51109079	51109080	+	2
						chr12	53414606	53414607	-	2
						chr12	57761993	57761994	-	2
						chr12	58385286	58385287	-	2
						chr12	62498085	62498086	+	2
						chr12	69413957	69413958	+	2
						chr12	70226283	70226284	+	2
						chr12	70227041	70227042	+	2
						chr12	70755632	70755633	+	2
						chr12	72079513	72079514	+	2
						chr12	72175439	72175440	-	2
						chr12	72236401	72236402	-	2
						chr12	74203076	74203077	+	2
						chr12	76243802	76243803	+	2
						chr12	77237617	77237618	+	2
						chr12	77509322	77509323	-	2
						chr12	77544852	77544853	-	2
						chr12	79059567	79059568	+	2
						chr12	79384409	79384410	-	2
						chr12	79963473	79963474	+	2
						chr12	81875673	81875674	+	2
						chr12	82989144	82989145	+	2
						chr12	83353036	83353037	+	2
						chr12	84493417	84493418	-	2
						chr12	85143171	85143172	-	2
						chr12	88146954	88146955	+	2
						chr12	88146955	88146956	+	3
						chr12	88475476	88475477	-	2
						chr12	88792485	88792486	-	2
						chr12	88933736	88933737	-	2
						chr12	90656926	90656927	+	2
						chr12	94001832	94001833	+	2
						chr12	96637398	96637399	+	2
						chr12	99361110	99361111	-	2
						chr12	99645952	99645953	-	2
						chr12	99905616	99905617	+	2
						chr12	105369375	105369376	+	2
						chr12	105454845	105454846	-	2
						chr12	105902151	105902152	-	2
						chr12	105902152	105902153	-	2
						chr12	106313225	106313226	-	2
						chr12	106591193	106591194	-	2
						chr12	106832843	106832844	+	2
						chr12	106951632	106951633	+	2
						chr12	107704847	107704848	-	2
						chr12	107950791	107950792	-	2
						chr12	109416162	109416163	+	2
						chr12	109697219	109697220	-	2
						chr12	110572107	110572108	-	2
						chr12	110765675	110765676	+	2
						chr12	110920152	110920153	+	2
						chr12	111143456	111143457	-	2
						chr12	112724179	112724180	-	2
						chr12	113149946	113149947	+	2
						chr12	115623739	115623740	-	2
						chr12	117659966	117659967	+	2
						chr12	117795618	117795619	+	2
						chr13	3373112	3373113	+	4
						chr13	3373113	3373114	+	2
						chr13	3373115	3373116	+	17
						chr13	3373116	3373117	+	4
						chr13	3373120	3373121	-	5
						chr13	3373121	3373122	-	4
						chr13	3373172	3373173	+	3
						chr13	3373585	3373586	+	3
						chr13	4813262	4813263	-	2
						chr13	6152033	6152034	-	2
						chr13	9011765	9011766	-	2
						chr13	9011821	9011822	+	3
						chr13	10203357	10203358	+	2
						chr13	11945712	11945713	-	2
						chr13	15540845	15540846	+	2
						chr13	16016001	16016002	+	2
						chr13	18483560	18483561	+	2
						chr13	19004505	19004506	+	2
						chr13	19365458	19365459	+	2
						chr13	19517448	19517449	+	2
						chr13	20208580	20208581	+	2
						chr13	20941379	20941380	+	2
						chr13	22142490	22142491	+	2
						chr13	23556605	23556606	+	2
						chr13	24194332	24194333	+	2
						chr13	24863506	24863507	+	2
						chr13	25660939	25660940	+	2
						chr13	25790323	25790324	-	2
						chr13	26915754	26915755	+	2
						chr13	28511019	28511020	+	2
						chr13	28673779	28673780	-	2
						chr13	28784920	28784921	-	2
						chr13	28787388	28787389	-	2
						chr13	28933507	28933508	+	2
						chr13	30047281	30047282	-	2
						chr13	30050321	30050322	+	2
						chr13	31342073	31342074	+	2
						chr13	31566283	31566284	+	2
						chr13	32382962	32382963	+	2
						chr13	32583553	32583554	-	2
						chr13	32616159	32616160	+	2
						chr13	32957916	32957917	+	2
						chr13	34200925	34200926	+	2
						chr13	36400751	36400752	-	2
						chr13	36471946	36471947	+	2
						chr13	36681730	36681731	-	2
						chr13	38498845	38498846	+	2
						chr13	40300381	40300382	+	2
						chr13	40886817	40886818	-	2
						chr13	41551949	41551950	+	2
						chr13	43157439	43157440	+	2
						chr13	44540720	44540721	+	2
						chr13	45280722	45280723	+	2
						chr13	45613224	45613225	+	2
						chr13	46060669	46060670	+	2
						chr13	46854526	46854527	-	2
						chr13	47196167	47196168	+	2
						chr13	49073133	49073134	+	2
						chr13	49341399	49341400	+	2
						chr13	49425789	49425790	-	2
						chr13	50477327	50477328	+	2
						chr13	52156622	52156623	+	2
						chr13	54574389	54574390	-	2
						chr13	54720542	54720543	+	2
						chr13	54895622	54895623	+	2
						chr13	55463286	55463287	+	2
						chr13	55741410	55741411	-	2
						chr13	57325935	57325936	+	2
						chr13	57632004	57632005	+	2
						chr13	57872447	57872448	-	2
						chr13	57913982	57913983	+	2
						chr13	57945501	57945502	+	2
						chr13	58937856	58937857	-	2
						chr13	59320124	59320125	+	2
						chr13	59800841	59800842	-	2
						chr13	60552051	60552052	-	2
						chr13	61499888	61499889	-	2
						chr13	63888041	63888042	+	2
						chr13	65032273	65032274	+	2
						chr13	69319961	69319962	-	2
						chr13	70382717	70382718	-	2
						chr13	70866555	70866556	-	2
						chr13	71028300	71028301	+	2
						chr13	71038112	71038113	+	2
						chr13	72589853	72589854	+	2
						chr13	73709587	73709588	-	2
						chr13	73962542	73962543	-	2
						chr13	74342466	74342467	-	2
						chr13	76589682	76589683	-	2
						chr13	81677822	81677823	+	2
						chr13	81945734	81945735	+	2
						chr13	90105829	90105830	+	2
						chr13	92648249	92648250	-	2
						chr13	96189429	96189430	+	2
						chr13	96866117	96866118	-	2
						chr13	96938765	96938766	-	2
						chr13	100669794	100669795	-	2
						chr13	102889199	102889200	-	2
						chr13	103205498	103205499	-	2
						chr13	104695267	104695268	-	2
						chr13	105050073	105050074	-	2
						chr13	109822146	109822147	-	2
						chr13	111434242	111434243	-	2
						chr13	112358287	112358288	-	2
						chr13	113030184	113030185	+	2
						chr13	113357222	113357223	-	2
						chr13	114007948	114007949	+	2
						chr13	114682193	114682194	-	2
						chr13	117848892	117848893	-	2
						chr13	119599154	119599155	+	2
						chr14	4084499	4084500	+	2
						chr14	8365036	8365037	-	2
						chr14	11824695	11824696	+	2
						chr14	12488114	12488115	-	2
						chr14	15609067	15609068	+	2
						chr14	18289826	18289827	-	2
						chr14	21434862	21434863	+	2
						chr14	21869551	21869552	+	2
						chr14	22179915	22179916	-	2
						chr14	22440765	22440766	+	2
						chr14	23986631	23986632	-	2
						chr14	25015443	25015444	+	2
						chr14	25324246	25324247	-	2
						chr14	25451533	25451534	+	2
						chr14	27282182	27282183	-	2
						chr14	27778218	27778219	+	2
						chr14	27945637	27945638	+	2
						chr14	28412387	28412388	-	2
						chr14	29042875	29042876	-	2
						chr14	29991183	29991184	-	2
						chr14	32763998	32763999	-	2
						chr14	33118405	33118406	+	2
						chr14	34602007	34602008	-	2
						chr14	35097585	35097586	+	2
						chr14	35490610	35490611	+	2
						chr14	35574561	35574562	+	2
						chr14	35697243	35697244	+	2
						chr14	37268979	37268980	-	2
						chr14	39414600	39414601	+	2
						chr14	45000415	45000416	+	2
						chr14	45828828	45828829	+	2
						chr14	48441968	48441969	+	2
						chr14	50931270	50931271	+	2
						chr14	52012356	52012357	-	2
						chr14	54180960	54180961	-	2
						chr14	54601917	54601918	+	2
						chr14	55137178	55137179	+	2
						chr14	57252420	57252421	-	2
						chr14	58972736	58972737	-	2
						chr14	59056399	59056400	-	2
						chr14	59441218	59441219	-	2
						chr14	60733100	60733101	-	2
						chr14	60753997	60753998	+	2
						chr14	62439111	62439112	+	5
						chr14	62664229	62664230	+	2
						chr14	63705505	63705506	+	2
						chr14	64929500	64929501	-	2
						chr14	65058507	65058508	+	2
						chr14	65962091	65962092	-	2
						chr14	67391126	67391127	+	2
						chr14	67402582	67402583	+	2
						chr14	69220813	69220814	-	2
						chr14	69968530	69968531	-	2
						chr14	70116639	70116640	+	2
						chr14	70476554	70476555	-	2
						chr14	71000734	71000735	-	2
						chr14	71712602	71712603	-	2
						chr14	72876687	72876688	+	2
						chr14	73599462	73599463	-	2
						chr14	74252336	74252337	-	2
						chr14	74677738	74677739	+	2
						chr14	75616782	75616783	+	2
						chr14	76011209	76011210	+	2
						chr14	76265709	76265710	+	2
						chr14	76442485	76442486	-	2
						chr14	78283974	78283975	+	2
						chr14	80553406	80553407	-	2
						chr14	80722831	80722832	-	2
						chr14	87161896	87161897	+	2
						chr14	88400279	88400280	-	2
						chr14	98738876	98738877	+	2
						chr14	100468270	100468271	+	2
						chr14	101477476	101477477	+	2
						chr14	101494410	101494411	+	2
						chr14	103169348	103169349	-	2
						chr14	104074420	104074421	-	2
						chr14	105608639	105608640	-	2
						chr14	106331462	106331463	-	10
						chr14	106331463	106331464	-	30
						chr14	106331464	106331465	-	50
						chr14	106331465	106331466	-	51
						chr14	106331466	106331467	-	12
						chr14	106514810	106514811	+	2
						chr14	106977644	106977645	+	2
						chr14	107215158	107215159	+	2
						chr14	111705631	111705632	-	2
						chr14	115071173	115071174	-	2
						chr14	118611767	118611768	+	2
						chr14	119844312	119844313	-	2
						chr14	120875456	120875457	-	2
						chr14	120949794	120949795	-	2
						chr14	121246190	121246191	-	2
						chr14	121325651	121325652	-	2
						chr14	121349163	121349164	-	2
						chr14	122886167	122886168	-	2
						chr15	3971478	3971479	+	3
						chr15	6459715	6459716	-	2
						chr15	10416932	10416933	-	2
						chr15	11207735	11207736	-	2
						chr15	12362484	12362485	-	2
						chr15	15138229	15138230	-	2
						chr15	17701020	17701021	-	2
						chr15	18160738	18160739	-	2
						chr15	18986837	18986838	+	2
						chr15	25504339	25504340	-	2
						chr15	25899547	25899548	+	2
						chr15	26846597	26846598	-	2
						chr15	30290021	30290022	+	2
						chr15	31296941	31296942	+	2
						chr15	31319369	31319370	-	2
						chr15	37293562	37293563	-	2
						chr15	38016680	38016681	+	2
						chr15	38511734	38511735	-	2
						chr15	47749732	47749733	-	2
						chr15	51557693	51557694	-	2
						chr15	51671733	51671734	+	2
						chr15	52341536	52341537	-	2
						chr15	53550412	53550413	+	2
						chr15	53881116	53881117	-	2
						chr15	54423835	54423836	-	2
						chr15	55113079	55113080	+	2
						chr15	56554648	56554649	-	2
						chr15	57979000	57979001	+	2
						chr15	58658614	58658615	-	2
						chr15	61622412	61622413	-	2
						chr15	62330702	62330703	+	2
						chr15	63340634	63340635	+	2
						chr15	63632553	63632554	-	2
						chr15	63657946	63657947	-	2
						chr15	63748492	63748493	+	2
						chr15	65054060	65054061	+	2
						chr15	66396378	66396379	+	2
						chr15	73057047	73057048	-	2
						chr15	74069695	74069696	-	2
						chr15	74172907	74172908	-	2
						chr15	74519169	74519170	-	2
						chr15	74741020	74741021	+	2
						chr15	74925514	74925515	-	2
						chr15	75086443	75086444	+	8
						chr15	75086446	75086447	+	2
						chr15	75086447	75086448	+	3
						chr15	75086453	75086454	+	2
						chr15	75086454	75086455	+	3
						chr15	75086455	75086456	+	3
						chr15	75086456	75086457	+	9
						chr15	75086457	75086458	+	7
						chr15	75086458	75086459	+	2
						chr15	75086459	75086460	+	2
						chr15	75086460	75086461	+	3
						chr15	75086605	75086606	-	9
						chr15	75086610	75086611	-	7
						chr15	75086611	75086612	-	4
						chr15	75086618	75086619	-	5
						chr15	75086637	75086638	-	5
						chr15	75086642	75086643	-	5
						chr15	75086652	75086653	-	2
						chr15	75086663	75086664	-	4
						chr15	75086665	75086666	-	2
						chr15	75086666	75086667	-	2
						chr15	75086686	75086687	-	3
						chr15	75086691	75086692	-	8
						chr15	75086697	75086698	-	2
						chr15	75086705	75086706	-	8
						chr15	75086706	75086707	-	2
						chr15	75086709	75086710	-	2
						chr15	75086716	75086717	-	5
						chr15	75086717	75086718	-	20
						chr15	75086718	75086719	-	3
						chr15	75086722	75086723	-	10
						chr15	75086723	75086724	-	17
						chr15	75086728	75086729	-	8
						chr15	75086729	75086730	-	31
						chr15	75086730	75086731	-	30
						chr15	75086731	75086732	-	9
						chr15	75086732	75086733	-	2
						chr15	75086743	75086744	-	24
						chr15	75086744	75086745	-	33
						chr15	75086745	75086746	-	6
						chr15	75086764	75086765	-	2
						chr15	75086767	75086768	-	2
						chr15	75086779	75086780	-	5
						chr15	75086795	75086796	-	2
						chr15	75086795	75086796	+	2
						chr15	75086796	75086797	-	3
						chr15	75086796	75086797	+	4
						chr15	75086797	75086798	-	2
						chr15	75086800	75086801	+	5
						chr15	75086803	75086804	-	3
						chr15	75086804	75086805	+	2
						chr15	75086815	75086816	-	2
						chr15	75086817	75086818	+	2
						chr15	75086818	75086819	+	7
						chr15	75086819	75086820	+	4
						chr15	75086832	75086833	+	2
						chr15	75086833	75086834	+	16
						chr15	75086834	75086835	+	3
						chr15	75086845	75086846	-	3
						chr15	75086850	75086851	-	2
						chr15	75086853	75086854	+	2
						chr15	75086875	75086876	+	9
						chr15	75086876	75086877	+	4
						chr15	75086880	75086881	+	8
						chr15	75086881	75086882	+	8
						chr15	75086885	75086886	-	2
						chr15	75086887	75086888	+	2
						chr15	75086888	75086889	+	7
						chr15	75086935	75086936	+	11
						chr15	75086936	75086937	+	4
						chr15	75086938	75086939	+	3
						chr15	75086939	75086940	+	5
						chr15	75649080	75649081	-	2
						chr15	76795429	76795430	-	2
						chr15	77658977	77658978	-	2
						chr15	78165884	78165885	+	2
						chr15	78596471	78596472	+	3
						chr15	79298930	79298931	-	2
						chr15	79629686	79629687	-	2
						chr15	80548350	80548351	-	2
						chr15	83369589	83369590	-	2
						chr15	84772846	84772847	+	2
						chr15	84806089	84806090	-	2
						chr15	84842415	84842416	+	2
						chr15	85020920	85020921	+	2
						chr15	85241456	85241457	-	2
						chr15	85465044	85465045	+	2
						chr15	85969506	85969507	+	2
						chr15	86712411	86712412	+	2
						chr15	86991115	86991116	+	2
						chr15	87184286	87184287	+	2
						chr15	87471582	87471583	+	2
						chr15	87596684	87596685	-	2
						chr15	88187987	88187988	+	2
						chr15	88624449	88624450	-	2
						chr15	89175402	89175403	-	2
						chr15	89250154	89250155	-	2
						chr15	90375679	90375680	+	2
						chr15	91627892	91627893	+	3
						chr15	92438006	92438007	-	2
						chr15	93696751	93696752	+	2
						chr15	93798672	93798673	-	2
						chr15	94750783	94750784	+	2
						chr15	95157258	95157259	+	2
						chr15	97304120	97304121	-	2
						chr15	97807559	97807560	+	2
						chr15	98013151	98013152	+	2
						chr15	99271263	99271264	+	2
						chr15	99284017	99284018	+	2
						chr15	100533654	100533655	+	2
						chr15	101200407	101200408	+	2
						chr15	101300281	101300282	-	2
						chr15	101468954	101468955	+	2
						chr15	101814869	101814870	-	2
						chr15	101823399	101823400	-	2
						chr15	103804603	103804604	+	2
						chr16	3718047	3718048	+	2
						chr16	6163476	6163477	-	2
						chr16	6721480	6721481	-	2
						chr16	8668807	8668808	+	2
						chr16	8796312	8796313	+	2
						chr16	9603406	9603407	-	2
						chr16	9656662	9656663	+	2
						chr16	9724109	9724110	+	2
						chr16	9941219	9941220	+	2
						chr16	9941220	9941221	+	2
						chr16	16707612	16707613	-	2
						chr16	16922097	16922098	-	3
						chr16	17087384	17087385	+	2
						chr16	17758289	17758290	+	2
						chr16	18627999	18628000	+	2
						chr16	18631747	18631748	-	2
						chr16	19203570	19203571	-	2
						chr16	19569569	19569570	+	2
						chr16	20221345	20221346	+	2
						chr16	20681481	20681482	+	2
						chr16	23655384	23655385	-	2
						chr16	25839547	25839548	+	2
						chr16	27629077	27629078	-	2
						chr16	30344787	30344788	-	2
						chr16	30561806	30561807	-	2
						chr16	30664316	30664317	-	2
						chr16	31253500	31253501	+	2
						chr16	32017629	32017630	+	2
						chr16	33741030	33741031	-	2
						chr16	34102158	34102159	-	2
						chr16	35116482	35116483	-	2
						chr16	35403946	35403947	-	2
						chr16	36993638	36993639	-	2
						chr16	37241165	37241166	+	2
						chr16	38916513	38916514	-	2
						chr16	39011066	39011067	-	2
						chr16	40290863	40290864	-	2
						chr16	40373138	40373139	-	2
						chr16	43668681	43668682	+	2
						chr16	46193596	46193597	-	2
						chr16	47555753	47555754	+	2
						chr16	47724263	47724264	-	2
						chr16	47843181	47843182	-	2
						chr16	50090295	50090296	-	2
						chr16	50732600	50732601	-	2
						chr16	51152057	51152058	+	2
						chr16	52601405	52601406	+	2
						chr16	55740924	55740925	-	2
						chr16	60711387	60711388	-	2
						chr16	63654861	63654862	+	2
						chr16	64903954	64903955	+	2
						chr16	72170663	72170664	+	2
						chr16	75780423	75780424	+	2
						chr16	76673580	76673581	-	2
						chr16	78924819	78924820	-	2
						chr16	81201068	81201069	+	2
						chr16	85388073	85388074	-	2
						chr16	86820946	86820947	+	2
						chr16	87574244	87574245	+	2
						chr16	90053024	90053025	+	2
						chr16	90608221	90608222	+	2
						chr16	90646598	90646599	-	2
						chr16	91319250	91319251	+	2
						chr16	91627909	91627910	-	2
						chr16	92120706	92120707	-	2
						chr16	92247227	92247228	+	2
						chr16	93105696	93105697	+	2
						chr16	95767328	95767329	+	2
						chr16	97097064	97097065	+	2
						chr16	98057448	98057449	+	2
						chr17	3079593	3079594	+	2
						chr17	3079594	3079595	+	2
						chr17	3079807	3079808	+	2
						chr17	3080782	3080783	+	2
						chr17	3081639	3081640	+	2
						chr17	3081648	3081649	-	5
						chr17	3081657	3081658	-	2
						chr17	3081812	3081813	-	3
						chr17	3081947	3081948	+	2
						chr17	3082607	3082608	-	3
						chr17	3082716	3082717	-	2
						chr17	3157608	3157609	-	2
						chr17	4414816	4414817	-	2
						chr17	5143893	5143894	+	2
						chr17	5482895	5482896	+	2
						chr17	6007599	6007600	-	2
						chr17	6717397	6717398	+	2
						chr17	7275594	7275595	+	2
						chr17	8777632	8777633	+	2
						chr17	9041932	9041933	-	2
						chr17	9962619	9962620	-	2
						chr17	12109386	12109387	+	2
						chr17	13396347	13396348	+	2
						chr17	14171274	14171275	+	2
						chr17	14917237	14917238	+	2
						chr17	15193319	15193320	-	2
						chr17	15454656	15454657	-	2
						chr17	17886694	17886695	+	2
						chr17	22853047	22853048	+	2
						chr17	23725643	23725644	-	2
						chr17	24209707	24209708	-	2
						chr17	24408429	24408430	-	2
						chr17	25383470	25383471	-	2
						chr17	26081901	26081902	+	2
						chr17	26583306	26583307	-	2
						chr17	26612439	26612440	-	2
						chr17	27324773	27324774	-	2
						chr17	28751344	28751345	+	2
						chr17	29102913	29102914	-	2
						chr17	29107446	29107447	-	2
						chr17	29927520	29927521	+	2
						chr17	30192682	30192683	+	2
						chr17	30708211	30708212	+	2
						chr17	30888771	30888772	+	2
						chr17	31312767	31312768	+	2
						chr17	31383721	31383722	-	2
						chr17	32378239	32378240	+	2
						chr17	35249869	35249870	+	2
						chr17	35257334	35257335	-	2
						chr17	35516760	35516761	-	2
						chr17	36595068	36595069	-	2
						chr17	39843184	39843185	-	2
						chr17	39843185	39843186	-	4
						chr17	39843312	39843313	+	3
						chr17	39843421	39843422	+	2
						chr17	39843453	39843454	-	2
						chr17	39843454	39843455	-	3
						chr17	39843457	39843458	+	2
						chr17	39843472	39843473	+	2
						chr17	39843481	39843482	-	2
						chr17	39843727	39843728	+	2
						chr17	39843758	39843759	-	2
						chr17	39843770	39843771	+	2
						chr17	39843775	39843776	-	3
						chr17	39843849	39843850	+	2
						chr17	39843850	39843851	+	3
						chr17	39843862	39843863	+	2
						chr17	39843917	39843918	+	3
						chr17	39843928	39843929	+	2
						chr17	39843949	39843950	+	2
						chr17	39844041	39844042	-	2
						chr17	39844260	39844261	+	2
						chr17	39844304	39844305	+	2
						chr17	39844356	39844357	-	2
						chr17	39844576	39844577	-	2
						chr17	39844582	39844583	-	2
						chr17	39844618	39844619	-	2
						chr17	39845042	39845043	-	2
						chr17	39845068	39845069	+	2
						chr17	39845077	39845078	-	2
						chr17	39845107	39845108	+	2
						chr17	39845130	39845131	+	2
						chr17	39845213	39845214	+	4
						chr17	39845274	39845275	+	2
						chr17	39845299	39845300	-	2
						chr17	39845376	39845377	+	4
						chr17	39845398	39845399	+	2
						chr17	39845431	39845432	-	2
						chr17	39845540	39845541	+	3
						chr17	39845936	39845937	-	2
						chr17	39846120	39846121	-	3
						chr17	39846278	39846279	+	2
						chr17	39846306	39846307	-	3
						chr17	39846307	39846308	-	2
						chr17	39846308	39846309	-	2
						chr17	39846309	39846310	+	2
						chr17	39846312	39846313	-	2
						chr17	39846323	39846324	-	2
						chr17	39846327	39846328	-	2
						chr17	39846330	39846331	-	2
						chr17	39848206	39848207	+	2
						chr17	39848211	39848212	+	2
						chr17	39848213	39848214	+	4
						chr17	39848215	39848216	+	7
						chr17	39848221	39848222	+	8
						chr17	39848222	39848223	+	4
						chr17	39848225	39848226	+	2
						chr17	39848233	39848234	-	2
						chr17	39848252	39848253	+	2
						chr17	39848264	39848265	+	2
						chr17	39848266	39848267	+	2
						chr17	39848295	39848296	-	2
						chr17	39848297	39848298	+	2
						chr17	39848340	39848341	+	2
						chr17	39848399	39848400	-	2
						chr17	39848552	39848553	+	2
						chr17	39848588	39848589	-	2
						chr17	39848612	39848613	+	3
						chr17	39848613	39848614	+	2
						chr17	39848628	39848629	+	2
						chr17	39848710	39848711	+	2
						chr17	39848754	39848755	+	2
						chr17	43616894	43616895	+	2
						chr17	43792073	43792074	+	2
						chr17	44280949	44280950	-	2
						chr17	44549234	44549235	+	3
						chr17	44703723	44703724	-	2
						chr17	45052295	45052296	+	2
						chr17	45581629	45581630	-	2
						chr17	46232961	46232962	-	2
						chr17	47599930	47599931	-	2
						chr17	47700552	47700553	+	2
						chr17	48411342	48411343	-	2
						chr17	49996261	49996262	-	2
						chr17	50451941	50451942	+	2
						chr17	51802374	51802375	-	2
						chr17	51988673	51988674	+	2
						chr17	53768733	53768734	-	2
						chr17	56326734	56326735	-	2
						chr17	56574212	56574213	-	2
						chr17	64486258	64486259	-	2
						chr17	65745644	65745645	-	2
						chr17	66553075	66553076	+	2
						chr17	66745801	66745802	+	2
						chr17	67061991	67061992	-	2
						chr17	67556123	67556124	-	2
						chr17	68873869	68873870	-	2
						chr17	68960262	68960263	+	2
						chr17	69177435	69177436	+	2
						chr17	72383732	72383733	-	2
						chr17	73768697	73768698	-	2
						chr17	74329798	74329799	+	2
						chr17	74506299	74506300	+	2
						chr17	77948650	77948651	-	2
						chr17	78382402	78382403	-	2
						chr17	80363498	80363499	-	2
						chr17	80424560	80424561	-	2
						chr17	82248971	82248972	-	2
						chr17	83311754	83311755	-	2
						chr17	84119352	84119353	+	2
						chr17	84690180	84690181	-	2
						chr17	85331428	85331429	-	2
						chr17	86645628	86645629	+	2
						chr17	87276899	87276900	+	2
						chr17	87783758	87783759	-	2
						chr17	88361555	88361556	+	2
						chr17	88668239	88668240	-	2
						chr17	88802444	88802445	-	2
						chr17	89083349	89083350	-	2
						chr17	89652834	89652835	+	2
						chr17	90071633	90071634	-	2
						chr17	92042066	92042067	+	2
						chr18	3005700	3005701	-	2
						chr18	3005732	3005733	-	2
						chr18	3005927	3005928	+	9
						chr18	3005947	3005948	+	3
						chr18	3005950	3005951	+	13
						chr18	3009379	3009380	-	2
						chr18	3009883	3009884	+	2
						chr18	3010047	3010048	-	2
						chr18	3010209	3010210	-	2
						chr18	3010328	3010329	-	2
						chr18	3010545	3010546	+	2
						chr18	3010759	3010760	+	2
						chr18	3114214	3114215	-	2
						chr18	3822375	3822376	+	2
						chr18	5017462	5017463	-	2
						chr18	5419068	5419069	+	2
						chr18	11926640	11926641	-	2
						chr18	14638349	14638350	-	2
						chr18	14916886	14916887	+	2
						chr18	21647078	21647079	-	2
						chr18	22800757	22800758	-	2
						chr18	23814050	23814051	+	2
						chr18	23973299	23973300	+	2
						chr18	24435545	24435546	+	2
						chr18	24738705	24738706	-	2
						chr18	24965233	24965234	+	2
						chr18	25664619	25664620	-	2
						chr18	26553797	26553798	+	2
						chr18	27627992	27627993	+	2
						chr18	27856196	27856197	+	2
						chr18	29629481	29629482	-	2
						chr18	30186879	30186880	+	2
						chr18	33783502	33783503	-	2
						chr18	34276970	34276971	-	2
						chr18	35070639	35070640	+	2
						chr18	35210813	35210814	+	2
						chr18	37513104	37513105	+	2
						chr18	38593163	38593164	-	2
						chr18	39153949	39153950	+	2
						chr18	39492231	39492232	+	2
						chr18	40289656	40289657	+	2
						chr18	40308135	40308136	-	4
						chr18	40308199	40308200	+	2
						chr18	40308222	40308223	+	2
						chr18	40308239	40308240	-	2
						chr18	40308241	40308242	-	2
						chr18	40308289	40308290	+	2
						chr18	40308314	40308315	+	2
						chr18	40308353	40308354	+	3
						chr18	40308377	40308378	+	2
						chr18	40308390	40308391	+	2
						chr18	44421519	44421520	+	2
						chr18	46213480	46213481	-	2
						chr18	47261325	47261326	-	2
						chr18	47702728	47702729	-	2
						chr18	50478834	50478835	-	2
						chr18	53613309	53613310	+	2
						chr18	55987031	55987032	+	2
						chr18	56321430	56321431	-	2
						chr18	56909937	56909938	+	2
						chr18	58476396	58476397	-	2
						chr18	62576998	62576999	+	2
						chr18	64091209	64091210	+	2
						chr18	65359808	65359809	+	2
						chr18	65391318	65391319	-	2
						chr18	67140696	67140697	+	2
						chr18	67348389	67348390	+	2
						chr18	67482364	67482365	+	2
						chr18	68057627	68057628	-	2
						chr18	69477937	69477938	-	2
						chr18	69667368	69667369	-	2
						chr18	70348547	70348548	-	2
						chr18	70573187	70573188	-	2
						chr18	70583724	70583725	+	2
						chr18	71059423	71059424	-	2
						chr18	73237634	73237635	+	2
						chr18	73533424	73533425	-	4
						chr18	73533435	73533436	-	3
						chr18	73533436	73533437	-	5
						chr18	73533529	73533530	+	2
						chr18	73533530	73533531	+	3
						chr18	74137041	74137042	+	2
						chr18	74649882	74649883	-	2
						chr18	74739616	74739617	+	2
						chr18	75879255	75879256	-	2
						chr18	78030753	78030754	+	2
						chr18	80142154	80142155	+	2
						chr18	80551147	80551148	-	2
						chr18	80674660	80674661	-	2
						chr18	80975447	80975448	+	2
						chr18	82994935	82994936	+	2
						chr18	84766810	84766811	+	2
						chr18	84879740	84879741	+	2
						chr18	85724187	85724188	-	2
						chr18	89441149	89441150	-	2
						chr19	3809410	3809411	+	2
						chr19	3957819	3957820	-	2
						chr19	4257350	4257351	+	2
						chr19	5898332	5898333	-	2
						chr19	5982727	5982728	+	2
						chr19	6314322	6314323	-	2
						chr19	7306409	7306410	+	2
						chr19	8753181	8753182	-	2
						chr19	8887374	8887375	-	2
						chr19	10609223	10609224	+	2
						chr19	11080270	11080271	-	2
						chr19	11611728	11611729	+	2
						chr19	12559723	12559724	+	2
						chr19	13063578	13063579	-	2
						chr19	15969912	15969913	+	2
						chr19	16565529	16565530	-	2
						chr19	18014495	18014496	+	2
						chr19	18607372	18607373	+	2
						chr19	19312437	19312438	+	2
						chr19	21597311	21597312	-	3
						chr19	23143473	23143474	-	2
						chr19	23427185	23427186	+	2
						chr19	24296605	24296606	-	2
						chr19	25816376	25816377	+	2
						chr19	26654162	26654163	+	2
						chr19	26942827	26942828	+	2
						chr19	27647693	27647694	-	2
						chr19	28274319	28274320	+	2
						chr19	30982806	30982807	+	2
						chr19	31638793	31638794	+	2
						chr19	33882313	33882314	+	2
						chr19	36388666	36388667	-	2
						chr19	36936940	36936941	+	2
						chr19	39074026	39074027	-	2
						chr19	39995055	39995056	+	2
						chr19	41581115	41581116	+	2
						chr19	41726976	41726977	+	2
						chr19	42046839	42046840	+	2
						chr19	42356106	42356107	-	2
						chr19	42434261	42434262	-	2
						chr19	42663701	42663702	+	2
						chr19	44234508	44234509	-	2
						chr19	48726280	48726281	+	2
						chr19	52223135	52223136	-	2
						chr19	52578938	52578939	-	2
						chr19	53015206	53015207	+	2
						chr19	53090308	53090309	-	2
						chr19	53434149	53434150	+	2
						chr19	53450411	53450412	+	2
						chr19	55368510	55368511	-	2
						chr19	56300519	56300520	-	2
						chr19	56602682	56602683	+	2
						chr19	56781736	56781737	+	2
						chr19	56795300	56795301	-	2
						chr19	58485497	58485498	+	2
						chr19	58747771	58747772	-	2
						chr19	59594726	59594727	-	2
						chr19	61020689	61020690	-	2
						chr2	3680374	3680375	-	2
						chr2	3964487	3964488	-	10
						chr2	3964488	3964489	-	4
						chr2	3964490	3964491	-	2
						chr2	3964491	3964492	-	6
						chr2	3964493	3964494	-	5
						chr2	3964494	3964495	-	14
						chr2	3964495	3964496	-	2
						chr2	3964599	3964600	+	3
						chr2	3964600	3964601	+	2
						chr2	3964602	3964603	+	3
						chr2	3964604	3964605	+	2
						chr2	3964608	3964609	+	6
						chr2	3964609	3964610	+	13
						chr2	3964612	3964613	+	3
						chr2	3964621	3964622	+	3
						chr2	4335701	4335702	+	2
						chr2	5595788	5595789	-	2
						chr2	5821990	5821991	+	2
						chr2	8122741	8122742	+	2
						chr2	9424778	9424779	-	2
						chr2	10641342	10641343	+	2
						chr2	10960961	10960962	+	2
						chr2	12978722	12978723	+	2
						chr2	13335987	13335988	+	2
						chr2	14578466	14578467	-	2
						chr2	15958309	15958310	-	2
						chr2	17566391	17566392	-	2
						chr2	18541066	18541067	-	2
						chr2	19388138	19388139	+	2
						chr2	19450975	19450976	+	2
						chr2	21074368	21074369	-	2
						chr2	22739685	22739686	+	3
						chr2	22739686	22739687	+	2
						chr2	26746150	26746151	-	2
						chr2	27688103	27688104	+	2
						chr2	27731810	27731811	-	3
						chr2	28987439	28987440	+	2
						chr2	29461654	29461655	+	2
						chr2	29908989	29908990	+	2
						chr2	30291895	30291896	+	2
						chr2	31301201	31301202	-	2
						chr2	31317750	31317751	+	2
						chr2	32335884	32335885	+	2
						chr2	32431927	32431928	-	2
						chr2	32986853	32986854	-	2
						chr2	33148988	33148989	-	2
						chr2	33275270	33275271	+	2
						chr2	33595648	33595649	+	2
						chr2	35498588	35498589	+	2
						chr2	37401867	37401868	-	2
						chr2	38074877	38074878	-	2
						chr2	38557883	38557884	+	2
						chr2	38599267	38599268	-	2
						chr2	41204351	41204352	-	2
						chr2	42294319	42294320	+	2
						chr2	47386645	47386646	+	2
						chr2	50883078	50883079	+	2
						chr2	58836120	58836121	+	2
						chr2	59378170	59378171	-	2
						chr2	64604182	64604183	+	2
						chr2	64652669	64652670	+	2
						chr2	65388014	65388015	+	2
						chr2	66563175	66563176	-	2
						chr2	68090308	68090309	+	2
						chr2	68486142	68486143	+	2
						chr2	69466691	69466692	-	2
						chr2	70195599	70195600	+	2
						chr2	70782030	70782031	+	2
						chr2	71955848	71955849	-	2
						chr2	72045872	72045873	-	2
						chr2	72311587	72311588	+	2
						chr2	73564981	73564982	+	2
						chr2	73780546	73780547	+	2
						chr2	73790103	73790104	-	2
						chr2	76570125	76570126	-	2
						chr2	77566714	77566715	-	2
						chr2	79665923	79665924	+	2
						chr2	81730351	81730352	+	2
						chr2	81830717	81830718	+	2
						chr2	85230792	85230793	+	2
						chr2	85756730	85756731	+	2
						chr2	90871769	90871770	-	2
						chr2	91279297	91279298	+	2
						chr2	92358136	92358137	+	2
						chr2	92613784	92613785	+	2
						chr2	93223533	93223534	-	2
						chr2	94910659	94910660	-	2
						chr2	98662229	98662230	-	5
						chr2	98662230	98662231	-	2
						chr2	98662231	98662232	-	26
						chr2	98662232	98662233	-	49
						chr2	98662233	98662234	-	15
						chr2	98666526	98666527	+	15
						chr2	98667332	98667333	+	7
						chr2	98667333	98667334	+	38
						chr2	98667334	98667335	+	41
						chr2	98667335	98667336	+	2
						chr2	101713082	101713083	-	2
						chr2	101900440	101900441	+	2
						chr2	102355914	102355915	-	2
						chr2	102887589	102887590	-	2
						chr2	103337578	103337579	-	2
						chr2	103650342	103650343	-	2
						chr2	103779277	103779278	-	2
						chr2	104200444	104200445	-	2
						chr2	104470838	104470839	-	2
						chr2	105024514	105024515	-	2
						chr2	106406941	106406942	-	2
						chr2	115502830	115502831	-	2
						chr2	116908320	116908321	+	2
						chr2	120068027	120068028	-	2
						chr2	120730470	120730471	+	2
						chr2	122747164	122747165	+	2
						chr2	123019260	123019261	+	2
						chr2	124908056	124908057	-	2
						chr2	125511923	125511924	-	2
						chr2	125722624	125722625	-	2
						chr2	127571550	127571551	+	2
						chr2	131098785	131098786	+	2
						chr2	132958477	132958478	-	2
						chr2	133716420	133716421	-	2
						chr2	133985963	133985964	+	2
						chr2	135112624	135112625	-	2
						chr2	137101485	137101486	-	2
						chr2	137117953	137117954	-	2
						chr2	142823489	142823490	-	2
						chr2	143066198	143066199	+	2
						chr2	143644312	143644313	+	2
						chr2	143849003	143849004	+	2
						chr2	143858737	143858738	+	2
						chr2	144196105	144196106	-	2
						chr2	146723266	146723267	-	2
						chr2	147178505	147178506	+	2
						chr2	147267712	147267713	+	2
						chr2	148039448	148039449	-	2
						chr2	148681601	148681602	-	2
						chr2	151461840	151461841	-	2
						chr2	152020400	152020401	-	2
						chr2	152120528	152120529	+	2
						chr2	152990568	152990569	+	2
						chr2	153228958	153228959	+	2
						chr2	154885926	154885927	-	2
						chr2	155045653	155045654	+	2
						chr2	155248609	155248610	-	2
						chr2	156759872	156759873	-	2
						chr2	157311789	157311790	-	2
						chr2	158346202	158346203	-	2
						chr2	159876583	159876584	-	2
						chr2	160235264	160235265	-	2
						chr2	161112037	161112038	-	2
						chr2	161339550	161339551	+	2
						chr2	162325276	162325277	+	2
						chr2	162736330	162736331	-	2
						chr2	164082245	164082246	-	2
						chr2	165543777	165543778	-	2
						chr2	166136346	166136347	+	2
						chr2	166477809	166477810	+	2
						chr2	167596213	167596214	+	2
						chr2	168538592	168538593	-	2
						chr2	169899388	169899389	+	2
						chr2	170863223	170863224	+	2
						chr2	171953788	171953789	+	2
						chr2	172551365	172551366	+	2
						chr2	172777810	172777811	-	2
						chr2	173181001	173181002	+	2
						chr2	173550050	173550051	+	2
						chr2	174256821	174256822	+	2
						chr2	178241595	178241596	+	2
						chr2	178580153	178580154	+	2
						chr2	178963872	178963873	+	2
						chr2	179020202	179020203	-	2
						chr2	179578911	179578912	-	2
						chr2	180437070	180437071	-	2
						chr2	180473024	180473025	+	2
						chr2	181013074	181013075	-	2
						chr2	181917714	181917715	+	4
						chr2	181917728	181917729	+	2
						chr2	181917909	181917910	+	3
						chr2	181917910	181917911	+	2
						chr2	181917916	181917917	+	2
						chr2	181918735	181918736	+	2
						chr2	181930949	181930950	+	4
						chr2	181930950	181930951	+	2
						chr3	8246245	8246246	-	2
						chr3	8246246	8246247	-	2
						chr3	8246265	8246266	-	2
						chr3	8246336	8246337	-	3
						chr3	8246362	8246363	-	2
						chr3	8246371	8246372	-	3
						chr3	8246374	8246375	-	2
						chr3	8246375	8246376	-	2
						chr3	9484129	9484130	+	2
						chr3	12604466	12604467	-	2
						chr3	14703803	14703804	+	2
						chr3	20708980	20708981	+	2
						chr3	21919022	21919023	+	2
						chr3	23535748	23535749	-	2
						chr3	27013496	27013497	-	2
						chr3	27279843	27279844	+	2
						chr3	27562228	27562229	+	2
						chr3	28306508	28306509	-	2
						chr3	28350842	28350843	-	2
						chr3	29690038	29690039	+	2
						chr3	30209760	30209761	+	2
						chr3	34723323	34723324	-	2
						chr3	36709334	36709335	+	2
						chr3	38710993	38710994	+	2
						chr3	39143987	39143988	-	2
						chr3	39230168	39230169	+	2
						chr3	41584051	41584052	-	2
						chr3	42831180	42831181	-	2
						chr3	42884710	42884711	+	2
						chr3	43549477	43549478	-	2
						chr3	45676707	45676708	-	2
						chr3	48574159	48574160	-	2
						chr3	50462191	50462192	-	2
						chr3	50986818	50986819	-	2
						chr3	52855130	52855131	-	2
						chr3	54305511	54305512	+	2
						chr3	54444031	54444032	+	2
						chr3	54606083	54606084	-	2
						chr3	54633030	54633031	-	2
						chr3	56988137	56988138	-	2
						chr3	58693352	58693353	+	2
						chr3	63679852	63679853	+	2
						chr3	64783125	64783126	+	2
						chr3	67950188	67950189	-	2
						chr3	70005818	70005819	-	2
						chr3	75605545	75605546	+	2
						chr3	77571466	77571467	+	2
						chr3	77756254	77756255	+	2
						chr3	81684599	81684600	+	2
						chr3	82795874	82795875	+	2
						chr3	82979693	82979694	-	2
						chr3	83926127	83926128	+	2
						chr3	84535767	84535768	-	2
						chr3	85529096	85529097	-	2
						chr3	85532558	85532559	-	2
						chr3	89913755	89913756	+	2
						chr3	90181799	90181800	-	2
						chr3	90297598	90297599	+	2
						chr3	93206702	93206703	+	2
						chr3	94577741	94577742	+	2
						chr3	94796215	94796216	+	2
						chr3	96835809	96835810	-	2
						chr3	97640309	97640310	+	2
						chr3	97732962	97732963	+	2
						chr3	99100648	99100649	-	2
						chr3	99776778	99776779	-	2
						chr3	100434973	100434974	+	2
						chr3	102483618	102483619	+	2
						chr3	107724233	107724234	-	2
						chr3	109775441	109775442	+	2
						chr3	111320855	111320856	-	2
						chr3	112115515	112115516	-	2
						chr3	114192641	114192642	+	2
						chr3	115046933	115046934	+	2
						chr3	117936368	117936369	+	2
						chr3	119944169	119944170	+	2
						chr3	122190339	122190340	-	2
						chr3	123187591	123187592	-	2
						chr3	123648948	123648949	-	2
						chr3	123699611	123699612	-	2
						chr3	124891443	124891444	+	2
						chr3	125092864	125092865	+	2
						chr3	126343602	126343603	-	2
						chr3	126830181	126830182	+	2
						chr3	129207143	129207144	+	2
						chr3	130061711	130061712	+	2
						chr3	130278526	130278527	-	2
						chr3	131190972	131190973	-	2
						chr3	131306540	131306541	+	2
						chr3	135651438	135651439	+	2
						chr3	136730537	136730538	-	2
						chr3	137156010	137156011	-	2
						chr3	137331594	137331595	-	2
						chr3	137585788	137585789	+	2
						chr3	138624142	138624143	+	2
						chr3	142569378	142569379	-	2
						chr3	142774654	142774655	+	2
						chr3	142791561	142791562	+	2
						chr3	143466457	143466458	-	2
						chr3	144045690	144045691	-	2
						chr3	144345639	144345640	-	2
						chr3	144685118	144685119	+	2
						chr3	145586120	145586121	+	2
						chr3	147266912	147266913	-	2
						chr3	147806549	147806550	+	2
						chr3	148307688	148307689	-	2
						chr3	150217422	150217423	+	2
						chr3	150910256	150910257	-	2
						chr4	3080956	3080957	+	2
						chr4	3084240	3084241	+	2
						chr4	3178438	3178439	-	2
						chr4	3178439	3178440	-	2
						chr4	4537749	4537750	-	2
						chr4	8775261	8775262	-	2
						chr4	10041766	10041767	-	2
						chr4	10183466	10183467	+	2
						chr4	11006365	11006366	-	2
						chr4	14973919	14973920	-	2
						chr4	16447077	16447078	-	2
						chr4	18038033	18038034	+	2
						chr4	18831646	18831647	+	2
						chr4	20458697	20458698	+	2
						chr4	20668494	20668495	+	2
						chr4	20959755	20959756	-	2
						chr4	22134201	22134202	+	2
						chr4	28480505	28480506	+	2
						chr4	28839946	28839947	-	2
						chr4	32288564	32288565	-	2
						chr4	32327078	32327079	-	2
						chr4	33765140	33765141	+	2
						chr4	33898343	33898344	+	2
						chr4	35124393	35124394	-	2
						chr4	37583131	37583132	+	2
						chr4	38635904	38635905	+	2
						chr4	42892037	42892038	+	2
						chr4	43667809	43667810	+	2
						chr4	47650546	47650547	-	2
						chr4	51510730	51510731	+	2
						chr4	52902362	52902363	-	2
						chr4	53491439	53491440	-	2
						chr4	53836971	53836972	+	2
						chr4	55041283	55041284	+	2
						chr4	55764127	55764128	+	2
						chr4	56136723	56136724	+	2
						chr4	56751441	56751442	-	2
						chr4	58106966	58106967	+	2
						chr4	58993516	58993517	+	2
						chr4	61872588	61872589	-	2
						chr4	65173635	65173636	-	2
						chr4	65242741	65242742	-	2
						chr4	75970768	75970769	-	2
						chr4	76715932	76715933	+	2
						chr4	81252553	81252554	-	2
						chr4	82678235	82678236	-	2
						chr4	82722599	82722600	+	2
						chr4	82850800	82850801	+	2
						chr4	83467447	83467448	-	2
						chr4	84008061	84008062	+	2
						chr4	84273215	84273216	+	2
						chr4	85827696	85827697	+	2
						chr4	86139342	86139343	+	2
						chr4	89177266	89177267	-	2
						chr4	94066101	94066102	-	2
						chr4	94546305	94546306	+	2
						chr4	94780902	94780903	+	2
						chr4	99493300	99493301	-	2
						chr4	99951017	99951018	+	2
						chr4	103114258	103114259	+	2
						chr4	103816232	103816233	+	2
						chr4	104887250	104887251	-	2
						chr4	106184070	106184071	-	2
						chr4	107565060	107565061	-	2
						chr4	108108738	108108739	+	2
						chr4	112457517	112457518	+	2
						chr4	113233837	113233838	-	2
						chr4	115829430	115829431	-	2
						chr4	117822338	117822339	+	2
						chr4	119203508	119203509	+	2
						chr4	119733321	119733322	+	2
						chr4	120027476	120027477	-	2
						chr4	122042164	122042165	-	2
						chr4	123811653	123811654	+	2
						chr4	124797570	124797571	-	2
						chr4	125443157	125443158	-	2
						chr4	125505298	125505299	+	2
						chr4	125583402	125583403	-	2
						chr4	126029637	126029638	+	2
						chr4	128122054	128122055	+	2
						chr4	128449335	128449336	+	2
						chr4	129336375	129336376	+	2
						chr4	130176701	130176702	+	2
						chr4	130292288	130292289	-	2
						chr4	130952487	130952488	+	2
						chr4	131374353	131374354	+	2
						chr4	131820344	131820345	+	2
						chr4	132213221	132213222	+	2
						chr4	135534225	135534226	-	2
						chr4	135661149	135661150	-	2
						chr4	136277946	136277947	-	3
						chr4	136277947	136277948	-	2
						chr4	136382534	136382535	+	2
						chr4	136786693	136786694	+	2
						chr4	136933489	136933490	+	2
						chr4	137178763	137178764	-	2
						chr4	137959650	137959651	-	2
						chr4	137959651	137959652	-	2
						chr4	138394515	138394516	+	2
						chr4	139623342	139623343	+	2
						chr4	139994937	139994938	+	2
						chr4	140264737	140264738	-	2
[truncated: 708 more rows]
