# Supplementary material for: Complex genomic patterns of abasic sites in mammalian DNA revealed by a high-resolution SSiNGLe-AP method
Source: Nat Commun. 2022 Oct 5;13:5868. doi: 10.1038/s41467-022-33594-1 (PMC9534904; doi:10.1038/s41467-022-33594-1)
Supplement: Supplementary file 21 — Dataset 19 [file 41467_2022_33594_MOESM21_ESM.xlsx]

## Sheet: Sheet1
D19. Fraction of each nucleotide for either all AP sites or sample-level hotspots with different depths in each sample
Age (Month)	Sample ID	Depth ≥ 1								Depth ≥ 2								Depth ≥ 3
		No. of A	No. of T	No. of G	No. of C	Fraction of A	Fraction of T	Fraction of G	Fraction of C	No. of A	No. of T	No. of G	No. of C	Fraction of A	Fraction of T	Fraction of G	Fraction of C	No. of A	No. of T	No. of G	No. of C	Fraction of A	Fraction of T	Fraction of G	Fraction of C
3	3-B-1	36763	20244	32171	18305	0.342035	0.188346	0.299312	0.170306	4779	2301	3875	1995	0.369035	0.177683	0.299228	0.154054	636	261	444	225	0.40613	0.166667	0.283525	0.143678
3	3-B-2	51091	30164	44098	26666	0.336083	0.198423	0.290082	0.175412	4949	2561	3851	2209	0.364702	0.188725	0.283788	0.162786	539	241	389	201	0.393431	0.175912	0.283942	0.146715
3	3-B-3	87033	48759	67287	44809	0.351098	0.196698	0.271441	0.180763	6737	3611	4828	3001	0.370633	0.198658	0.26561	0.165099	649	347	429	308	0.374495	0.200231	0.247548	0.177726
12	12-B-1	217512	88476	176399	82455	0.385085	0.156638	0.312298	0.145979	10019	3168	6853	2832	0.438047	0.13851	0.299624	0.12382	631	171	354	150	0.483155	0.130934	0.271057	0.114855
12	12-B-2	106017	55203	89650	48756	0.353831	0.18424	0.299206	0.162723	5441	2335	4277	1916	0.389505	0.167156	0.306178	0.137161	299	111	239	99	0.399733	0.148396	0.319519	0.132353
12	12-B-3	171076	82118	135463	74720	0.369194	0.177216	0.292339	0.161251	6256	2543	4319	2176	0.409049	0.166274	0.282398	0.142278	264	108	174	83	0.419714	0.171701	0.27663	0.131955
19	19-B-1	80359	43416	68266	38346	0.3488	0.188448	0.29631	0.166442	7446	3343	5822	2850	0.382611	0.171779	0.299162	0.146447	703	274	550	238	0.3983	0.155241	0.311615	0.134844
19	19-B-2	43671	24231	37382	21330	0.344914	0.191377	0.295244	0.168465	5190	2446	4072	2036	0.377619	0.177969	0.296275	0.148137	622	285	440	206	0.400515	0.183516	0.283323	0.132646
19	19-B-3	15222	12451	12387	10585	0.300563	0.245849	0.244585	0.209004	1692	1233	1241	1048	0.324511	0.236479	0.238013	0.200997	186	148	119	127	0.32069	0.255172	0.205172	0.218966
22	22-B-2	85144	46661	72837	42705	0.344229	0.188646	0.294473	0.172652	3395	1634	2576	1338	0.379627	0.182713	0.288047	0.149614	146	73	114	53	0.378238	0.189119	0.295337	0.137306
22	22-B-3	84057	50113	69099	45844	0.337425	0.201166	0.27738	0.184029	3712	2021	2806	1674	0.363458	0.197885	0.274748	0.163909	185	100	134	86	0.366337	0.19802	0.265347	0.170297
3	3-H-1	149028	50300	113643	49592	0.41104	0.138735	0.313443	0.136782	3831	870	2691	822	0.466399	0.105917	0.327611	0.100073	111	23	72	19	0.493333	0.102222	0.32	0.0844444
3	3-H-2	194298	79846	143211	70960	0.397895	0.163513	0.293276	0.145316	6983	2158	4735	1780	0.446027	0.137839	0.30244	0.113694	267	73	160	53	0.482821	0.132007	0.289331	0.0958409
3	3-H-3	190236	56398	143257	54612	0.427975	0.126879	0.322286	0.122861	2742	469	1777	485	0.501005	0.0856934	0.324685	0.0886168	49	7	31	1	0.556818	0.0795455	0.352273	0.0113636
12	12-H-1	273248	88223	210259	85714	0.415622	0.134191	0.319813	0.130375	9569	2082	6707	1915	0.472007	0.102698	0.330834	0.0944606	339	62	283	49	0.462483	0.0845839	0.386085	0.0668486
12	12-H-2	127238	60858	105136	56338	0.363984	0.174094	0.300758	0.161164	16260	6034	11870	5397	0.411011	0.152524	0.300043	0.136422	2253	707	1529	600	0.44272	0.138927	0.300452	0.117901
12	12-H-3	222610	93613	169730	84377	0.390318	0.164138	0.2976	0.147944	9400	2982	6503	2477	0.440034	0.139594	0.304419	0.115954	398	130	302	84	0.435449	0.142232	0.330416	0.0919037
19	19-H-1	261734	91867	200643	86957	0.408193	0.143273	0.312917	0.135616	8353	1971	5886	1759	0.464856	0.109689	0.327564	0.0978908	284	44	201	59	0.482993	0.0748299	0.341837	0.10034
19	19-H-2	152779	56593	120266	53797	0.398448	0.147595	0.313654	0.140303	4309	1093	3064	1032	0.453674	0.115077	0.322594	0.108654	124	26	100	23	0.454212	0.0952381	0.3663	0.0842491
19	19-H-3	237954	86900	182091	81080	0.404666	0.147783	0.309665	0.137885	10966	2810	7568	2592	0.458138	0.117396	0.316176	0.108289	589	102	378	105	0.501704	0.0868825	0.321976	0.0894378
22	22-H-1	218175	72590	175829	70554	0.406173	0.13514	0.327338	0.131349	1611	421	1272	389	0.436231	0.113999	0.344435	0.105334	14	11	20	4	0.285714	0.22449	0.408163	0.0816327
22	22-H-2	76583	46937	61616	41911	0.3373	0.206728	0.27138	0.184592	2239	1220	1658	1018	0.364955	0.198859	0.270253	0.165933	81	41	63	27	0.382075	0.193396	0.29717	0.127358
22	22-H-3	165290	65259	123360	58880	0.400422	0.158093	0.298845	0.142639	2839	957	1951	687	0.44125	0.148741	0.303233	0.106776	66	14	38	12	0.507692	0.107692	0.292308	0.0923077
3	3-L-1	43664	21104	39967	19208	0.352291	0.170272	0.322463	0.154974	6091	2456	5254	2175	0.381259	0.153731	0.328868	0.136142	867	307	752	265	0.39571	0.140119	0.343222	0.120949
3	3-L-2	63260	34632	55353	32061	0.341381	0.186891	0.298711	0.173017	8734	3888	7062	3518	0.376433	0.167572	0.30437	0.151625	1184	481	895	433	0.39559	0.160708	0.299031	0.144671
3	3-L-3	157258	60916	130133	57682	0.387345	0.150043	0.320533	0.142078	8340	2337	6175	2168	0.438486	0.122871	0.324658	0.113985	543	126	396	117	0.459391	0.106599	0.335025	0.0989848
12	12-L-1	27015	16574	23815	15666	0.325208	0.199518	0.286686	0.188588	3608	1959	3006	1771	0.348801	0.189385	0.290603	0.17121	536	245	390	195	0.392387	0.179356	0.285505	0.142753
12	12-L-2	214536	75464	184300	71963	0.392734	0.138146	0.337383	0.131737	6895	1864	5263	1770	0.436613	0.118034	0.33327	0.112082	462	131	323	98	0.455621	0.129191	0.31854	0.0966469
12	12-L-3	36943	24640	31628	22875	0.318238	0.212256	0.272453	0.197052	4935	2851	3883	2508	0.348099	0.2011	0.273894	0.176906	670	375	503	295	0.363538	0.203473	0.272925	0.160065
19	19-L-1	19423	8869	15121	8543	0.373836	0.170702	0.291035	0.164428	2214	754	1513	731	0.424789	0.144666	0.290292	0.140253	299	85	197	75	0.455793	0.129573	0.300305	0.114329
19	19-L-2	85627	36547	76778	33740	0.367984	0.157062	0.329955	0.144999	5171	1684	4416	1534	0.403827	0.131511	0.344865	0.119797	345	72	293	91	0.430712	0.0898876	0.365793	0.113608
19	19-L-3	131735	37965	105825	38446	0.419577	0.120919	0.337053	0.122451	1895	427	1348	403	0.465259	0.104837	0.33096	0.0989443	30	8	25	4	0.447761	0.119403	0.373134	0.0597015
22	22-L-1	107903	47063	91963	46669	0.36752	0.160297	0.313228	0.158955	9545	3232	7394	3054	0.41098	0.13916	0.318364	0.131496	833	253	628	214	0.432054	0.131224	0.325726	0.110996
22	22-L-2	207212	70233	181414	65844	0.394913	0.133853	0.345746	0.125488	5524	1321	4374	1190	0.445161	0.106455	0.352486	0.0958981	150	38	112	16	0.474684	0.120253	0.35443	0.0506329
22	22-L-3	141261	49859	119194	47775	0.394486	0.139236	0.332861	0.133417	5004	1366	3931	1164	0.436459	0.119145	0.34287	0.101526	174	41	139	31	0.451948	0.106494	0.361039	0.0805195
3	3-M-1	188652	54600	139772	53149	0.432516	0.12518	0.320451	0.121853	2743	474	1781	464	0.502197	0.0867814	0.326071	0.0849506	38	12	27	7	0.452381	0.142857	0.321429	0.0833333
3	3-M-2	178728	50039	128432	51716	0.437079	0.12237	0.31408	0.126471	2682	447	1692	443	0.509498	0.0849164	0.321429	0.0841565	36	11	25	5	0.467532	0.142857	0.324675	0.0649351
3	3-M-3	142879	47803	107386	47749	0.413164	0.138232	0.310528	0.138076	4055	953	2821	912	0.463906	0.109026	0.322732	0.104336	116	25	93	24	0.449612	0.0968992	0.360465	0.0930233
12	12-M-1	322906	101567	233360	102533	0.424672	0.133576	0.306905	0.134847	14726	3037	9552	3025	0.485366	0.100099	0.314832	0.0997034	775	139	470	111	0.518395	0.0929766	0.314381	0.0742475
12	12-M-2	301024	90849	222179	91855	0.426436	0.128698	0.314743	0.130123	9265	1809	6154	1879	0.484901	0.0946773	0.322081	0.0983409	333	46	182	45	0.549505	0.0759076	0.30033	0.0742574
12	12-M-3	163101	51553	123714	50224	0.419723	0.132666	0.318365	0.129246	2823	600	1904	545	0.480756	0.10218	0.324251	0.0928134	57	7	46	10	0.475	0.0583333	0.383333	0.0833333
19	19-M-1	224276	68241	164676	71283	0.424383	0.129128	0.311605	0.134884	4379	821	2811	838	0.494858	0.0927788	0.317663	0.0947	95	18	61	11	0.513514	0.0972973	0.32973	0.0594595
19	19-M-2	218123	83741	174313	80882	0.391562	0.150327	0.312917	0.145195	12894	3523	9095	3360	0.446592	0.122021	0.315011	0.116376	838	210	550	167	0.474788	0.11898	0.311615	0.0946176
19	19-M-3	335867	93207	246195	92985	0.437182	0.121323	0.32046	0.121034	9240	1533	6127	1495	0.50231	0.0833379	0.33308	0.0812721	267	38	193	30	0.505682	0.0719697	0.36553	0.0568182
22	22-M-1	90327	45921	78997	40111	0.35373	0.179831	0.30936	0.157079	3309	1396	2628	1114	0.391737	0.165266	0.311116	0.131881	133	43	96	45	0.419558	0.135647	0.302839	0.141956
22	22-M-2	174473	73383	156731	61360	0.374448	0.157492	0.336371	0.131689	4354	1384	3674	1168	0.411531	0.130813	0.347259	0.110397	127	35	104	24	0.437931	0.12069	0.358621	0.0827586
22	22-M-3	264934	84387	223271	76925	0.407894	0.129923	0.343749	0.118434	3240	716	2578	625	0.452577	0.100014	0.360106	0.0873027	51	10	39	6	0.481132	0.0943396	0.367925	0.0566038
3	3-P-1	238385	65913	163503	71990	0.441625	0.122108	0.302901	0.133366	4667	885	2741	874	0.509109	0.0965419	0.299007	0.095342	101	16	61	13	0.528796	0.0837696	0.319372	0.0680628
3	3-P-2	139618	67380	114117	61720	0.364695	0.176003	0.298084	0.161218	22309	8256	16321	7426	0.410756	0.152011	0.300504	0.136729	3740	1226	2671	1061	0.429984	0.140952	0.307082	0.121982
3	3-P-3	106933	55960	81964	51473	0.360858	0.188844	0.276597	0.173702	7793	3240	5164	2813	0.409942	0.170437	0.271647	0.147975	586	235	395	189	0.417082	0.16726	0.281139	0.13452
12	12-P-1	130383	56385	100259	54015	0.382308	0.165332	0.293978	0.158382	7598	2544	5052	2222	0.436266	0.146073	0.290078	0.127584	440	138	289	116	0.447609	0.140387	0.293998	0.118006
12	12-P-2	229370	70276	171847	76236	0.418765	0.128304	0.313745	0.139186	6126	1263	3954	1322	0.483695	0.0997236	0.312199	0.104382	155	32	108	26	0.482866	0.0996885	0.336449	0.0809969
12	12-P-3	155988	50857	115955	53488	0.414544	0.135154	0.308155	0.142146	4656	1065	3049	1074	0.472978	0.108188	0.309732	0.109102	157	39	111	25	0.472892	0.11747	0.334337	0.0753012
19	19-P-1	120079	60832	92432	58917	0.361401	0.183086	0.278192	0.177322	8667	3620	5877	3227	0.40517	0.16923	0.274742	0.150858	637	244	421	210	0.421296	0.161376	0.278439	0.138889
19	19-P-2	123230	53160	96919	53902	0.376607	0.162464	0.296197	0.164732	9746	3236	6525	3085	0.431392	0.143237	0.288819	0.136553	779	229	495	214	0.453698	0.133372	0.288294	0.124636
19	19-P-3	118342	45219	93810	46863	0.388983	0.148632	0.308348	0.154036	7052	2007	4918	1984	0.441827	0.125744	0.308126	0.124303	462	108	268	87	0.499459	0.116757	0.28973	0.0940541
22	22-P-1	223833	60117	183936	55748	0.427461	0.114807	0.351268	0.106464	1505	284	1133	248	0.474763	0.0895899	0.357413	0.0782334	11	11	17	2	0.268293	0.268293	0.414634	0.0487805
22	22-P-2	118712	58334	103133	49667	0.359901	0.176852	0.31267	0.150576	5003	2012	4142	1625	0.39141	0.157409	0.324049	0.127132	231	83	202	80	0.387584	0.139262	0.338926	0.134228
22	22-P-3	190314	65477	163593	59073	0.397766	0.13685	0.341918	0.123466	2715	637	2131	584	0.447503	0.104994	0.351244	0.0962584	47	12	38	11	0.435185	0.111111	0.351852	0.101852
3	3-S-1	256931	66835	189048	76632	0.435886	0.113386	0.320721	0.130007	5541	886	3443	1042	0.50779	0.081195	0.315524	0.0954912	134	13	81	17	0.546939	0.0530612	0.330612	0.0693878
3	3-S-2	312880	109703	242043	110451	0.403676	0.141538	0.312283	0.142503	17269	4127	11674	4111	0.464458	0.110998	0.313978	0.110567	924	206	639	216	0.465491	0.103778	0.321914	0.108816
3	3-S-3	148627	59054	118034	57623	0.387718	0.154052	0.307911	0.150319	10713	3078	7429	2916	0.44386	0.127527	0.307797	0.120815	754	187	487	164	0.473618	0.117462	0.305905	0.103015
12	12-S-1	142003	48285	106530	50991	0.408279	0.138826	0.306289	0.146606	8438	2013	5542	2068	0.467195	0.111456	0.306849	0.114501	513	129	321	99	0.483051	0.121469	0.30226	0.0932203
12	12-S-2	171572	54952	133379	58937	0.409636	0.1312	0.318449	0.140715	7482	1640	5063	1683	0.471515	0.103353	0.31907	0.106063	345	61	240	44	0.5	0.0884058	0.347826	0.0637681
12	12-S-3	235578	64749	172135	74191	0.430946	0.118446	0.314889	0.135719	7804	1311	5027	1626	0.494926	0.0831431	0.31881	0.10312	272	44	181	40	0.506518	0.0819367	0.337058	0.0744879
19	19-S-1	174574	51453	131995	56359	0.421289	0.124168	0.318535	0.136008	7446	1392	5078	1601	0.479861	0.0897081	0.327254	0.103177	323	47	187	54	0.528642	0.0769231	0.306056	0.0883797
19	19-S-2	218537	45515	149628	56511	0.464783	0.0968011	0.318228	0.120187	1607	167	889	232	0.555095	0.0576857	0.307081	0.0801382	21	4	11	2	0.552632	0.105263	0.289474	0.0526316
19	19-S-3	259619	62370	185355	71041	0.448869	0.107835	0.32047	0.122826	4929	686	3054	797	0.520706	0.0724699	0.322628	0.0841961	122	10	62	16	0.580952	0.047619	0.295238	0.0761905
22	22-S-1	125468	73555	102975	66839	0.340172	0.199424	0.279188	0.181216	4954	2490	3745	2170	0.370836	0.186391	0.280335	0.162437	244	102	170	72	0.414966	0.173469	0.289116	0.122449
22	22-S-2	154691	69854	130080	62921	0.370477	0.167297	0.311535	0.150692	2757	1041	2230	854	0.40061	0.151264	0.324034	0.124092	64	20	54	16	0.415584	0.12987	0.350649	0.103896
22	22-S-3	112715	60749	91387	56916	0.3503	0.188798	0.284016	0.176886	4332	1959	3179	1774	0.385272	0.174226	0.282729	0.157773	173	74	125	66	0.394977	0.16895	0.285388	0.150685
