# Supplementary material for: Complex genomic patterns of abasic sites in mammalian DNA revealed by a high-resolution SSiNGLe-AP method
Source: Nat Commun. 2022 Oct 5;13:5868. doi: 10.1038/s41467-022-33594-1 (PMC9534904; doi:10.1038/s41467-022-33594-1)
Supplement: Supplementary file 22 — Dataset 20 [file 41467_2022_33594_MOESM22_ESM.xlsx]

## Sheet: Sheet1
D20. Fraction of each nucleotide for all sample-level hotspots found with depth ≥ 2 shared by the indicated numbers of samples
Sample ID (shared of 71 samples, base on depth ≥ 2)	No. of A	No. of T	No. of G	No. of C	% of A	% of T	% of G	% of C
All sample-level hotspots (depth ≥ 2)					0.435827	0.132603	0.310875	0.120695
Sample ≥ 2	1600	127	808	170	0.591497	0.0469501	0.298706	0.0628466
Sample ≥ 3	118	25	74	14	0.510823	0.108225	0.320346	0.0606061
