# Supplementary material for: Complex genomic patterns of abasic sites in mammalian DNA revealed by a high-resolution SSiNGLe-AP method
Source: Nat Commun. 2022 Oct 5;13:5868. doi: 10.1038/s41467-022-33594-1 (PMC9534904; doi:10.1038/s41467-022-33594-1)
Supplement: Supplementary file 23 — Dataset 21 [file 41467_2022_33594_MOESM23_ESM.xlsx]

## Sheet: Sheet1
D21. Correlation between age and various features of AP sites found with different depths in different tissues
Depth	Feature	All		Brain		Heart		Liver		Bone marrow		PBMC		Sperm
		Rho	p-value	Rho	p-value	Rho	p-value	Rho	p-value	Rho	p-value	Rho	p-value	Rho	p-value
Depth ≥ 1	APF	-0.208629	0.0808105	0.285847	0.394154	-0.280692	0.376845	0.453425	0.138753	-0.604567	0.0373094	-0.5182	0.0843621	-0.453425	0.138753
Depth ≥ 2	Fraction of sample-level hotspots	-0.245409	0.0391309	-0.281161	0.402291	-0.237508	0.457296	-0.561384	0.0575309	0.12955	0.688213	-0.345467	0.271391	-0.475017	0.118625
Depth ≥ 1	Odds ratio of AP within TSSs ± 1kb	-0.0150307	0.900991	0.267103	0.42719	0.12955	0.688213	0.453425	0.138753	-0.12955	0.688213	-0.302283	0.339597	-0.237508	0.457296
Depth ≥ 1	Odds ratio of AP within Genes	-0.0683654	0.571057	0.210871	0.533682	0.107958	0.738407	0.237508	0.457296	-0.323875	0.304428	-0.237508	0.457296	-0.38865	0.211824
Depth ≥ 1	Odds ratio of AP within dELS	-0.0584084	0.628502	0.159324	0.639837	-0.0431834	0.893992	0.496609	0.100519	-0.151142	0.639148	-0.367058	0.240517	-0.38865	0.211824
Depth ≥ 1	Odds ratio of AP within pELS	-0.0583738	0.628706	0.440485	0.175119	0.107958	0.738407	0.38865	0.211824	-0.280692	0.376845	-0.323875	0.304428	-0.194325	0.545053
Depth ≥ 1	Odds ratio of AP within PLS	-0.00214724	0.985821	0.0702902	0.83729	0.237508	0.457296	0.431834	0.160967	-0.215917	0.500316	-0.237508	0.457296	0	1
Depth ≥ 1	Odds ratio of AP within Embryonic enhancers	-0.0373516	0.75713	0.210871	0.533682	0.151142	0.639148	0.496609	0.100519	-0.237508	0.457296	-0.302283	0.339597	-0.38865	0.211824
Depth ≥ 1	Odds ratio of AP within Embryonic promoters	-0.0184074	0.8789	0.351451	0.289215	0.151142	0.639148	0.431834	0.160967	-0.2591	0.416106	-0.367058	0.240517	-0.194325	0.545053
Depth ≥ 1	% of AP on A	-0.155207	0.196206	-0.206185	0.54302	-0.302283	0.339597	0.496609	0.100519	-0.626159	0.0293851	-0.0431834	0.893992	-0.323875	0.304428
Depth ≥ 1	% of AP on T	0.0886084	0.462448	0.262417	0.43565	0.237508	0.457296	-0.431834	0.160967	0.453425	0.138753	-0.12955	0.688213	0.323875	0.304428
Depth ≥ 1	% of AP on G	0.111571	0.354278	-0.154638	0.649835	-0.0863667	0.789557	0.367058	0.240517	0.2591	0.416106	0.582975	0.0466508	-0.345467	0.271391
Depth ≥ 1	% of AP on C	-0.0181477	0.880597	0.173382	0.610171	0.194325	0.545053	-0.367058	0.240517	0.12955	0.688213	-0.323875	0.304428	0.345467	0.271391
Depth ≥ 2	% of AP on A	-0.196403	0.100677	-0.0702902	0.83729	-0.539792	0.0700654	0.38865	0.211824	-0.626159	0.0293851	-0.12955	0.688213	-0.323875	0.304428
Depth ≥ 2	% of AP on T	0.118843	0.323585	0.149952	0.659885	0.431834	0.160967	-0.475017	0.118625	0.431834	0.160967	-0.172733	0.591377	0.345467	0.271391
Depth ≥ 2	% of AP on G	0.154047	0.199612	-0.154638	0.649835	-0.0863667	0.789557	0.410242	0.185313	0.107958	0.738407	0.582975	0.0466508	-0.064775	0.841481
Depth ≥ 2	% of AP on C	0.0212127	0.860617	0.014058	0.967277	0.237508	0.457296	-0.496609	0.100519	0.367058	0.240517	-0.280692	0.376845	0.345467	0.271391
Depth ≥ 3	% of AP on A	-0.208005	0.0817417	-0.365509	0.268991	-0.345467	0.271391	0.367058	0.240517	-0.0863667	0.789557	-0.38865	0.211824	-0.302283	0.339597
Depth ≥ 3	% of AP on T	0.109943	0.361387	0.285847	0.394154	0.323875	0.304428	-0.410242	0.185313	-0.0648886	0.841206	0.0863667	0.789557	0.475017	0.118625
Depth ≥ 3	% of AP on G	0.137148	0.254073	0	1	0.0863667	0.789557	0.431834	0.160967	0.064775	0.841481	0.431834	0.160967	-0.38865	0.211824
Depth ≥ 3	% of AP on C	-0.00834661	0.944924	0.014058	0.967277	0.2591	0.416106	-0.582975	0.0466508	-0.118962	0.712695	0	1	0.345467	0.271391
