# Supplementary material for: Complex genomic patterns of abasic sites in mammalian DNA revealed by a high-resolution SSiNGLe-AP method
Source: Nat Commun. 2022 Oct 5;13:5868. doi: 10.1038/s41467-022-33594-1 (PMC9534904; doi:10.1038/s41467-022-33594-1)
Supplement: Supplementary file 24 — Dataset 22 [file 41467_2022_33594_MOESM24_ESM.xlsx]

## Sheet: Sheet1
D22. The AP site signals on the plus (L) or minus (H) strand of the mitochondrial genome in each of the 71 mouse samples
Tissue	Sample ID	No. of reads outside of the 15,650-15,900 region	No. of reads mapping to the plus (L) strand	Fraction of AP sites in the plus (L) strand	Average ratio of AP sites in the plus (L) strand of each tissue	No. of reads mapping to the minus (H) strand	Fraction of AP sites in the minus (H) strand	Average ratio of AP sites in the minus (H) strand of each tissue
Brain	3-B-1	705	212	0.300709	0.313642	493	0.699291	0.686358
	3-B-2	1024	291	0.28418		733	0.71582
	3-B-3	2065	681	0.329782		1384	0.670218
	12-B-1	2526	605	0.239509		1921	0.760491
	12-B-2	2116	694	0.327977		1422	0.672023
	12-B-3	3664	1122	0.306223		2542	0.693777
	19-B-1	1736	632	0.364055		1104	0.635945
	19-B-2	1339	459	0.342793		880	0.657207
	19-B-3	1315	513	0.390114		802	0.609886
	22-B-2	874	242	0.276888		632	0.723112
	22-B-3	1619	466	0.287832		1153	0.712168
Heart	3-H-1	2984	805	0.269772	0.301158	2179	0.730228	0.698842
	3-H-2	5251	1721	0.327747		3530	0.672253
	3-H-3	3648	1047	0.287007		2601	0.712993
	12-H-1	4753	1322	0.27814		3431	0.72186
	12-H-2	2574	720	0.27972		1854	0.72028
	12-H-3	6552	2017	0.307845		4535	0.692155
	19-H-1	6343	1843	0.290557		4500	0.709443
	19-H-2	4134	1117	0.270198		3017	0.729802
	19-H-3	6466	1852	0.286421		4614	0.713579
	22-H-1	4951	1646	0.332458		3305	0.667542
	22-H-2	4908	1717	0.349837		3191	0.650163
	22-H-3	5841	1952	0.334189		3889	0.665811
Liver	3-L-1	798	226	0.283208	0.267827	572	0.716792	0.732173
	3-L-2	1026	275	0.268031		751	0.731969
	3-L-3	1001	260	0.25974		741	0.74026
	12-L-1	670	198	0.295522		472	0.704478
	12-L-2	3559	844	0.237145		2715	0.762855
	12-L-3	1488	419	0.281586		1069	0.718414
	19-L-1	193	57	0.295337		136	0.704663
	19-L-2	742	197	0.265499		545	0.734501
	19-L-3	868	247	0.284562		621	0.715438
	22-L-1	836	205	0.245215		631	0.754785
	22-L-2	1672	367	0.219498		1305	0.780502
	22-L-3	761	212	0.278581		549	0.721419
Bone marrow	3-M-1	89	16	0.179775	0.243964	73	0.820225	0.756036
	3-M-2	84	20	0.238095		64	0.761905
	3-M-3	67	16	0.238806		51	0.761194
Bone marrow	12-M-1	198	48	0.242424		150	0.757576
	12-M-2	213	46	0.215962		167	0.784038
	12-M-3	117	37	0.316239		80	0.683761
	19-M-1	154	43	0.279221		111	0.720779
	19-M-2	162	32	0.197531		130	0.802469
	19-M-3	266	75	0.281955		191	0.718045
	22-M-1	48	7	0.145833		41	0.854167
	22-M-2	74	18	0.243243		56	0.756757
	22-M-3	66	23	0.348485		43	0.651515
PBMC	3-P-1	876	220	0.251142	0.269536	656	0.748858	0.730464
	3-P-2	429	149	0.347319		280	0.652681
	3-P-3	523	167	0.319312		356	0.680688
	12-P-1	417	114	0.273381		303	0.726619
	12-P-2	881	180	0.204313		701	0.795687
	12-P-3	818	205	0.250611		613	0.749389
	19-P-1	731	176	0.240766		555	0.759234
	19-P-2	961	259	0.269511		702	0.730489
	19-P-3	773	203	0.262613		570	0.737387
	22-P-1	249	67	0.269076		182	0.730924
	22-P-2	253	74	0.29249		179	0.70751
	22-P-3	449	114	0.253898		335	0.746102
Sperm	3-S-1	79	20	0.253165	0.298283	59	0.746835	0.701717
	3-S-2	133	43	0.323308		90	0.676692
	3-S-3	40	16	0.4		24	0.6
	12-S-1	123	29	0.235772		94	0.764228
	12-S-2	40	16	0.4		24	0.6
	12-S-3	181	49	0.270718		132	0.729282
	19-S-1	105	32	0.304762		73	0.695238
	19-S-2	79	15	0.189873		64	0.810127
	19-S-3	390	100	0.25641		290	0.74359
	22-S-1	610	200	0.327869		410	0.672131
	22-S-2	242	72	0.297521		170	0.702479
	22-S-3	200	64	0.32		136	0.68
