# Supplementary material for: Complex genomic patterns of abasic sites in mammalian DNA revealed by a high-resolution SSiNGLe-AP method
Source: Nat Commun. 2022 Oct 5;13:5868. doi: 10.1038/s41467-022-33594-1 (PMC9534904; doi:10.1038/s41467-022-33594-1)
Supplement: Supplementary file 26 — Source Data [file 41467_2022_33594_MOESM26_ESM.xlsx]

## Sheet: Figure 2c
Position (nt)	Relative depth
	Unblocked control	P-A
0	0.29363	0.00302
1	0.08261	0.00514
2	0.01327	0.000453104
3	0.00431	0
4	0.00066357	0
5	0.000331785	0.000453104
6	0.00133	0.000453104
7	0	0.000604138
8	0	0.000151035
9	0.00232	0
10	0.00066357	0.000151035
11	0.00066357	0.000453104
12	0.00066357	0.00106
13	0	0.000302069
14	0.00133	0.000755173
15	0	0.000755173
16	0	0.000906208
17	0.000331785	0.00121
18	0	0
19	0.000331785	0.000453104
20	0.000331785	0.00121
21	0.00133	0.00136
22	0	0.000604138
23	0	0
24	0	0.000151035
25	0	0.00166
26	0.000331785	0.000453104
27	0	0.00106
28	0	0.000151035
29	0	0.000453104
30	0	0.000151035
31	0	0.000151035
32	0	0.000151035
33	0	0.000604138
34	0.000331785	0.000604138
35	0	0.000604138
36	0	0.000604138
37	0	0.000755173
38	0	0.000151035
39	0	0.000453104
40	0	0.000604138
41	0	0.000302069
42	0	0.00121
43	0.000331785	0
44	0	0.000151035
45	0	0.000453104
46	0	0
47	0.000331785	0.000151035
48	0	0.000604138
49	0	0
50	0.00066357	0
51	0.00398	0.00498
52	0	0.000604138
53	0	0.000151035
54	0	0
55	0	0.000151035
56	0	0
57	0	0.000453104
58	0	0.000755173
59	0	0
60	0	0.000755173
61	0	0.000604138
62	0.00066357	0.000906208
63	0	0.00196
64	0	0
65	0	0.000151035
66	0	0.000453104
67	0	0.00166
68	0	0.000453104
69	0	0.000151035
70	0	0.000151035
71	0	0.000453104
72	0.000331785	0.000302069
73	0	0.000302069
74	0	0.000453104
75	0	0.00196
76	0	0.000755173
77	0	0.000302069
78	0	0.000755173
79	0	0.000151035
80	0	0.000151035
81	0	0
82	0	0.000906208
83	0	0.000302069
84	0	0
85	0	0.000151035
86	0	0
87	0	0.00106
88	0	0.000906208
89	0	0.000302069
90	0	0.000906208
91	0	0.000302069
92	0.000331785	0.000453104
93	0.000331785	0.000604138
94	0	0.000453104
95	0	0.000604138
96	0	0.00227
97	0.000995355	0.000302069
98	0	0.000302069
99	0	0.000302069
100	0	0
101	0	0
102	0	0.000151035
103	0	0.000151035
104	0	0.000453104
105	0	0.000302069
106	0	0.000302069
107	0	0
108	0.000331785	0.00136
109	0.00066357	0.00166
110	0	0.000151035
111	0	0.00196
112	0	0.000453104
113	0	0.000453104
114	0	0.000453104
115	0	0.000302069
116	0.00066357	0
117	0	0.000453104
118	0	0.000453104
119	0	0.000302069
120	0	0.00227
121	0	0.00121
122	0.00066357	0
123	0	0.000906208
124	0	0.000604138
125	0	0.000302069
126	0	0.000302069
127	0	0.00106
128	0	0.00121
129	0	0.00181
130	0	0.00151
131	0	0.000151035
132	0	0.00181
133	0	0.00106
134	0	0.000453104
135	0	0.00136
136	0.000995355	0.00136
137	0	0.000453104
138	0	0.00136
139	0	0.00121
140	0	0.000604138
141	0	0.00242
142	0	0.00106
143	0	0.000151035
144	0	0.000151035
145	0	0.000151035
146	0	0
147	0	0
148	0	0.00151
149	0	0.00166
150	0.000995355	0.00106
151	0	0.00106
152	0	0
153	0	0.000151035
154	0	0.000906208
155	0	0.00166
156	0	0.00166
157	0	0.00106
158	0	0.000302069
159	0	0.00166
160	0	0.00166
161	0	0.000604138
162	0	0.00136
163	0	0.00831
164	0.000331785	0.00936
165	0	0.00483
166	0.000331785	0.00272
167	0	0.00468
168	0	0.01541
169	0.000331785	0.00906
170	0	0.00408
171	0.000331785	0.00362
172	0	0.00166
173	0	0.000302069
174	0	0.00302
175	0	0.000604138
176	0	0.00287
177	0	0.00725
178	0	0.00227
179	0.00066357	0.00121
180	0	0.00211
181	0	0.000755173
182	0	0.00136
183	0	0.000604138
184	0	0.00106
185	0	0.000906208
186	0	0.00725
187	0	0.00242
188	0.00066357	0.00287
189	0	0.00181
190	0.000331785	0.00227
191	0	0.00106
192	0	0.00317
193	0	0.00136
194	0	0.00257
195	0	0.000453104
196	0	0.000906208
197	0	0.000755173
198	0.000331785	0.00151
199	0.000331785	0.000151035
200	0.000331785	0.00211
201	0.00066357	0.00302
202	0	0.00106
203	0	0.00121
204	0.000331785	0.01118
205	0	0.00514
206	0	0.000604138
207	0	0.000151035
208	0	0.000302069
209	0	0.000604138
210	0	0.00408
211	0	0.00151
212	0	0.000906208
213	0.000995355	0.000604138
214	0	0.00106
215	0.00066357	0.00362
216	0	0.01133
217	0	0.00423
218	0	0.000453104
219	0	0.000604138
220	0	0.00121
221	0.000331785	0.00166
222	0	0.000302069
223	0	0.00166
224	0	0.000604138
225	0	0.000906208
226	0	0.000755173
227	0	0.000302069
228	0	0.00227
229	0.000331785	0.00181
230	0	0.00121
231	0	0.000302069
232	0	0
233	0	0.00121
234	0.000331785	0.00378
235	0	0.00181
236	0.00066357	0.000906208
237	0	0.000604138
238	0	0.000604138
239	0.00265	0.00181
240	0	0.00393
241	0	0.00151
242	0	0.00106
243	0	0.00181
244	0	0.00181
245	0	0.00529
246	0.00133	0.00529
247	0	0.000906208
248	0	0.00378
249	0	0.00544
250	0.000331785	0.000755173
251	0.00066357	0.00181
252	0	0.00257
253	0	0.00181
254	0.000331785	0.00106
255	0	0.000453104
256	0	0.000906208
257	0	0.00181
258	0.000331785	0.00725
259	0	0.00302
260	0.00066357	0.00166
261	0	0.000604138
262	0.000331785	0.000453104
263	0	0.000151035
264	0	0.00151
265	0	0
266	0	0.000755173
267	0	0.00272
268	0	0.00151
269	0.000331785	0.000906208
270	0	0.00136
271	0	0.00151
272	0	0.00257
273	0	0.00257
274	0	0.000755173
275	0	0.000906208
276	0	0.0145
277	0.000331785	0.00453
278	0	0.01027
279	0.00365	0.03957
280	0	0.01435
281	0	0.02281
282	0	0.02281
283	0	0.00876
284	0.00066357	0.00227
285	0.000331785	0.00725
286	0	0.00498
287	0	0.000604138
288	0.000331785	0.00574
289	0	0.00347
290	0	0.000755173
291	0	0.000755173
292	0	0.000302069
293	0.000331785	0.00136
294	0.000331785	0.00227
295	0	0.00317
296	0.00066357	0.00302
297	0	0.00227
298	0.000331785	0.000755173
299	0.000331785	0.000906208
300	0.000331785	0.00317
301	0.000331785	0.00257
302	0	0.00302
303	0.000331785	0.00196
304	0.000331785	0.00347
305	0.000331785	0.00619
306	0.000331785	0.01057
307	0.000331785	0.00332
308	0.000995355	0.00166
309	0	0.000302069
310	0	0.000302069
311	0.000331785	0.00166
312	0	0.000906208
313	0	0
314	0	0.000604138
315	0	0.00166
316	0	0.000755173
317	0.00066357	0.00196
318	0	0.000906208
319	0	0.000453104
320	0	0.00498
321	0	0.00574
322	0.000331785	0.000604138
323	0	0.000755173
324	0.00066357	0.00362
325	0	0.00257
326	0	0.000302069
327	0.000331785	0.000453104
328	0	0.000151035
329	0.000331785	0
330	0.000331785	0.000302069
331	0	0.000302069
332	0.000995355	0.000453104
333	0	0.00166
334	0	0.00136
335	0	0.000151035
336	0	0.00136
337	0.000331785	0.00619
338	0	0.01118
339	0	0.000302069
340	0	0.000906208
341	0	0.00529
342	0.000331785	0.00317
343	0	0.000453104
344	0	0.000453104
345	0.00066357	0.000755173
346	0	0.000906208
347	0.000331785	0.000151035
348	0	0.00106
349	0	0.00106
350	0	0.000453104
351	0	0.00196
352	0	0.00181
353	0.000331785	0.000453104
354	0.00066357	0.000755173
355	0.000331785	0.00302
356	0	0.00106
357	0.00066357	0.000151035
358	0	0.00151
359	0	0.000906208
360	0	0.00106
361	0.000331785	0.000604138
362	0	0.000302069
363	0.000331785	0.00272
364	0	0.000453104
365	0	0.000604138
366	0.000995355	0.00408
367	0	0.00242
368	0	0.00121
369	0	0.000302069
370	0	0.000151035
371	0	0
372	0.000331785	0.00121
373	0.000331785	0.00211
374	0	0.000755173
375	0	0.000755173
376	0	0
377	0	0.000151035
378	0	0.000302069
379	0	0.000302069
380	0	0.000151035
381	0	0.000151035
382	0	0.00136
383	0	0.00468
384	0.000331785	0.01012
385	0	0.00393
386	0	0.00121
387	0	0.00211
388	0	0.000755173
389	0	0.000151035
390	0	0.000151035
391	0	0.000302069
392	0	0.00166
393	0	0.01103
394	0	0.00287
395	0	0.00121
396	0	0.000906208
397	0	0.000302069
398	0	0.000151035
399	0	0.00242
400	0	0.01208
401	0.000331785	0.00816
402	0	0.00438
403	0	0.000302069
404	0	0
405	0.000331785	0.00166
406	0.000331785	0.00362
407	0	0.00483
408	0	0.00211
409	0	0.00166
410	0.00066357	0.000604138
411	0	0.000302069
412	0	0.00468
413	0	0.00136
414	0.000331785	0.00287
415	0	0.00544
416	0.000331785	0.00151
417	0	0.00151
418	0.000995355	0.000453104
419	0	0.000151035
420	0	0.000906208
421	0	0.00196
422	0	0.00347
423	0.000331785	0.00483
424	0	0.00211
425	0	0.000906208
426	0	0.00136
427	0	0.00136
428	0	0.000453104
429	0	0.00106
430	0.000331785	0.00695
431	0	0.00906
432	0	0.02054
433	0	0.0151
434	0	0.0068
435	0	0.00785
436	0	0.00408
437	0	0.00317
438	0	0.00544
439	0	0.00106
440	0	0.000604138
441	0	0.000453104
442	0	0
443	0	0
444	0	0.000604138
445	0	0.000151035
446	0	0.00257
447	0	0.00287
448	0	0.00181
449	0	0.000604138
450	0	0.000151035
451	0	0.00181
452	0	0.00181
453	0	0.00106
454	0	0.00227
455	0	0.00302
456	0	0.00453
457	0	0.00317
458	0	0.0068
459	0	0.00906
460	0	0.00438
461	0	0.000604138
462	0	0.00423
463	0	0.00921
464	0	0.00906
465	0	0.00604
466	0	0.000302069
467	0	0
468	0.000331785	0.000151035
469	0.00232	0.00181
470	0.00299	0.00121
471	0.000331785	0.00106
472	0	0.00196
473	0	0.00151
474	0	0.000302069
475	0	0.00136
476	0.000331785	0.00483
477	0	0.000604138
478	0	0.000453104
479	0	0
480	0	0.000151035
481	0	0
482	0.000995355	0.000302069
483	0	0.000302069
484	0	0.000302069
485	0.000331785	0
486	0	0.000302069
487	0.000331785	0.00136
488	0	0.000604138
489	0.000331785	0.00242
490	0.000331785	0.00196
491	0	0.000604138
492	0.00133	0.000453104
493	0.00398	0.00106
494	0.00431	0.00106
495	0.00299	0.000151035
496	0.000995355	0.000302069
497	0.000995355	0.000302069
498	0.00265	0.000302069
499	0.04015	0.000604138
500	0.15063	0.00136
501	0.32614	0.00272

## Sheet: Figure 2d
	% of T	% of A	% of G	% of C
Background	0.26	0.26	0.24	0.24
All AP sites	0.351601	0.256535	0.213188	0.178676
Hotspots (Relative depth ≥ 0.001)	0.477516	0.308921	0.129161	0.0844025
Hotspots (Relative depth ≥ 0.002)	0.597199	0.197292	0.134672	0.0708372
Hotspots (Relative depth ≥ 0.005)	0.681481	0.153086	0.082716	0.082716

## Sheet: Figure 2e
Position	Base	Normalized relative depth
		P-A-1	P-A-2	P-A-3	N-A-1	N-A-2	N-A-3
1	C	0	0	0	0	0	0
2	C	0	0	0	0	0	0
3	T	0	0	0	0	0	0
4	G	0	0	0	0	0	0
5	A	0	0	0	0	0	0
6	T	0	0	0	0	0	0
7	C	0	0	0	0	0	0
8	G	0	0	0	0	0	0
9	A	0	0	0	0	0	0
10	G	0	0	0	0	0	0
11	A	0	0	0	0	0	0
12	A	0	0	0	0	0	0
13	C	0	0	0	0	0	0
14	A	0	0	0	0	0	0
15	G	0	0	0	0	0	0
16	C	0	0	0	0	0	0
17	A	0	0	0	0	0	0
18	A	0	0	0	0	0	0
19	G	0	0	0	0	0	0
20	A	0	0	0	0	0	0
21	A	0	0	0	0	0	0
22	G	0	0	0	0	0	0
23	C	0	0	0	0	0	0
24	A	0	0	0	0	0	0
25	C	0	0	0	0	0	0
26	G	0	0	0	0	0	0
27	A	0	0	0	0	0	0
28	G	0	0	0	0	0	0
29	A	0	0	0	0	0	0
30	A	0	0	0	0	0	0
31	G	0	0	0	0	0	0
32	T	0	0	0	0	0	0
33	A	0	0	0	0	0	0
34	C	0	0	0	0	0	0
35	A	0	0	0	0	0	0
36	A	0	0	0	0	0	0
37	G	0	0	0	0	0	0
38	A	0	0	0	0	0	0
39	T	0	0	0	0	0	0
40	C	0	0	0	0	0	0
41	C	0	0	0	0	0	0
42	G	0	0	0	0	0	0
43	C	0	0	0	0	0	0
44	G	0	0	0	0	0	0
45	A	0	0	0	0	0	0
46	G	0	0	0	0	0	0
47	T	0	0	0	0	0	0
48	A	0	0	0	0	0	0
49	C	0	0	0	0	0	0
50	T	0	0	0	0	0	0
51	A	0	0	0	0	0	0
52	T	0	0	0	0	0	0
53	C	0	0	0	0	0	0
54	A	0	0	0	0	0	0
55	C	0	0	0	0	0	0
56	A	0	0	0	0	0	0
57	A	0	0	0	0	0	0
58	G	0	0	0	0	0	0
59	A	0	0	0	0	0	0
60	T	0	0	0	0	0	0
61	C	0	0	0	0	0	0
62	A	0	0	0	0	0	0
63	T	0	0	0	0	0	0
64	C	0	0	0	0	0	0
65	G	0	0	0	0	0	0
66	G	0	0	0	0	0	0
67	C	0	0	0	0	0	0
68	C	0	0	0	0	0	0
69	G	0.00080791	0	0	0	0	0
70	G	0	0	0	0	0	0
71	A	0	0	0	0	0	0
72	A	0	0	0	0	0	0
73	G	0	0	0	0	0	0
74	A	0	0	0	0	0	0
75	A	0	0	0	0	0	0
76	C	0	0	0	0	0	0
77	G	0	0	0	0	0	0
78	A	0	0	0	0	0	0
79	C	0	0	0	0	0	0
80	A	0	0	0	0	0	0
81	A	0	0	0	0	0	0
82	A	0	0	0	0	0	0
83	G	0	0	0	0	0	0
84	A	0	0	0	0	0	0
85	G	0	0	0	0	0	0
86	A	0	0	0	0	0	0
87	A	0	0	0	0	0	0
88	C	0	0	0	0	0	0
89	T	0	0	0	0	0	0
90	T	0	0	0	0	0	0
91	C	0	0	0	0	0	0
92	G	0	0	0	0	0	0
93	C	0	0	0	0	0	0
94	C	0.00080791	0	0	0	0	0
95	A	0	0	0	0.00116082	0	0
96	A	0.00080791	0	0	0	0	0
97	G	0	0	0	0	0	0
98	A	0	0	0	0	0	0
99	T	0	0	0	0	0	0
100	T	0	0	0	0	0	0
101	A	0	0	0	0	0	0
102	T	0	0	0	0	0	0
103	C	0	0	0	0	0	0
104	T	0	0	0	0	0	0
105	A	0	0	0	0	0	0
106	C	0	0	0	0	0	0
107	G	0	0	0	0	0	0
108	A	0.00242373	0	0	0	0	0
109	A	0	0	0	0	0	0
110	G	0	0	0	0	0	0
111	A	0	0	0	0	0	0
112	G	0	0	0	0	0	0
113	A	0	0	0	0	0	0
114	T	0	0	0	0	0	0
115	C	0	0	0	0	0	0
116	C	0	0	0	0	0	0
117	A	0	0	0	0	0	0
118	G	0	0	0	0	0	0
119	A	0	0	0	0	0	0
120	A	0	0	0	0	0	0
121	C	0	0	0	0	0	0
122	G	0	0	0	0	0	0
123	T	0	0	0	0	0	0
124	G	0	0	0	0	0	0
125	A	0	0	0	0	0	0
126	A	0	0	0	0	0	0
127	C	0	0	0	0	0	0
128	A	0	0	0	0	0	0
129	A	0	0	0	0	0	0
130	C	0	0	0	0	0	0
131	A	0	0	0	0	0	0
132	T	0	0	0	0	0	0
133	C	0	0	0	0.000580408	0	0
134	A	0	0	0	0	0	0
135	A	0	0.00136121	0	0	0	0
136	A	0	0	0	0	0	0
137	G	0	0	0	0	0	0
138	A	0	0	0	0	0	0
139	G	0	0	0	0	0	0
140	C	0.00080791	0	0	0	0	0
141	T	0.00888701	0	0.0065578	0	0	0
142	G	0.00242373	0	0.00218593	0.000580408	0	0
143	A	0.00080791	0	0	0	0	0
144	T	0	0	0	0	0	0
145	T	0	0	0	0	0	0
146	G	0	0	0	0	0	0
147	A	0	0	0	0	0	0
148	G	0	0	0	0	0	0
149	A	0	0	0	0	0	0
150	A	0	0	0	0	0	0
151	G	0	0	0	0	0	0
152	A	0	0	0	0	0	0
153	T	0	0	0	0	0	0
154	C	0	0	0	0	0	0
155	C	0	0	0	0	0	0
156	C	0	0	0	0	0	0
157	C	0.00080791	0	0	0	0	0
158	G	0	0	0	0	0	0
159	A	0.00080791	0	0	0	0	0
160	C	0	0	0	0	0	0
161	A	0	0	0	0	0.00283372	0
162	T	0	0	0	0	0	0
163	G	0.00161582	0	0	0	0	0
164	T	0	0.00136121	0	0	0	0
165	C	0.00161582	0	0	0	0	0
166	T	0.00565537	0.00136121	0	0	0	0
167	G	0	0	0	0	0	0
168	A	0.00161582	0	0	0	0	0.00238536
169	G	0	0	0	0.00116082	0	0
170	C	0.00161582	0	0	0	0	0
171	T	0.0137345	0.00136121	0.00874373	0	0	0
172	G	0.00161582	0.00408362	0	0	0	0
173	A	0.00080791	0	0	0.000580408	0	0.00238536
174	A	0	0	0	0	0	0
175	G	0	0	0	0	0	0
176	A	0	0	0	0	0	0
177	A	0	0	0	0	0	0
178	A	0	0	0	0	0	0
179	A	0	0	0	0	0	0
180	G	0	0	0	0	0	0
181	C	0	0	0	0	0	0
182	C	0.00161582	0	0	0	0	0
183	A	0	0	0	0.00290204	0	0
184	G	0.00080791	0	0.00218593	0.000580408	0	0.00238536
185	G	0.00323164	0.00136121	0.00218593	0	0	0
186	T	0.0201978	0.00408362	0.0109297	0.00116082	0	0
187	G	0.00969492	0.00272241	0.00218593	0.000580408	0	0
188	T	0.00888701	0.00272241	0.0131156	0.00116082	0	0
189	T	0.00646328	0.00272241	0	0	0	0
190	C	0.00080791	0	0	0	0	0
191	T	0	0.00272241	0.00437187	0	0	0
192	A	0	0	0	0.00116082	0	0
193	C	0	0	0	0	0	0
194	A	0	0	0	0	0	0
195	A	0	0	0	0	0	0
196	G	0	0	0	0	0	0
197	T	0	0	0	0	0	0
198	A	0.00242373	0.00272241	0	0.000580408	0	0
199	C	0	0	0	0	0	0
200	T	0.00161582	0.00136121	0	0	0.00283372	0
201	A	0.00403955	0.00408362	0.00218593	0	0	0
202	C	0	0	0	0	0	0
203	C	0.00242373	0.00408362	0.00218593	0	0	0
204	T	0.0315085	0.0245017	0.0284171	0	0	0
205	G	0.0105028	0.0204181	0.0131156	0.000580408	0	0
206	G	0.00080791	0.00136121	0	0	0	0
207	A	0	0	0	0	0	0
208	C	0	0	0	0	0	0
209	A	0.00161582	0	0	0	0	0
210	A	0	0	0	0	0	0
211	A	0	0	0	0	0	0
212	G	0	0	0	0	0	0
213	A	0	0	0	0	0	0
214	G	0	0	0	0	0	0
215	G	0	0	0	0	0	0
216	A	0.00080791	0.00136121	0	0.00232163	0	0
217	A	0	0	0	0	0	0
218	C	0	0	0	0	0	0
219	T	0	0.00136121	0	0	0	0
220	G	0.00080791	0.00408362	0.00218593	0	0	0
221	A	0.00403955	0	0	0	0	0
222	A	0	0	0	0	0	0
223	C	0	0	0	0	0	0
224	G	0	0	0	0	0	0
225	A	0	0.00272241	0	0.000580408	0	0.00477073
226	C	0.00080791	0	0	0	0	0
227	A	0	0	0	0	0	0
228	A	0	0	0.00218593	0	0	0
229	G	0	0	0	0	0	0
230	A	0.00080791	0	0.00218593	0	0	0
231	A	0	0	0	0	0	0
232	T	0	0	0	0	0	0
233	A	0	0	0	0	0	0
234	T	0	0	0	0	0	0
235	T	0	0	0	0	0	0
236	A	0	0	0	0	0	0
237	A	0	0	0	0	0	0
238	G	0	0	0	0	0	0
239	T	0	0	0	0	0	0
240	A	0.00080791	0.00136121	0	0	0	0
241	C	0	0	0	0	0	0
242	G	0	0	0	0	0	0.00238536
243	C	0.00646328	0.00272241	0	0.000580408	0	0.00238536
244	C	0.00646328	0.00272241	0	0	0	0
245	T	0.0137345	0.0217793	0.00437187	0	0	0
246	T	0.0080791	0.0176957	0.00874373	0	0	0
247	C	0.00242373	0.00136121	0.00218593	0	0	0
248	T	0.00484746	0.0136121	0.0109297	0	0	0
249	G	0.00080791	0.00408362	0.00437187	0	0	0
250	C	0.00161582	0	0	0.000580408	0	0.00238536
251	C	0.00323164	0.00272241	0.00218593	0.00290204	0.00566745	0.00238536
252	A	0.00727119	0.00408362	0.00218593	0.0069649	0.0198361	0
253	C	0.00080791	0.00408362	0.00218593	0.00290204	0.00850117	0
254	T	0.00080791	0.00544483	0.00218593	0.000580408	0	0
255	T	0.00080791	0	0	0	0	0
256	C	0	0.00272241	0.00437187	0	0	0
257	G	0.00323164	0.0108897	0	0	0.00283372	0
258	T	0.0169661	0.0272241	0.00874373	0.00116082	0.00566745	0.00238536
259	G	0.00888701	0.00408362	0.00874373	0.00116082	0.00283372	0
260	G	0	0.00136121	0.00874373	0	0.00850117	0
261	A	0.00323164	0	0	0.00174123	0.00283372	0
262	A	0	0	0	0	0	0
263	A	0	0	0	0	0	0
264	T	0	0	0	0	0	0
265	C	0	0	0	0	0	0
266	G	0	0	0	0	0	0
267	A	0.00080791	0.00272241	0	0	0.00283372	0
268	G	0	0	0	0.000580408	0	0
269	A	0	0.00544483	0	0	0	0
270	T	0	0	0	0	0	0
271	G	0	0.00272241	0.00218593	0	0	0
272	T	0.00161582	0.0122509	0.00437187	0	0	0
273	C	0.00080791	0	0	0	0	0
274	C	0	0	0	0	0	0
275	C	0.00161582	0	0	0	0	0
276	A	0.0315085	0.0272241	0.0174875	0.00464327	0	0.00238536
277	G	0.0105028	0.00408362	0.0065578	0.000580408	0	0
278	C	0.0234294	0.0258629	0.0371609	0	0	0
279	T	0.117147	0.0680603	0.100553	0.000580408	0	0
280	G	0.0218136	0.0190569	0.0262312	0.000580408	0	0.00238536
281	C	0.017774	0.039475	0.0612061	0	0	0.00238536
282	T	0.0759436	0.0381138	0.0480905	0.00116082	0.00566745	0
283	G	0.026661	0.0217793	0.0153015	0.00116082	0.00566745	0
284	A	0.00323164	0.00544483	0.00874373	0.000580408	0	0
285	A	0	0	0	0.000580408	0	0
286	A	0	0	0	0	0	0
287	A	0	0	0	0	0	0
288	A	0	0	0	0	0	0
289	C	0	0	0	0	0	0
290	T	0	0	0	0	0	0
291	A	0	0.00136121	0	0	0	0
292	C	0	0	0	0	0	0
293	G	0	0.00136121	0	0	0	0
294	T	0.00080791	0	0	0	0	0
295	G	0	0	0	0	0	0
296	T	0	0	0.00218593	0	0	0
297	A	0	0	0	0	0	0
298	C	0	0	0	0	0	0
299	A	0	0	0.00218593	0	0	0
300	A	0.00080791	0	0	0	0	0
301	G	0	0	0	0	0	0
302	C	0	0	0	0	0.00850117	0
303	G	0.00242373	0.00408362	0	0.00174123	0	0.00238536
304	G	0.00646328	0.0108897	0.00218593	0.00406286	0	0
305	C	0.0185819	0.0136121	0.0131156	0.00116082	0.00283372	0.00238536
306	T	0.0282769	0.0190569	0.0349749	0	0	0
307	G	0.00727119	0.00544483	0.00437187	0	0.00283372	0
308	A	0.00080791	0	0	0	0	0.00715609
309	G	0	0	0	0	0	0
310	C	0.00080791	0	0	0	0	0
311	A	0.00080791	0	0	0.00232163	0	0
312	A	0	0	0	0	0	0
313	C	0	0	0	0	0	0
314	A	0.00080791	0	0	0	0	0
315	T	0	0	0	0	0	0
316	C	0	0	0	0	0	0.00238536
317	A	0	0	0	0	0	0
318	G	0	0	0	0	0	0
319	C	0.00161582	0	0	0.000580408	0.00283372	0
320	A	0.00080791	0	0	0.00174123	0	0
321	A	0	0	0	0	0	0
322	C	0	0	0	0	0	0
323	G	0.00161582	0.00272241	0.00218593	0	0	0
324	A	0.00403955	0.0149733	0.0109297	0	0	0
325	T	0.00403955	0.00272241	0	0.000580408	0	0
326	A	0	0	0	0	0	0
327	A	0	0	0	0	0	0
328	G	0	0	0	0	0	0
329	A	0	0	0	0	0	0
330	T	0	0	0	0	0	0
331	C	0	0	0	0	0	0
332	A	0	0	0	0	0	0
333	A	0	0	0	0	0	0
334	G	0	0	0	0	0	0
335	C	0	0	0	0	0	0
336	G	0.00080791	0.00408362	0.00437187	0	0	0
337	G	0.0080791	0.0190569	0.0196734	0	0	0
338	A	0.0258531	0.0299465	0.0306031	0.000580408	0.00283372	0
339	T	0	0	0	0	0	0
340	C	0	0	0.00437187	0	0	0
341	T	0.00969492	0.0190569	0.0153015	0	0	0
342	T	0.00403955	0.00952845	0.0131156	0	0	0
343	C	0.00242373	0	0	0	0	0
344	G	0	0	0	0	0	0
345	A	0	0	0	0	0	0
346	G	0.00080791	0	0	0	0	0
347	T	0	0	0	0	0	0
348	A	0.00080791	0	0	0	0	0
349	C	0	0	0	0	0	0
350	C	0	0	0	0	0	0.00238536
351	A	0.00403955	0.00272241	0.00437187	0.000580408	0	0
352	G	0.00080791	0.00272241	0	0	0	0.00238536
353	A	0	0	0	0	0	0
354	A	0	0	0	0.000580408	0	0
355	T	0	0	0	0	0	0
356	C	0	0	0	0	0	0
357	T	0	0	0	0	0	0
358	G	0.00242373	0	0	0	0	0
359	A	0.00080791	0.00136121	0	0	0.00283372	0
360	A	0	0	0	0	0	0
361	A	0	0	0	0	0	0
362	A	0	0	0	0	0	0
363	A	0	0	0	0	0	0
364	G	0	0	0	0	0	0
365	C	0.00242373	0	0.00218593	0	0	0
366	T	0.0161582	0.00272241	0.00437187	0.000580408	0	0
367	G	0.00161582	0	0.0109297	0	0	0
368	A	0.00080791	0.00272241	0	0	0	0
369	T	0	0	0	0	0	0
370	C	0	0	0	0	0	0
371	G	0	0	0	0	0	0.00238536
372	A	0.00323164	0.00136121	0.00437187	0.000580408	0.00283372	0.00238536
373	A	0.00646328	0.00272241	0	0	0	0
374	A	0	0	0	0	0	0
375	A	0	0	0	0	0	0
376	C	0	0	0	0	0	0
377	A	0	0	0	0	0	0
378	A	0	0	0	0	0	0
379	A	0	0	0	0	0	0
380	C	0	0	0	0	0	0
381	T	0	0	0	0	0	0
382	G	0.00323164	0.00272241	0.00218593	0	0	0
383	C	0.00727119	0.0176957	0.0131156	0	0	0
384	T	0.0347401	0.0204181	0.0131156	0	0	0
385	G	0.0080791	0.00680603	0.0109297	0.000580408	0	0
386	A	0	0	0	0	0.00283372	0
387	A	0	0	0	0	0	0
388	C	0.00080791	0	0	0	0	0
389	A	0	0	0.00218593	0	0	0
390	A	0	0	0	0	0	0
391	G	0	0	0	0	0	0
392	C	0.00403955	0.00272241	0.00218593	0	0	0
393	T	0.0250452	0.0190569	0.0262312	0	0	0
394	G	0.00484746	0.00408362	0.00437187	0	0	0
395	G	0.00161582	0	0.0065578	0	0.00566745	0
396	A	0	0	0	0	0.00283372	0.00238536
397	C	0	0	0	0	0	0
398	A	0	0	0	0	0	0
399	C	0	0	0	0	0	0
400	C	0.00080791	0.00272241	0.00218593	0	0	0
401	T	0.00323164	0.00408362	0.00437187	0	0	0
402	A	0.00403955	0.00680603	0.0065578	0	0	0
403	C	0	0.00136121	0	0	0	0
404	G	0	0	0	0	0	0
405	T	0.00242373	0.00544483	0	0	0	0.00238536
406	G	0.00080791	0	0	0	0	0.00238536
407	C	0	0	0	0	0	0.00238536
408	G	0	0	0.00874373	0.00116082	0	0.00715609
409	G	0.00080791	0.00136121	0.0131156	0.00116082	0.00283372	0.0166975
410	A	0.00080791	0	0.0065578	0	0.00283372	0
411	A	0	0	0	0	0	0
412	C	0	0	0	0	0	0
413	T	0	0	0.00218593	0	0	0
414	G	0	0	0	0	0	0
415	C	0	0	0	0.00174123	0	0
416	G	0.00242373	0	0	0	0.00566745	0.00715609
417	G	0.00161582	0.00136121	0.00218593	0	0	0.00238536
418	C	0.00242373	0	0	0.00232163	0	0
419	A	0	0	0.00218593	0.00116082	0.00566745	0
420	A	0	0	0	0	0.00283372	0
421	G	0	0	0	0	0	0
422	T	0	0	0	0	0	0
423	A	0.00161582	0	0	0	0	0
424	C	0	0	0	0	0	0
425	A	0	0	0	0	0	0
426	A	0	0	0	0	0	0
427	C	0	0	0	0	0	0
428	T	0	0.00136121	0	0	0	0
429	A	0	0	0.00437187	0	0	0
430	C	0	0	0	0	0	0
431	T	0	0	0	0	0	0
432	A	0.00242373	0.00272241	0.00218593	0.00174123	0	0
433	T	0	0	0	0	0	0
434	C	0	0	0	0	0	0
435	T	0	0	0	0	0	0
436	G	0.00080791	0	0	0	0	0
437	C	0.00080791	0.00136121	0	0.00116082	0	0.00477073
438	A	0.00323164	0	0.00218593	0.00116082	0.00283372	0
439	A	0	0	0	0.00232163	0.00566745	0
440	G	0	0	0	0	0	0
441	T	0	0.00136121	0	0	0	0
442	G	0	0	0	0	0	0
443	G	0	0	0	0.00116082	0.00283372	0.00477073
444	G	0.00161582	0.00136121	0	0	0	0
445	C	0.00080791	0	0	0.00116082	0.00566745	0
446	G	0.00323164	0	0	0	0	0
447	A	0.00242373	0.00136121	0.0065578	0.00116082	0.00850117	0
448	G	0.00080791	0	0	0	0	0
449	A	0	0	0.00437187	0	0	0
450	T	0.00080791	0	0	0	0	0
451	C	0	0	0	0	0	0
452	G	0	0	0	0	0	0
453	C	0	0	0	0	0	0
454	C	0.00161582	0	0	0	0.00283372	0
455	A	0	0.00136121	0	0	0.00283372	0
456	C	0.00080791	0	0	0	0.00566745	0
457	C	0	0.00272241	0	0	0	0
458	T	0	0	0	0	0	0
459	C	0.00161582	0	0	0	0	0
460	C	0	0	0.00437187	0	0	0
461	G	0	0	0	0.000580408	0	0
462	A	0.00484746	0.00272241	0.00874373	0.00116082	0.00850117	0.00238536
463	C	0.00403955	0	0.00218593	0	0	0
464	T	0	0.00272241	0.00437187	0	0	0
465	T	0.00161582	0.0108897	0.0109297	0	0	0
466	T	0.00080791	0	0	0	0	0
467	A	0	0	0	0	0	0
468	T	0	0	0	0	0	0
469	C	0	0	0	0	0	0
470	G	0	0	0	0	0	0
471	C	0	0	0	0	0	0
472	C	0.00242373	0	0	0	0.00283372	0
473	C	0	0	0	0.000580408	0	0
474	G	0.00161582	0	0	0.00116082	0.00566745	0.00238536
475	G	0.00080791	0.00136121	0.00218593	0.00232163	0.00283372	0.00477073
476	A	0.00242373	0.00680603	0	0.000580408	0.00283372	0
477	A	0.00080791	0	0	0	0	0
478	C	0	0	0	0	0	0
479	C	0	0	0	0	0	0
480	G	0	0	0	0	0	0
481	G	0	0	0	0	0.00283372	0
482	C	0	0	0	0	0	0
483	A	0.00080791	0	0	0.00116082	0	0
484	G	0.00080791	0.00136121	0	0.00116082	0	0
485	A	0	0	0	0	0	0
486	A	0	0	0	0	0	0
487	C	0	0	0	0	0	0
488	G	0	0	0	0	0	0
489	A	0.00080791	0	0	0.000580408	0	0
490	G	0.00080791	0	0	0	0	0
491	G	0	0	0	0	0	0
492	C	0	0	0	0	0	0
493	C	0.00080791	0	0.00218593	0	0	0
494	T	0	0	0.00874373	0	0	0
495	T	0	0	0.00218593	0	0	0
496	C	0.00161582	0	0	0	0	0
497	C	0	0	0	0	0	0
498	T	0	0	0	0	0	0
499	G	0	0	0	0	0	0
500	A	0	0	0	0	0	0

## Sheet: Figure 2f
Sample ID	Treatment	APF	APL
Hela_MX_NT_rep1	- MX	0.383827	0.645682
Hela_MX_NT_rep2	- MX	0.381957	0.597118
Hela_MX_NT_rep3	- MX	0.360149	0.614599
Hela_MX_rep1	+ MX	0.231027	0.449622
Hela_MX_rep2	+ MX	0.286148	0.54024
Hela_MX_rep3	+ MX	0.301324	0.545213
Hela_MMS_NT_rep1	- MMS	0.344177	0.626116
Hela_MMS_NT_rep2	- MMS	0.357268	0.670863
Hela_MMS_NT_rep3	- MMS	0.337142	0.580485
Hela_MMS_rep1	+ MMS	0.467768	0.707525
Hela_MMS_rep2	+ MMS	0.444035	0.696824
Hela_MMS_rep3	+ MMS	0.45521	0.734968
K562_MMS_NT_rep1	- MMS	0.326656	0.640658
K562_MMS_NT_rep2	- MMS	0.373041	0.605287
K562_MMS_NT_rep3	- MMS	0.353747	0.617947
K562_MMS_rep1	+ MMS	0.460616	0.71296
K562_MMS_rep2	+ MMS	0.45074	0.688057
K562_MMS_rep3	+ MMS	0.440198	0.691271

## Sheet: Figure 3a
Tissue	Sample ID	APF				Compared feature	Compared group 1	Compared group 2	p-value	p.signif
Brain	3-B-1	0.0473567				APF	Brain	Heart	1.04e-05	****
Brain	3-B-2	0.0685713				APF	Brain	Bone marrow	1.78e-05	****
Brain	3-B-3	0.113823				APF	Brain	PBMC	4.44e-05	****
Brain	12-B-1	0.159214				APF	Brain	Sperm	1.04e-05	****
Brain	12-B-2	0.0971628				APF	Heart	Liver	3.33e-05	****
Brain	12-B-3	0.163896				APF	Liver	Bone marrow	4.96e-05	****
Brain	19-B-1	0.11578				APF	Liver	PBMC	0.000144	***
Brain	19-B-2	0.0899243				APF	Liver	Sperm	4.96e-05	****
Brain	19-B-3	0.0388209
Brain	22-B-2	0.132421
Brain	22-B-3	0.150147
Heart	3-H-1	0.330916
Heart	3-H-2	0.310875
Heart	3-H-3	0.3635
Heart	12-H-1	0.331743
Heart	12-H-2	0.254589
Heart	12-H-3	0.335493
Heart	19-H-1	0.360929
Heart	19-H-2	0.333206
Heart	19-H-3	0.315789
Heart	22-H-1	0.246012
Heart	22-H-2	0.137805
Heart	22-H-3	0.333425
Liver	3-L-1	0.0598888
Liver	3-L-2	0.106337
Liver	3-L-3	0.145001
Liver	12-L-1	0.054441
Liver	12-L-2	0.19601
Liver	12-L-3	0.090379
Liver	19-L-1	0.153421
Liver	19-L-2	0.144675
Liver	19-L-3	0.242077
Liver	22-L-1	0.152246
Liver	22-L-2	0.173423
Liver	22-L-3	0.128438
Bone marrow	3-M-1	0.355454
Bone marrow	3-M-2	0.34205
Bone marrow	3-M-3	0.305008
Bone marrow	12-M-1	0.308305
Bone marrow	12-M-2	0.327673
Bone marrow	12-M-3	0.337388
Bone marrow	19-M-1	0.347715
Bone marrow	19-M-2	0.300861
Bone marrow	19-M-3	0.351987
Bone marrow	22-M-1	0.146993
Bone marrow	22-M-2	0.163388
Bone marrow	22-M-3	0.243518
PBMC	3-P-1	0.366106
PBMC	3-P-2	0.213631
PBMC	3-P-3	0.266657
PBMC	12-P-1	0.309498
PBMC	12-P-2	0.351358
PBMC	12-P-3	0.33836
PBMC	19-P-1	0.290657
PBMC	19-P-2	0.266944
PBMC	19-P-3	0.299224
PBMC	22-P-1	0.228182
PBMC	22-P-2	0.107812
PBMC	22-P-3	0.207105
Sperm	3-S-1	0.413628
Sperm	3-S-2	0.343933
Sperm	3-S-3	0.314072
Sperm	12-S-1	0.321471
Sperm	12-S-2	0.348568
Sperm	12-S-3	0.361178
Sperm	19-S-1	0.335095
Sperm	19-S-2	0.42381
Sperm	19-S-3	0.399265
Sperm	22-S-1	0.189113
Sperm	22-S-2	0.205423
Sperm	22-S-3	0.145821

## Sheet: Figure 3b
Tissue	Sample ID	ASF				Compared feature	Compared group 1	Compared group 2	p-value	p.signif
Brain	SSB_3-B-1	0.309834				ASF	Brain	Heart	0.000981	***
Brain	SSB_3-B-2	0.320331				ASF	Brain	Liver	0.00129	**
Brain	SSB_3-B-3	0.354399				ASF	Brain	Bone marrow	0.0129	*
Brain	SSB_12-B-1	0.283683				ASF	Brain	PBMC	1.48e-06	****
Brain	SSB_12-B-2	0.304002				ASF	Brain	Sperm	0.00218	**
Brain	SSB_12-B-3	0.287237				ASF	Heart	PBMC	4.96e-05	****
Brain	SSB_19-B-1	0.355065				ASF	Liver	PBMC	8.88e-06	****
Brain	SSB_19-B-2	0.376263				ASF	Bone marrow	PBMC	0.000858	***
Brain	SSB_19-B-3	0.328122				ASF	PBMC	Sperm	0.0121	*
Brain	SSB_22-B-2	0.340822
Brain	SSB_22-B-3	0.297003
Heart	SSB_3-H-1	0.385459
Heart	SSB_3-H-2	0.227204
Heart	SSB_3-H-3	0.222782
Heart	SSB_12-H-1	0.222669
Heart	SSB_12-H-2	0.261556
Heart	SSB_12-H-3	0.24462
Heart	SSB_19-H-1	0.228265
Heart	SSB_19-H-2	0.245123
Heart	SSB_19-H-3	0.245324
Heart	SSB_22-H-1	0.257813
Heart	SSB_22-H-2	0.307471
Heart	SSB_22-H-3	0.248294
Liver	SSB_3-L-1	0.298029
Liver	SSB_3-L-2	0.292552
Liver	SSB_3-L-3	0.251347
Liver	SSB_12-L-1	0.226294
Liver	SSB_12-L-2	0.243918
Liver	SSB_12-L-3	0.268254
Liver	SSB_19-L-1	0.297955
Liver	SSB_19-L-2	0.23756
Liver	SSB_19-L-3	0.298652
Liver	SSB_22-L-1	0.203053
Liver	SSB_22-L-2	0.271611
Liver	SSB_22-L-3	0.320261
Bone marrow	SSB_3-M-1	0.3057
Bone marrow	SSB_3-M-2	0.237977
Bone marrow	SSB_3-M-3	0.205526
Bone marrow	SSB_12-M-1	0.232021
Bone marrow	SSB_12-M-2	0.323712
Bone marrow	SSB_12-M-3	0.288793
Bone marrow	SSB_19-M-1	0.113826
Bone marrow	SSB_19-M-2	0.303295
Bone marrow	SSB_19-M-3	0.32449
Bone marrow	SSB_22-M-1	0.317342
Bone marrow	SSB_22-M-2	0.219045
Bone marrow	SSB_22-M-3	0.204559
PBMC	SSB_3-P-1	0.248698
PBMC	SSB_3-P-2	0.179864
PBMC	SSB_3-P-3	0.159422
PBMC	SSB_12-P-1	0.188897
PBMC	SSB_12-P-2	0.18684
PBMC	SSB_12-P-3	0.182976
PBMC	SSB_19-P-1	0.199076
PBMC	SSB_19-P-2	0.20019
PBMC	SSB_19-P-3	0.152727
PBMC	SSB_22-P-1	0.187473
PBMC	SSB_22-P-2	0.143614
PBMC	SSB_22-P-3	0.139694
Sperm	SSB_3-S-1	0.181308
Sperm	SSB_3-S-2	0.167707
Sperm	SSB_3-S-3	0.212625
Sperm	SSB_12-S-1	0.237174
Sperm	SSB_12-S-2	0.176974
Sperm	SSB_12-S-3	0.230706
Sperm	SSB_19-S-1	0.225466
Sperm	SSB_19-S-2	0.273704
Sperm	SSB_19-S-3	0.220219
Sperm	SSB_22-S-1	0.238996
Sperm	SSB_22-S-2	0.346116
Sperm	SSB_22-S-3	0.375293

## Sheet: Figure 3c, f, Supp Figure 5a-e
Tissue	Sample ID	Odds ratio									Panel	Compared feature	Compared group 1	Compared group 2	p-value	p.signif
		SINE	LINE	LTR	Simple	Low_complexity	Satellite				Figure 3f	Odds ratios of AP sites within satellite	Brain	Heart	0.000206	***
Brain	3-B-1	1.39834	0.682347	1.07753	0.606673	0.338393	3.30829					Odds ratios of AP sites within satellite	Brain	Liver	0.00356	**
Brain	3-B-2	1.436	0.757152	1.04842	0.747311	0.433416	4.28039					Odds ratios of AP sites within satellite	Brain	Bone marrow	5.92e-06	****
Brain	3-B-3	1.40051	0.760826	1.03713	0.767869	0.467737	4.00647					Odds ratios of AP sites within satellite	Brain	PBMC	0.00129	**
Brain	12-B-1	1.34154	0.593298	1.11081	0.444444	0.218493	1.67992					Odds ratios of AP sites within satellite	Brain	Sperm	2.96e-06	****
Brain	12-B-2	1.28578	0.64676	1.08076	0.519649	0.318028	1.78387					Odds ratios of AP sites within satellite	Heart	Sperm	0.0449	*
Brain	12-B-3	1.33473	0.674041	1.07095	0.562757	0.36373	2.14418					Odds ratios of AP sites within satellite	Bone marrow	PBMC	0.0449	*
Brain	19-B-1	1.34189	0.748073	1.06381	0.679687	0.432206	2.83363					Odds ratios of AP sites within satellite	PBMC	Sperm	0.0284	*
Brain	19-B-2	1.36428	0.820632	1.02998	0.773705	0.426708	4.8351				Supplementary Figure 5a	Odds ratios of AP sites within SINE	Brain	Heart	0.000401	***
Brain	19-B-3	1.39734	0.977811	0.946255	1.1465	0.833833	7.84416					Odds ratios of AP sites within SINE	Brain	Liver	0.0317	*
Brain	22-B-2	1.32037	0.623414	1.09644	0.552225	0.335434	1.98166					Odds ratios of AP sites within SINE	Brain	Bone marrow	0.00218	**
Brain	22-B-3	1.33729	0.692021	1.07755	0.617596	0.408742	2.70561					Odds ratios of AP sites within SINE	Brain	PBMC	0.000546	***
Heart	3-H-1	1.28268	0.540786	1.11545	0.419485	0.1885	1.28185					Odds ratios of AP sites within SINE	Brain	Sperm	1.48e-06	****
Heart	3-H-2	1.31817	0.609878	1.1067	0.513002	0.329531	1.62342					Odds ratios of AP sites within SINE	Heart	Sperm	0.00364	**
Heart	3-H-3	1.26186	0.53577	1.12499	0.426714	0.190969	1.19409					Odds ratios of AP sites within SINE	Liver	Sperm	7.17e-05	****
Heart	12-H-1	1.28049	0.527519	1.1266	0.43933	0.200937	1.1257					Odds ratios of AP sites within SINE	Bone marrow	Sperm	4.96e-05	****
Heart	12-H-2	1.38449	0.619268	1.08694	0.620403	0.341165	2.35596					Odds ratios of AP sites within SINE	PBMC	Sperm	0.00232	**
Heart	12-H-3	1.29691	0.621471	1.10499	0.549466	0.299905	1.73597				Supplementary Figure 5b	Odds ratios of AP sites within LINE	Brain	Heart	0.000143	***
Heart	19-H-1	1.28846	0.562375	1.11125	0.486892	0.248169	1.47811					Odds ratios of AP sites within LINE	Brain	Liver	0.000206	***
Heart	19-H-2	1.28528	0.578459	1.11093	0.480631	0.231553	1.63382					Odds ratios of AP sites within LINE	Brain	Bone marrow	1.48e-06	****
Heart	19-H-3	1.32427	0.605809	1.11244	0.537334	0.250167	1.98109					Odds ratios of AP sites within LINE	Brain	PBMC	2.81e-05	****
Heart	22-H-1	1.21825	0.565596	1.11726	0.414801	0.219843	1.17716					Odds ratios of AP sites within LINE	Brain	Sperm	2.81e-05	****
Heart	22-H-2	1.26331	0.689335	1.08144	0.566523	0.374824	2.0679					Odds ratios of AP sites within LINE	Heart	Sperm	0.0449	*
Heart	22-H-3	1.22844	0.585434	1.09914	0.513172	0.306185	1.53248					Odds ratios of AP sites within LINE	Bone marrow	PBMC	0.0387	*
Liver	3-L-1	1.37822	0.655357	1.09932	0.584361	0.29268	2.74225				Supplementary Figure 5c	Odds ratios of AP sites within Simple	Brain	Heart	0.00218	**
Liver	3-L-2	1.33372	0.601515	1.12826	0.535492	0.304358	1.56551					Odds ratios of AP sites within Simple	Brain	Liver	0.000981	***
Liver	3-L-3	1.32392	0.559898	1.10679	0.458	0.196183	1.49618					Odds ratios of AP sites within Simple	Brain	Bone marrow	5.92e-06	****
Liver	12-L-1	1.31145	0.60961	1.11883	0.543741	0.368479	1.79021					Odds ratios of AP sites within Simple	Brain	PBMC	0.000143	***
Liver	12-L-2	1.25224	0.498877	1.13069	0.357489	0.153721	1.08617					Odds ratios of AP sites within Simple	Brain	Sperm	1.04e-05	****
Liver	12-L-3	1.33769	0.658452	1.0847	0.586197	0.373033	2.20087					Odds ratios of AP sites within Simple	Heart	Bone marrow	0.00291	**
Liver	19-L-1	1.40815	0.626493	1.06664	0.500335	0.271107	4.52657					Odds ratios of AP sites within Simple	Heart	Sperm	0.000496	***
Liver	19-L-2	1.32484	0.578797	1.13014	0.441138	0.210138	1.38129					Odds ratios of AP sites within Simple	Liver	Sperm	0.0449	*
Liver	19-L-3	1.25563	0.581177	1.09152	0.462121	0.246398	1.0902					Odds ratios of AP sites within Simple	Bone marrow	PBMC	0.0449	*
Liver	22-L-1	1.33226	0.539368	1.12775	0.401223	0.209043	1.0865					Odds ratios of AP sites within Simple	PBMC	Sperm	0.0284	*
Liver	22-L-2	1.26727	0.506336	1.12123	0.399217	0.153744	1.02892				Supplementary Figure 5d	Odds ratios of AP sites within LTR	Brain	Heart	6.66e-05	****
Liver	22-L-3	1.3059	0.553945	1.09548	0.372797	0.200569	1.57349					Odds ratios of AP sites within LTR	Brain	Liver	0.000737	***
Bone marrow	3-M-1	1.29715	0.538631	1.09932	0.393384	0.140043	1.18289					Odds ratios of AP sites within LTR	Brain	Bone marrow	0.00129	**
Bone marrow	3-M-2	1.30125	0.540848	1.10264	0.38463	0.161277	1.24275					Odds ratios of AP sites within LTR	Brain	PBMC	1.04e-05	****
Bone marrow	3-M-3	1.35763	0.58961	1.0763	0.417655	0.179107	1.83716					Odds ratios of AP sites within LTR	Brain	Sperm	1.78e-05	****
Bone marrow	12-M-1	1.34069	0.578631	1.08327	0.41828	0.175065	1.57121					Odds ratios of AP sites within LTR	Heart	PBMC	0.0173	*
Bone marrow	12-M-2	1.32399	0.543485	1.11058	0.373597	0.153266	1.34055					Odds ratios of AP sites within LTR	Heart	Sperm	0.0242	*
Bone marrow	12-M-3	1.31479	0.55683	1.10471	0.42121	0.163563	1.27346					Odds ratios of AP sites within LTR	Liver	Sperm	0.0449	*
Bone marrow	19-M-1	1.27795	0.55822	1.10165	0.39951	0.154469	1.15992					Odds ratios of AP sites within LTR	Bone marrow	PBMC	0.00291	**
Bone marrow	19-M-2	1.3247	0.570607	1.08787	0.431911	0.188269	1.36626					Odds ratios of AP sites within LTR	Bone marrow	Sperm	0.00681	**
Bone marrow	19-M-3	1.31109	0.55872	1.10137	0.42832	0.166089	1.38441				Supplementary Figure 5e	Odds ratios of AP sites within low_complexity	Brain	Heart	0.00169	**
Bone marrow	22-M-1	1.27885	0.564505	1.09894	0.513206	0.272433	1.41333					Odds ratios of AP sites within low_complexity	Brain	Liver	0.000737	***
Bone marrow	22-M-2	1.27603	0.544775	1.12284	0.448833	0.202503	1.10054					Odds ratios of AP sites within low_complexity	Brain	Bone marrow	2.96e-06	****
Bone marrow	22-M-3	1.26746	0.520631	1.12946	0.402467	0.16571	0.868247					Odds ratios of AP sites within low_complexity	Brain	PBMC	0.000401	***
PBMC	3-P-1	1.29423	0.572387	1.13261	0.421392	0.208779	1.34148					Odds ratios of AP sites within low_complexity	Brain	Sperm	6.66e-05	****
PBMC	3-P-2	1.36534	0.626916	1.08524	0.521489	0.279278	2.53464					Odds ratios of AP sites within low_complexity	Heart	Bone marrow	0.000103	***
PBMC	3-P-3	1.27938	0.607267	1.11359	0.49093	0.321622	1.88166					Odds ratios of AP sites within low_complexity	Heart	Sperm	0.00829	**
PBMC	12-P-1	1.29925	0.577915	1.12589	0.490333	0.290509	1.71077					Odds ratios of AP sites within low_complexity	Liver	Bone marrow	0.01	*
PBMC	12-P-2	1.2815	0.550158	1.14892	0.42583	0.212857	1.45645					Odds ratios of AP sites within low_complexity	Bone marrow	PBMC	0.00232	**
PBMC	12-P-3	1.2962	0.587742	1.12531	0.468262	0.241716	1.70774
PBMC	19-P-1	1.28156	0.597209	1.12208	0.481275	0.341099	2.08246
PBMC	19-P-2	1.32314	0.597756	1.11749	0.49115	0.291149	2.29208
PBMC	19-P-3	1.31825	0.56147	1.12429	0.445242	0.240595	1.76741
PBMC	22-P-1	1.23614	0.512138	1.14011	0.374009	0.152267	0.882512
PBMC	22-P-2	1.23481	0.589064	1.10603	0.45378	0.221727	1.36612
PBMC	22-P-3	1.24269	0.545815	1.14385	0.385227	0.167954	0.973789
Sperm	3-S-1	1.22405	0.505015	1.14906	0.346948	0.13832	0.965445
Sperm	3-S-2	1.22766	0.523404	1.13096	0.383653	0.175818	0.969051
Sperm	3-S-3	1.24424	0.519011	1.13016	0.369814	0.153969	1.10032
Sperm	12-S-1	1.26542	0.536988	1.13478	0.37635	0.178427	1.44991
Sperm	12-S-2	1.28038	0.528325	1.12895	0.402844	0.175701	1.43104
Sperm	12-S-3	1.25287	0.538128	1.1377	0.388015	0.18697	1.69896
Sperm	19-S-1	1.2857	0.529895	1.12562	0.380782	0.158068	1.56551
Sperm	19-S-2	1.2083	0.500582	1.14853	0.325267	0.136778	0.884779
Sperm	19-S-3	1.23798	0.536692	1.11715	0.375124	0.153525	1.16911
Sperm	22-S-1	1.18853	0.627163	1.0988	0.505755	0.343777	1.64214
Sperm	22-S-2	1.1668	0.6044	1.10379	0.469988	0.288248	1.21425
Sperm	22-S-3	1.17811	0.643036	1.09188	0.481765	0.324383	1.24542

## Sheet: Figure 3d, g, Supp Figure 5f-k
Tissue	Sample ID	Odds ratio											Panel	Compared feature	Compared group 1	Compared group 2	p-value	p.signif
		TSSs ± 1 kb	Exons	Introns	dELS	pELS	PLS	Embryonic enhancers	Embryonic promoters				Figure 3g	Odds ratios of AP sites within exons	Brain	Heart	4.44e-05	****
Brain	3-B-1	1.10443	1.22627	1.1094	1.30668	1.07854	1.00387	1.26498	1.1396					Odds ratios of AP sites within exons	Brain	Liver	0.00863	**
Brain	3-B-2	1.10561	1.21113	1.11325	1.38009	1.21354	1.03295	1.26011	1.19444					Odds ratios of AP sites within exons	Brain	Bone marrow	5.92e-06	****
Brain	3-B-3	1.12704	1.21391	1.114	1.38008	1.27148	1.09337	1.26085	1.24271					Odds ratios of AP sites within exons	Brain	PBMC	0.000401	***
Brain	12-B-1	1.14158	1.28956	1.10694	1.44446	1.2249	1.11327	1.29517	1.21422					Odds ratios of AP sites within exons	Brain	Sperm	2.81e-05	****
Brain	12-B-2	1.11654	1.25272	1.10794	1.3561	1.20123	0.972847	1.26589	1.16684					Odds ratios of AP sites within exons	Heart	Liver	0.01	*
Brain	12-B-3	1.12626	1.2589	1.11639	1.39264	1.22546	1.02323	1.27327	1.21129					Odds ratios of AP sites within exons	Liver	Bone marrow	0.000274	***
Brain	19-B-1	1.09065	1.18224	1.11153	1.30728	1.19682	0.935651	1.23448	1.15361					Odds ratios of AP sites within exons	Liver	PBMC	0.0242	*
Brain	19-B-2	1.04219	1.13617	1.10097	1.2512	1.08589	0.828048	1.20374	1.08439					Odds ratios of AP sites within exons	Liver	Sperm	0.000496	***
Brain	19-B-3	1.11629	1.1874	1.10913	1.21134	1.31834	0.914391	1.21636	1.23591				Supplementary Figure 5f	Odds ratios of AP sites within TSSs ± 1 kb	Brain	Heart	2.81e-05	****
Brain	22-B-2	1.21627	1.34539	1.1185	1.46476	1.37936	1.18987	1.33567	1.31645					Odds ratios of AP sites within TSSs ± 1 kb	Brain	Bone marrow	4.44e-05	****
Brain	22-B-3	1.18358	1.30676	1.11643	1.41668	1.30947	1.14652	1.3051	1.29639					Odds ratios of AP sites within TSSs ± 1 kb	Brain	PBMC	0.0028	**
Heart	3-H-1	1.25114	1.42527	1.11655	1.58432	1.43374	1.28181	1.37544	1.4065					Odds ratios of AP sites within TSSs ± 1 kb	Brain	Sperm	9.91e-05	****
Heart	3-H-2	1.21802	1.3556	1.11401	1.49838	1.33046	1.11539	1.34439	1.31341					Odds ratios of AP sites within TSSs ± 1 kb	Heart	Liver	0.000656	***
Heart	3-H-3	1.24598	1.40771	1.11734	1.55897	1.41943	1.25653	1.3769	1.396					Odds ratios of AP sites within TSSs ± 1 kb	Liver	Bone marrow	0.000496	***
Heart	12-H-1	1.26242	1.42461	1.11982	1.58183	1.43553	1.35299	1.37852	1.40958					Odds ratios of AP sites within TSSs ± 1 kb	Liver	PBMC	0.0145	*
Heart	12-H-2	1.19765	1.32041	1.11599	1.47342	1.3677	1.19833	1.32471	1.31268					Odds ratios of AP sites within TSSs ± 1 kb	Liver	Sperm	0.000656	***
Heart	12-H-3	1.20186	1.33071	1.11635	1.49133	1.31416	1.10214	1.33101	1.29564				Supplementary Figure 5g	Odds ratios of AP sites within dELS	Brain	Heart	4.44e-05	****
Heart	19-H-1	1.25826	1.41095	1.11752	1.58124	1.43195	1.32751	1.37827	1.41369					Odds ratios of AP sites within dELS	Brain	Liver	0.00863	**
Heart	19-H-2	1.23539	1.38335	1.11976	1.53238	1.39647	1.30155	1.361	1.36086					Odds ratios of AP sites within dELS	Brain	Bone marrow	1.04e-05	****
Heart	19-H-3	1.18654	1.32847	1.11548	1.4838	1.3044	1.15612	1.32661	1.28144					Odds ratios of AP sites within dELS	Brain	PBMC	0.00218	**
Heart	22-H-1	1.29368	1.44737	1.12178	1.60506	1.49159	1.48838	1.39369	1.48061					Odds ratios of AP sites within dELS	Brain	Sperm	4.44e-05	****
Heart	22-H-2	1.15619	1.26507	1.11006	1.38004	1.25093	1.0105	1.27894	1.24256					Odds ratios of AP sites within dELS	Heart	Liver	0.0173	*
Heart	22-H-3	1.28373	1.41365	1.12183	1.57865	1.46507	1.31492	1.38957	1.46009					Odds ratios of AP sites within dELS	Liver	Bone marrow	0.00364	**
Liver	3-L-1	1.11657	1.24675	1.09837	1.34483	1.16248	0.862962	1.25924	1.12701					Odds ratios of AP sites within dELS	Liver	PBMC	0.0242	*
Liver	3-L-2	1.14592	1.26211	1.10553	1.39593	1.1973	0.980601	1.29399	1.19671					Odds ratios of AP sites within dELS	Liver	Sperm	0.000371	***
Liver	3-L-3	1.19463	1.34664	1.11571	1.50055	1.3182	1.14702	1.3272	1.28718					Odds ratios of AP sites within dELS	Bone marrow	Sperm	0.0449	*
Liver	12-L-1	1.10394	1.25812	1.10518	1.39807	1.19145	0.877243	1.27579	1.18785				Supplementary Figure 5h	Odds ratios of AP sites within PLS	Brain	Heart	0.000401	***
Liver	12-L-2	1.19571	1.37584	1.10713	1.49517	1.30345	1.15113	1.33727	1.2805					Odds ratios of AP sites within PLS	Brain	Bone marrow	9.91e-05	****
Liver	12-L-3	1.10655	1.23083	1.10778	1.32617	1.16328	0.86872	1.25354	1.15435					Odds ratios of AP sites within PLS	Brain	PBMC	0.0129	*
Liver	19-L-1	1.1582	1.28577	1.09035	1.39428	1.3032	1.32114	1.29004	1.26613					Odds ratios of AP sites within PLS	Brain	Sperm	0.000206	***
Liver	19-L-2	1.16123	1.32289	1.10542	1.45669	1.25093	1.07287	1.31379	1.23583					Odds ratios of AP sites within PLS	Heart	Liver	0.00556	**
Liver	19-L-3	1.19832	1.34244	1.12278	1.49711	1.30802	1.05418	1.3502	1.31354					Odds ratios of AP sites within PLS	Liver	Bone marrow	0.00556	**
Liver	22-L-1	1.18703	1.33845	1.11699	1.50604	1.29517	1.08409	1.34148	1.2703					Odds ratios of AP sites within PLS	Liver	PBMC	0.0242	*
Liver	22-L-2	1.17564	1.35108	1.10929	1.50519	1.25094	1.04386	1.3376	1.2329					Odds ratios of AP sites within PLS	Liver	Sperm	0.000858	***
Liver	22-L-3	1.20273	1.33175	1.10372	1.49179	1.32358	1.28076	1.31196	1.33324				Supplementary Figure 5i	Odds ratios of AP sites within pELS	Brain	Heart	0.000288	***
Bone marrow	3-M-1	1.22627	1.3846	1.12273	1.50625	1.3591	1.25735	1.34596	1.35564					Odds ratios of AP sites within pELS	Brain	Bone marrow	0.000981	***
Bone marrow	3-M-2	1.23889	1.41419	1.11772	1.56035	1.43312	1.30151	1.35931	1.38708					Odds ratios of AP sites within pELS	Brain	PBMC	0.0225	*
Bone marrow	3-M-3	1.20966	1.36153	1.1089	1.49815	1.32562	1.24464	1.32443	1.30285					Odds ratios of AP sites within pELS	Brain	Sperm	0.000737	***
Bone marrow	12-M-1	1.19098	1.34956	1.1114	1.48303	1.34426	1.22797	1.3243	1.32597					Odds ratios of AP sites within pELS	Heart	Liver	0.000274	***
Bone marrow	12-M-2	1.21591	1.37953	1.1187	1.51801	1.34564	1.23346	1.34644	1.33805					Odds ratios of AP sites within pELS	Liver	Bone marrow	0.000201	***
Bone marrow	12-M-3	1.23647	1.39808	1.12086	1.5281	1.384	1.27036	1.3579	1.3675					Odds ratios of AP sites within pELS	Liver	PBMC	0.0242	*
Bone marrow	19-M-1	1.22578	1.38824	1.11624	1.52736	1.37102	1.25126	1.34238	1.35128					Odds ratios of AP sites within pELS	Liver	Sperm	0.00183	**
Bone marrow	19-M-2	1.23097	1.39417	1.11711	1.50631	1.37928	1.26386	1.34669	1.35361				Supplementary Figure 5j	Odds ratios of AP sites within embryonic enhancers	Brain	Heart	4.44e-05	****
Bone marrow	19-M-3	1.26999	1.42976	1.11774	1.57076	1.48	1.37876	1.36944	1.44606					Odds ratios of AP sites within embryonic enhancers	Brain	Liver	0.0188	*
Bone marrow	22-M-1	1.1849	1.34122	1.10708	1.44967	1.26492	1.08719	1.31732	1.26592					Odds ratios of AP sites within embryonic enhancers	Brain	Bone marrow	2.81e-05	****
Bone marrow	22-M-2	1.16666	1.32916	1.1099	1.43119	1.26135	1.08973	1.30335	1.21797					Odds ratios of AP sites within embryonic enhancers	Brain	PBMC	0.00218	**
Bone marrow	22-M-3	1.24547	1.41749	1.11612	1.53901	1.35823	1.28011	1.35325	1.35797					Odds ratios of AP sites within embryonic enhancers	Brain	Sperm	2.81e-05	****
PBMC	3-P-1	1.28253	1.44929	1.12027	1.58798	1.47888	1.43276	1.38682	1.45448					Odds ratios of AP sites within embryonic enhancers	Heart	Liver	0.00451	**
PBMC	3-P-2	1.11115	1.24633	1.10121	1.31792	1.16251	0.968937	1.24319	1.14095					Odds ratios of AP sites within embryonic enhancers	Liver	Bone marrow	0.00681	**
PBMC	3-P-3	1.22665	1.35209	1.1168	1.50409	1.40463	1.28828	1.33656	1.37082					Odds ratios of AP sites within embryonic enhancers	Liver	PBMC	0.0332	*
PBMC	12-P-1	1.27189	1.4008	1.12047	1.58304	1.50074	1.37855	1.38294	1.457					Odds ratios of AP sites within embryonic enhancers	Liver	Sperm	0.000858	***
PBMC	12-P-2	1.28762	1.42409	1.12699	1.61538	1.53154	1.43559	1.40414	1.49567					Odds ratios of AP sites within embryonic enhancers	Bone marrow	Sperm	0.0387	*
PBMC	12-P-3	1.23971	1.38022	1.11806	1.56251	1.40673	1.3725	1.36266	1.40905				Supplementary Figure 5k	Odds ratios of AP sites within embryonic promoters	Brain	Heart	0.000143	***
PBMC	19-P-1	1.2419	1.34996	1.12331	1.54999	1.39417	1.26925	1.35465	1.40136					Odds ratios of AP sites within embryonic promoters	Brain	Bone marrow	6.66e-05	****
PBMC	19-P-2	1.26179	1.3907	1.11476	1.5405	1.48792	1.40306	1.3627	1.42901					Odds ratios of AP sites within embryonic promoters	Brain	PBMC	0.0156	*
PBMC	19-P-3	1.26509	1.39958	1.1135	1.55517	1.48421	1.5013	1.36965	1.437					Odds ratios of AP sites within embryonic promoters	Brain	Sperm	0.000206	***
PBMC	22-P-1	1.23553	1.408	1.11444	1.53437	1.38334	1.2938	1.35895	1.36472					Odds ratios of AP sites within embryonic promoters	Heart	Liver	0.000496	***
PBMC	22-P-2	1.06192	1.22214	1.09466	1.28761	1.0158	0.819573	1.22185	1.03752					Odds ratios of AP sites within embryonic promoters	Liver	Bone marrow	0.000858	***
PBMC	22-P-3	1.14699	1.31223	1.10721	1.43288	1.18368	0.996873	1.31074	1.19311					Odds ratios of AP sites within embryonic promoters	Liver	PBMC	0.0205	*
Sperm	3-S-1	1.29631	1.47744	1.1252	1.66994	1.51901	1.32801	1.42119	1.47216					Odds ratios of AP sites within embryonic promoters	Liver	Sperm	0.00111	**
Sperm	3-S-2	1.23128	1.40368	1.11709	1.55245	1.3846	1.208	1.36973	1.36037
Sperm	3-S-3	1.20484	1.39212	1.11455	1.52916	1.34622	1.2056	1.35006	1.30552
Sperm	12-S-1	1.25086	1.42234	1.11738	1.63832	1.43256	1.3666	1.38293	1.40576
Sperm	12-S-2	1.27711	1.44163	1.11436	1.59047	1.47898	1.41098	1.38966	1.44698
Sperm	12-S-3	1.25457	1.39273	1.11024	1.52475	1.43895	1.39241	1.35308	1.41425
Sperm	19-S-1	1.25757	1.42074	1.11797	1.58741	1.46853	1.41198	1.37528	1.42268
Sperm	19-S-2	1.30016	1.47687	1.11939	1.65967	1.57241	1.45436	1.41639	1.50124
Sperm	19-S-3	1.29522	1.46599	1.11968	1.61749	1.54578	1.47209	1.39143	1.48219
Sperm	22-S-1	1.16097	1.30265	1.11089	1.40936	1.23957	1.09877	1.30076	1.24833
Sperm	22-S-2	1.2401	1.39076	1.11367	1.53279	1.43124	1.35398	1.35223	1.40431
Sperm	22-S-3	1.11671	1.27101	1.10128	1.40258	1.16013	0.978962	1.27583	1.17248

## Sheet: Figure 3e, Supp Figure 5l-n
Tissue	Sample ID	Template vs. nontemplate ratio						Panel	Compared feature	Compared group 1	Compared group 2	p-value	p.signif
		Exons	Introns	TSSs ± 1 kb				Supplementary Figure 5l	The template vs. nontemplate ratio of AP sites within exons	Brain	Heart	0.0317	*
Brain	3-B-1	1.05424	0.959275	0.951435					The template vs. nontemplate ratio of AP sites within exons	Brain	Bone marrow	0.000981	***
Brain	3-B-2	1.00665	0.934333	0.93781					The template vs. nontemplate ratio of AP sites within exons	Brain	PBMC	0.0225	*
Brain	3-B-3	0.976888	0.904619	0.927412					The template vs. nontemplate ratio of AP sites within exons	Brain	Sperm	0.00863	**
Brain	12-B-1	0.99488	0.927382	0.947638					The template vs. nontemplate ratio of AP sites within exons	Heart	Liver	0.0387	*
Brain	12-B-2	0.961004	0.901937	0.965469					The template vs. nontemplate ratio of AP sites within exons	Heart	Bone marrow	0.0387	*
Brain	12-B-3	1.00152	0.916568	0.957052					The template vs. nontemplate ratio of AP sites within exons	Liver	Bone marrow	0.000274	***
Brain	19-B-1	1.0383	0.956309	0.969326					The template vs. nontemplate ratio of AP sites within exons	Liver	Sperm	0.0173	*
Brain	19-B-2	1.00522	0.940962	0.96903					The template vs. nontemplate ratio of AP sites within exons	Bone marrow	PBMC	0.00232	**
Brain	19-B-3	0.995409	0.925219	0.9801				Supplementary Figure 5m	The template vs. nontemplate ratio of AP sites within introns	Brain	Heart	0.0374	*
Brain	22-B-2	0.99354	0.898771	0.933705					The template vs. nontemplate ratio of AP sites within introns	Brain	Bone marrow	0.000737	***
Brain	22-B-3	0.951851	0.887175	0.930218					The template vs. nontemplate ratio of AP sites within introns	Heart	Liver	0.00364	**
Heart	3-H-1	0.956572	0.891286	0.938696					The template vs. nontemplate ratio of AP sites within introns	Liver	Bone marrow	0.000656	***
Heart	3-H-2	0.955961	0.902763	0.948687					The template vs. nontemplate ratio of AP sites within introns	Liver	Sperm	0.0205	*
Heart	3-H-3	0.980861	0.910216	0.96553					The template vs. nontemplate ratio of AP sites within introns	Bone marrow	PBMC	0.00451	**
Heart	12-H-1	0.976429	0.910172	0.959549					The template vs. nontemplate ratio of AP sites within introns	Bone marrow	Sperm	0.0387	*
Heart	12-H-2	0.965475	0.891162	0.924118				Supplementary Figure 5n	The template vs. nontemplate ratio of AP sites within TSSs ± 1 kb	Bone marrow	PBMC	0.00451	**
Heart	12-H-3	0.97088	0.892544	0.960089					The template vs. nontemplate ratio of AP sites within TSSs ± 1 kb	Bone marrow	Sperm	0.0173	*
Heart	19-H-1	0.967885	0.904977	0.960328
Heart	19-H-2	0.96156	0.88832	0.925746
Heart	19-H-3	0.988941	0.904504	0.935626
Heart	22-H-1	1.01239	0.94143	0.976552
Heart	22-H-2	0.95853	0.86283	0.903438
Heart	22-H-3	0.989154	0.893846	0.947083
Liver	3-L-1	1.04161	0.961756	0.979052
Liver	3-L-2	0.985327	0.908118	0.939387
Liver	3-L-3	0.982026	0.920273	0.936006
Liver	12-L-1	0.972599	0.915306	0.924486
Liver	12-L-2	0.976287	0.925991	0.95623
Liver	12-L-3	0.943343	0.938926	0.919793
Liver	19-L-1	1.00249	0.940568	0.933053
Liver	19-L-2	1.01186	0.956817	0.97479
Liver	19-L-3	0.971482	0.869458	0.922367
Liver	22-L-1	1.01382	0.930043	0.973228
Liver	22-L-2	0.989804	0.908028	0.943648
Liver	22-L-3	1.02104	1.00436	0.980306
Bone marrow	3-M-1	0.941652	0.883768	0.924646
Bone marrow	3-M-2	0.940224	0.898146	0.947999
Bone marrow	3-M-3	0.951985	0.888356	0.936426
Bone marrow	12-M-1	0.94306	0.882471	0.938492
Bone marrow	12-M-2	0.953944	0.89348	0.932221
Bone marrow	12-M-3	0.968459	0.887011	0.946701
Bone marrow	19-M-1	0.978885	0.883665	0.941802
Bone marrow	19-M-2	0.943119	0.86894	0.93071
Bone marrow	19-M-3	0.961788	0.895358	0.947849
Bone marrow	22-M-1	0.972742	0.894318	0.941893
Bone marrow	22-M-2	0.966053	0.909335	0.941006
Bone marrow	22-M-3	0.970247	0.919002	0.950164
PBMC	3-P-1	0.974423	0.923561	0.968219
PBMC	3-P-2	0.961915	0.876165	0.931785
PBMC	3-P-3	0.990172	0.898929	0.941248
PBMC	12-P-1	0.977392	0.922761	0.956442
PBMC	12-P-2	0.974854	0.928158	0.952995
PBMC	12-P-3	0.976695	0.911218	0.950683
PBMC	19-P-1	0.972772	0.918066	0.953853
PBMC	19-P-2	0.978333	0.926903	0.938884
PBMC	19-P-3	0.96284	0.90998	0.949398
PBMC	22-P-1	0.990546	0.924962	0.961334
PBMC	22-P-2	0.963093	0.885515	0.95121
PBMC	22-P-3	0.982621	0.921633	0.96296
Sperm	3-S-1	0.975207	0.911282	0.956025
Sperm	3-S-2	0.978931	0.899359	0.963858
Sperm	3-S-3	0.961478	0.900845	0.947923
Sperm	12-S-1	0.96702	0.919945	0.961124
Sperm	12-S-2	0.962327	0.908736	0.94045
Sperm	12-S-3	0.959253	0.920456	0.948732
Sperm	19-S-1	0.987028	0.918185	0.949662
Sperm	19-S-2	0.973793	0.924629	0.958363
Sperm	19-S-3	0.966939	0.894059	0.94434
Sperm	22-S-1	0.935027	0.870667	0.938718
Sperm	22-S-2	0.993359	0.912909	0.97697
Sperm	22-S-3	0.972834	0.874119	0.934973

## Sheet: Figure 3h, Supp Figure 6a
Sample ID	Odds ratio (AP sites, depth ≥ 1)									Odds ratio (Hotspots, depth ≥ 2)												Panel	Compared feature	Compared group 1	Compared group 2	p-value	p.signif
	Non-expressed (TPM ≤ 1)			Low-expressed ( 1 < TPM ≤ 10)			High-expressed (TPM > 10)			Non-expressed (TPM ≤ 1)			Low-expressed ( 1 < TPM ≤ 10)	Low-expressed ( 1 < TPM ≤ 10)	Low-expressed ( 1 < TPM ≤ 10)	High-expressed (TPM > 10)	High-expressed (TPM > 10)	High-expressed (TPM > 10)				Figure 3h	Odds ratios of AP sites within TSSs ± 1 kb	No expression	Low expression	0.000338	***
	TSSs ± 1 kb	Exons	Introns	TSSs ± 1 kb	Exons	Introns	TSSs ± 1 kb	Exons	Introns	TSSs ± 1 kb	Exons	Introns	TSSs ± 1 kb	Exons	Introns	TSSs ± 1 kb	Exons	Introns					Odds ratios of AP sites within TSSs ± 1 kb	No expression	High expression	0.0032	**
3-B-1	1.08757	1.18645	1.12157	1.13979	1.14159	1.13123	0.859404	0.930964	1.16247	1.10226	0.98065	1.12376	1.19916	1.10174	1.09256	0.731582	0.927223	1.05857					Odds ratios of AP sites within exons	No expression	Low expression	6.44e-08	****
3-B-2	1.13506	1.19578	1.10474	1.15442	1.26916	1.12894	0.941382	1.14583	1.19078	1.27014	1.43666	1.09721	1.44423	1.6926	1.12435	1.06277	1.229	1.32192					Odds ratios of AP sites within exons	No expression	High expression	1.37e-07	****
3-B-3	1.09372	1.14332	1.10553	1.20757	1.2647	1.15441	0.98436	1.28865	1.18771	1.10369	1.20848	1.14941	1.39564	2.03835	1.17079	1.57564	0.947117	1.23386					Odds ratios of AP sites within exons	Low expression	High expression	0.0342	*
12-B-1	1.13003	1.13984	1.11547	1.09958	1.22777	1.1601	1.06082	1.29919	1.22007	1.13749	1.25429	1.20215	1.34754	1.42839	1.1608	1.43133	0.939415	1.3495					Odds ratios of AP sites within introns	No expression	Low expression	6.04e-13	****
12-B-2	1.07651	1.07023	1.10596	0.976522	1.18586	1.11967	0.961578	1.03502	1.18418	1.4231	1.11886	1.12028	0.922141	1.1957	1.10817	1.10492	1.11622	1.20611					Odds ratios of AP sites within introns	No expression	High expression	4.31e-13	****
12-B-3	1.10499	1.22418	1.12112	1.17631	1.33534	1.16179	1.06883	1.23435	1.21241	1.35846	1.74295	1.13886	1.25052	1.7257	1.29019	1.39837	1.59402	1.32162					Odds ratios of AP sites within introns	Low expression	High expression	2.3e-10	****
19-B-1	1.06059	1.17112	1.1061	0.981201	1.1733	1.08953	0.873347	1.15266	1.18131	1.13509	1.28524	1.14699	1.08054	0.920882	1.18456	1.0339	1.80047	1.2805				Supplementary Figure 6a	Odds ratio of AP sites within TSSs ± 1 kb of non-expressed genes	all AP sites at depth ≥ 1	hotspots at depth ≥ 2	4.67e-07	****
19-B-2	0.969519	1.08585	1.06185	0.846089	0.853821	1.11506	1.033	1.22464	1.14139	1.00011	1.24568	0.996581	0.910299	1.21731	1.07354	1.42198	1.69227	1.21659					Odds ratio of AP sites within exons of non-expressed genes	all AP sites at depth ≥ 1	hotspots at depth ≥ 2	0.0214	*
19-B-3	1.01196	1.1699	1.01826	1.32567	1.22382	1.08463	1.13823	0.814626	1.24471	1.0091	0.929742	0.972853	1.5452	0.56606	1.20047	1.0237	1.03209	1.12467					Odds ratio of AP sites within TSSs ± 1 kb of low-expressed genes	all AP sites at depth ≥ 1	hotspots at depth ≥ 2	1.33e-08	****
22-B-2	1.15941	1.22453	1.13956	1.24652	1.4221	1.17312	1.19115	1.43397	1.23291	1.0624	1.67843	1.08794	1.62355	1.75878	1.14648	1.03357	1.06045	1.20911					Odds ratio of AP sites within exons of low-expressed genes	all AP sites at depth ≥ 1	hotspots at depth ≥ 2	0.0157	*
22-B-3	1.15585	1.17174	1.1127	1.23284	1.42354	1.13779	1.13368	1.10843	1.19887	1.27632	1.30865	1.12771	1.58709	1.56538	1.19887	0.888439	1.65531	1.2918					Odds ratio of AP sites within introns of low-expressed genes	all AP sites at depth ≥ 1	hotspots at depth ≥ 2	0.000158	***
3-H-1	1.20401	1.252	1.125	1.30213	1.30697	1.23776	1.40063	1.28588	1.28956	1.40957	1.22792	1.05735	1.97741	0.784791	1.21549	1.61822	2.19482	1.55149					Odds ratio of AP sites within TSSs ± 1 kb of high-expressed genes	all AP sites at depth ≥ 1	hotspots at depth ≥ 2	0.000232	***
3-H-2	1.16231	1.2733	1.12234	1.28665	1.24881	1.19253	1.23765	1.42913	1.27789	1.40651	1.5689	1.12721	1.41942	1.31182	1.28843	1.64082	1.50818	1.36483					Odds ratio of AP sites within exons of high-expressed genes	all AP sites at depth ≥ 1	hotspots at depth ≥ 2	0.00124	**
3-H-3	1.20862	1.28327	1.12454	1.24649	1.39579	1.21565	1.32314	1.53245	1.27534	1.58651	1.04924	1.05744	1.0789	2.39921	1.2405	1.21563	0.466149	1.47043					Odds ratio of AP sites within introns of high-expressed genes	all AP sites at depth ≥ 1	hotspots at depth ≥ 2	9.77e-07	****
12-H-1	1.19478	1.27537	1.12076	1.33422	1.4781	1.21917	1.30514	1.65922	1.32475	1.16275	1.17349	1.18311	1.44227	1.25729	1.16989	1.48293	1.2229	1.36091					Odds ratios of hotspots within TSSs ± 1 kb	No expression	Low expression	4.22e-06	****
12-H-2	1.22201	1.21922	1.11378	1.3334	1.38548	1.21319	1.22195	1.44338	1.21518	1.29903	1.30975	1.12903	1.50212	0.985457	1.27753	1.68979	1.60812	1.36122					Odds ratios of hotspots within TSSs ± 1 kb	No expression	High expression	0.00139	**
12-H-3	1.16565	1.1807	1.11367	1.16865	1.37504	1.18897	1.19101	1.45478	1.26857	1.19198	1.10173	1.08213	1.35467	1.44249	1.27164	1.68421	2.07841	1.4698					Odds ratios of hotspots within exons	No expression	Low expression	7.39e-06	****
19-H-1	1.22588	1.24103	1.13069	1.32919	1.3377	1.1894	1.43869	1.32807	1.31126	1.48711	1.28242	1.16645	1.73349	1.28794	1.17201	1.32636	1.70358	1.29615					Odds ratios of hotspots within exons	No expression	High expression	6.49e-08	****
19-H-2	1.22157	1.29042	1.13433	1.33262	1.52994	1.19823	1.20037	1.19362	1.29502	1.18294	1.62478	1.23726	2.05785	1.72437	1.24612	1.85786	0.914936	1.50477					Odds ratios of hotspots within exons	Low expression	High expression	0.00656	**
19-H-3	1.17753	1.27357	1.10083	1.14856	1.21725	1.17768	1.18364	1.37778	1.25233	1.02675	1.09353	1.09336	1.46578	1.15801	1.26808	1.27118	2.31694	1.4259					Odds ratios of hotspots within introns	No expression	Low expression	7.82e-19	****
22-H-1	1.23798	1.30652	1.12884	1.37088	1.35849	1.19934	1.40587	1.56893	1.31398	1.35087	1.29363	1.06199	2.34277	1.29996	0.965316	0.744937	2.18028	1.52334					Odds ratios of hotspots within introns	No expression	High expression	4.74e-23	****
22-H-2	1.15612	1.14043	1.12252	1.07273	1.26396	1.15903	1.1388	1.60893	1.25115	1.45966	0.712662	1.14553	1.2358	1.55925	1.27093	1.05892	1.6093	1.44525					Odds ratios of hotspots within introns	Low expression	High expression	8.42e-14	****
22-H-3	1.27156	1.2436	1.13522	1.33304	1.32032	1.21705	1.30849	1.30416	1.34122	1.18477	0.936117	1.14448	1.40666	1.92519	1.44805	2.20195	2.17328	1.48089
3-L-1	1.11896	1.16915	1.10642	1.06263	1.31288	1.09013	1.02187	1.43898	1.14856	1.01095	1.01391	1.17272	0.824394	1.27318	1.05948	0.870114	1.39546	1.1642
3-L-2	1.12614	1.28962	1.12308	1.1115	1.03682	1.15763	0.985603	1.16995	1.20511	1.13081	1.40707	1.08178	1.33995	0.890402	1.2368	1.21102	1.1157	1.24436
3-L-3	1.17058	1.22863	1.13595	1.15997	1.40115	1.1908	1.18619	1.4418	1.2072	1.23141	0.98575	1.19388	1.5006	1.93943	1.28967	1.11201	1.30564	1.20609
12-L-1	1.06094	1.1425	1.11614	0.989637	1.06595	1.26379	0.868264	0.975719	1.1522	1.29911	0.972477	1.1318	1.13536	1.67485	1.29865	1.13511	1.02205	1.19159
12-L-2	1.13742	1.24853	1.14634	1.18127	1.3839	1.20959	1.2454	1.33666	1.21658	1.36087	1.46584	1.06745	1.36926	1.95391	1.3981	1.19999	0.265727	1.07402
12-L-3	1.01107	1.11195	1.09651	0.912667	1.12726	1.18069	1.3157	1.31602	1.19778	1.10305	1.30072	1.10133	0.800702	0.568025	1.17141	2.2549	1.88581	1.45051
19-L-1	1.07105	1.36599	1.12895	1.36414	1.30148	1.14006	1.43489	1.72439	1.06688	1.11498	1.76516	1.06365	2.1933	1.85341	1.26571	1.2438	1.32228	1.00603
19-L-2	1.17897	1.31432	1.13803	0.997726	1.27972	1.19155	1.04285	1.48976	1.13427	1.32717	1.43838	1.09062	0.920337	1.43353	1.20787	1.24493	0.58852	1.30265
19-L-3	1.15732	1.19836	1.1432	1.11328	1.19888	1.23195	1.11669	1.56162	1.2342	1.33022	1.00167	1.2003	1.2847	1.29556	1.23839	0	3.10656	1.10966
22-L-1	1.14152	1.21245	1.12335	1.33752	1.47868	1.15255	1.0413	1.35965	1.21509	1.27753	1.6338	1.10732	1.62668	1.22437	1.16833	1.142	1.96426	1.17727
22-L-2	1.13887	1.29159	1.12666	1.11646	1.43807	1.17646	1.15366	1.18988	1.25003	1.16905	1.36098	1.12086	2.09209	1.90023	1.11296	1.54639	2.66363	1.33155
22-L-3	1.20208	1.28202	1.12595	1.19917	1.3295	1.17048	1.33776	1.52335	1.18762	1.16324	1.91587	1.1368	1.23894	1.92393	1.16048	1.2244	1.94201	1.44645
3-M-1	1.1649	1.19307	1.1218	1.26222	1.25972	1.21726	1.21955	1.51572	1.3909	1.37911	0.678711	1.17405	2.00137	0.58148	1.23566	0.907345	1.81559	1.72096
3-M-2	1.1815	1.26257	1.12975	1.46341	1.51635	1.21265	1.30873	1.48765	1.30857	1.04873	1.11355	1.23568	1.96338	0.976177	1.40484	1.5885	1.31321	1.43242
3-M-3	1.17006	1.23014	1.13374	1.10911	1.22558	1.18914	1.33799	1.53689	1.26095	1.11764	1.07808	1.11312	2.05886	1.69388	1.29516	0.862124	1.77788	1.29279
12-M-1	1.15632	1.23346	1.12381	1.23463	1.36111	1.18839	1.17109	1.37687	1.29472	1.29687	1.34074	1.09767	1.43993	1.52575	1.25161	1.51062	1.43777	1.47982
12-M-2	1.16113	1.21711	1.12368	1.25355	1.44083	1.23477	1.24549	1.50764	1.2795	1.27956	1.12236	1.15653	1.50609	2.26146	1.28638	2.14621	2.28422	1.44813
12-M-3	1.1836	1.26448	1.12168	1.19935	1.31551	1.22637	1.39567	1.41908	1.28359	0.917178	1.24547	1.11982	1.55967	0.870565	1.3077	1.89598	1.61915	1.2961
19-M-1	1.20427	1.20563	1.13151	1.2527	1.33698	1.22288	1.26249	1.35483	1.26864	1.39594	1.44521	1.14068	1.13871	0.741039	1.30968	1.69222	2.33402	1.21875
19-M-2	1.21196	1.29221	1.13415	1.15927	1.30268	1.21636	1.3328	1.47563	1.30878	1.33551	1.33012	1.18849	1.60785	1.87044	1.16809	2.25243	1.61156	1.5331
19-M-3	1.20211	1.27393	1.12667	1.34885	1.44066	1.21925	1.34918	1.66924	1.34221	1.26609	1.81663	1.11972	1.73335	1.87759	1.37311	1.64385	1.81865	1.56988
22-M-1	1.21385	1.33802	1.12002	1.07967	1.40578	1.21257	1.09696	1.23916	1.30109	1.61458	1.84578	1.15603	1.09608	0.821204	1.28787	1.25138	3.08497	1.55492
22-M-2	1.13555	1.23052	1.11915	1.15264	1.37871	1.20169	1.0758	1.46641	1.24624	0.961097	0.750358	1.08952	1.62116	1.63663	1.20526	1.39863	1.92207	1.37365
22-M-3	1.21586	1.282	1.14863	1.24179	1.49166	1.20224	1.31058	1.42395	1.32803	1.40002	1.67185	1.1203	1.37396	1.3373	1.18802	1.77471	1.83685	1.06505
3-P-1	1.27581	1.36529	1.15322	1.36435	1.49413	1.25736	1.43525	1.55788	1.27355	1.55269	1.84348	1.22474	1.59694	2.06527	1.40857	1.28701	0.80469	1.31159
3-P-2	1.03291	1.22859	1.12602	1.10485	1.25043	1.13425	1.03057	0.974204	1.159	1.10599	1.40014	1.09896	1.18464	1.51967	1.18043	1.22433	1.3734	1.32079
3-P-3	1.19219	1.25012	1.13436	1.23397	1.30278	1.17326	1.43434	1.33702	1.21508	1.29194	1.27968	1.1437	1.71639	1.64937	1.07362	1.36195	1.1086	1.48694
12-P-1	1.24904	1.36404	1.1595	1.36934	1.30074	1.24142	1.46466	1.54202	1.40618	1.38181	1.45822	1.179	1.10291	0.939037	1.24792	2.43061	2.87581	1.75606
12-P-2	1.24392	1.26492	1.1537	1.34581	1.34853	1.25632	1.30949	1.77843	1.28562	1.47168	1.25407	1.13547	2.55354	2.03106	1.3547	3.88454	4.00967	1.26328
12-P-3	1.22521	1.28539	1.14107	1.29301	1.51595	1.21976	1.34961	1.41604	1.256	1.37392	1.4014	1.09901	1.21628	1.94454	1.31742	1.17918	1.15167	1.39301
19-P-1	1.19681	1.21658	1.13687	1.40474	1.42191	1.176	1.34288	1.2433	1.2651	1.48625	1.29739	1.15923	1.08017	2.06137	1.18052	1.77101	2.55061	1.24217
19-P-2	1.21332	1.30503	1.14086	1.30181	1.40469	1.23208	1.32916	1.22177	1.35445	1.27507	1.26924	1.15143	1.27547	1.46066	1.26616	1.92508	1.04091	1.44547
19-P-3	1.2367	1.25607	1.13449	1.31246	1.40368	1.16538	1.4862	1.64732	1.34024	1.15263	1.48249	1.10206	1.7925	1.59953	1.15735	1.10014	3.03869	1.40491
22-P-1	1.22989	1.32752	1.14296	1.20505	1.36302	1.23219	1.35284	1.37994	1.25217	2.10472	2.74761	1.11627	1.8397	2.50863	1.34462	0	0	0.924888
22-P-2	1.05186	1.19205	1.10628	0.851686	1.12729	1.0902	0.893327	1.09132	1.15103	1.09244	1.2896	1.12626	0.904455	1.11886	1.06542	1.39714	3.4344	1.19536
22-P-3	1.10831	1.2748	1.12844	1.10041	1.33753	1.14814	1.07855	1.31324	1.31923	0.989889	0.909809	1.27236	1.00674	2.16002	1.08997	0.859167	3.45218	1.34531
3-S-1	1.22212	1.26074	1.15849	1.33693	1.57372	1.21537	1.35029	1.52205	1.29205	1.52091	1.29607	1.18374	1.76649	1.58076	1.15337	2.70818	1.55864	1.28715
3-S-2	1.19933	1.27074	1.14929	1.21377	1.44322	1.19887	1.27399	1.40872	1.17892	1.25389	1.33039	1.17973	1.48837	1.2853	1.27779	1.58325	1.67489	1.25128
3-S-3	1.13903	1.22425	1.15017	1.12656	1.16271	1.19233	1.21647	1.26849	1.20849	1.30575	1.5704	1.22934	1.77312	1.24494	1.20691	2.28088	1.44512	1.25717
12-S-1	1.15321	1.20221	1.14187	1.30646	1.36102	1.22299	1.35811	1.39159	1.27678	1.23785	0.880914	1.18052	1.51687	1.47539	1.28702	1.88204	1.75317	1.38697
12-S-2	1.22723	1.26604	1.13858	1.33689	1.36963	1.22129	1.44668	1.54946	1.21627	1.30542	1.32861	1.10663	1.97008	1.52324	1.1978	1.27285	1.53095	1.19604
12-S-3	1.26814	1.31424	1.12482	1.35326	1.29048	1.19513	1.25397	1.38974	1.22729	1.61176	1.77002	1.12025	1.6387	1.09605	1.29016	1.43783	1.01078	1.31816
19-S-1	1.25892	1.2744	1.14181	1.39999	1.49107	1.22465	1.28113	1.67004	1.21503	1.44949	1.33358	1.14615	1.62551	1.89614	1.23446	1.5716	1.45429	1.31596
19-S-2	1.29655	1.32508	1.15023	1.41565	1.45757	1.19033	1.33462	1.63612	1.28815	1.44447	0.949465	1.19608	1.29351	1.11403	1.09845	1.12022	3.6072	1.23943
19-S-3	1.25579	1.27194	1.14505	1.40287	1.51913	1.22415	1.3876	1.52872	1.32671	1.80002	1.7719	1.12615	1.58109	1.06691	1.20997	1.00252	1.80788	1.46968
22-S-1	1.13607	1.23765	1.12201	1.18632	1.52935	1.19694	0.9765	1.24172	1.16599	1.29466	1.33134	1.09029	0.995561	1.17758	1.21294	1.52608	1.58232	1.16465
22-S-2	1.23742	1.32684	1.1376	1.3045	1.28985	1.1644	1.31135	1.36034	1.21253	1.31955	1.89998	1.2658	1.51149	0.7136	1.40818	1.37771	1.74862	1.55177
22-S-3	1.07583	1.27661	1.12524	0.960366	1.25266	1.13245	1.08547	1.3932	1.15896	1.02729	1.27069	1.08783	1.3701	1.94172	1.26005	1.83704	0.346686	1.51448

[truncated: 32 more sheets: Figure 3i, Figure 3j, Figure 3k, Figure 4a, Supp Figure 5o-q, Figure 4b, Figure 4c, Figure 5b, c, Figure 5d, Figure 5e, Figure 5f, Figure 6a, Figure 6b, Figure 6c, Figure 7a, c, Supp Figure 8a-b, Figure 7b, Figure 8a, Figure 8b, Figure 8c, Figure 8d, Figure 9a, b …]
